# Supplementary material for: Ceriantharia (Cnidaria) of the World: an annotated catalogue and key to species
Source: Zookeys. 2020 Jul 23;952:1–63. doi: 10.3897/zookeys.952.50617 (PMC7394777; doi:10.3897/zookeys.952.50617)
Supplement: XML Treatment for Ceriantheomorphe [file zookeys.952.50617-treatment1.xml]

<!DOCTYPE tp:taxon-treatment
  PUBLIC "-//TaxonX//DTD Taxonomic Treatment Publishing DTD v0 20100105//EN" "tax-treatment-NSO.dtd">
<tp:taxon-treatment xmlns:tp="http://www.plazi.org/taxpub"><tp:treatment-meta><kwd-group><label>Taxon classification</label><kwd><named-content xmlns:xlink="http://www.w3.org/1999/xlink" content-type="kingdom">Animalia</named-content></kwd><kwd><named-content xmlns:xlink="http://www.w3.org/1999/xlink" content-type="order">Spirularia</named-content></kwd><kwd><named-content xmlns:xlink="http://www.w3.org/1999/xlink" content-type="family">Cerianthidae</named-content></kwd></kwd-group><mixed-citation publication-type="journal"><person-group><name><surname>Stampar</surname><given-names>Sérgio N.</given-names></name><name><surname>Reimer</surname><given-names>James D.</given-names></name><name><surname>Maronna</surname><given-names>Maximiliano M.</given-names></name><name><surname>Lopes</surname><given-names>Celine S. S.</given-names></name><name><surname>Ceriello</surname><given-names>Hellen</given-names></name><name><surname>Santos</surname><given-names>Thais B.</given-names></name><name><surname>Acuña</surname><given-names>Fabián H.</given-names></name><name><surname>Morandini</surname><given-names>André C.</given-names></name></person-group><article-title><tp:taxon-name><tp:taxon-name-part taxon-name-part-type="order">Ceriantharia</tp:taxon-name-part></tp:taxon-name> (<tp:taxon-name><tp:taxon-name-part taxon-name-part-type="phylum">Cnidaria</tp:taxon-name-part></tp:taxon-name>) of the World: an annotated catalogue and key to species</article-title><source>Zookeys</source><day>23</day><month>7</month><year>2020</year><volume>952</volume><fpage>1</fpage><lpage>63</lpage><pub-id pub-id-type="doi">10.3897/zookeys.952.50617</pub-id></mixed-citation></tp:treatment-meta><tp:nomenclature><label>Genus</label><tp:taxon-name><object-id xmlns:xlink="http://www.w3.org/1999/xlink" content-type="arpha" xlink:type="simple">25D3F550-EE4F-5F2D-BF4F-F02948E42E39</object-id>
              <tp:taxon-name-part taxon-name-part-type="genus" reg="Ceriantheomorphe">Ceriantheomorphe</tp:taxon-name-part>
            </tp:taxon-name><tp:taxon-authority>Carlgren, 1931</tp:taxon-authority><xref ref-type="table" rid="T1">Table 1</xref></tp:nomenclature><tp:treatment-sec sec-type="type species" id="SECID0EAOAC"><title>Type species.</title><p><italic><tp:taxon-name><tp:taxon-name-part taxon-name-part-type="genus" reg="Ceriantheomorphe">Ceriantheomorphe</tp:taxon-name-part> <tp:taxon-name-part taxon-name-part-type="species" reg="brasiliensis">brasiliensis</tp:taxon-name-part></tp:taxon-name></italic> by original designation (<xref ref-type="bibr" rid="B33">Carlgren 1931</xref>).</p><p>Number of valid species: 3</p><table-wrap id="T1" position="float" orientation="portrait"><label>Table 1.</label><caption><p>Comparison of anatomical features of <italic><tp:taxon-name><tp:taxon-name-part taxon-name-part-type="genus" reg="Ceriantheomorphe">Ceriantheomorphe</tp:taxon-name-part></tp:taxon-name></italic> species (after <xref ref-type="bibr" rid="B149">Lopes et al. 2019</xref>).</p></caption><table id="TID0EZMAM" rules="all"><tbody><tr><th rowspan="1" colspan="1"/><th rowspan="1" colspan="1">
                      <italic><tp:taxon-name><tp:taxon-name-part taxon-name-part-type="genus" reg="Ceriantheomorphe">C.</tp:taxon-name-part> <tp:taxon-name-part taxon-name-part-type="species" reg="ambonensis">ambonensis</tp:taxon-name-part></tp:taxon-name></italic>
                    </th><th rowspan="1" colspan="1">
                      <italic><tp:taxon-name><tp:taxon-name-part taxon-name-part-type="genus" reg="Ceriantheomorphe">C.</tp:taxon-name-part> <tp:taxon-name-part taxon-name-part-type="species" reg="brasiliensis">brasiliensis</tp:taxon-name-part></tp:taxon-name></italic>
                    </th><th rowspan="1" colspan="1">
                      <italic><tp:taxon-name><tp:taxon-name-part taxon-name-part-type="genus" reg="Ceriantheomorphe">C.</tp:taxon-name-part> <tp:taxon-name-part taxon-name-part-type="species" reg="adelita">adelita</tp:taxon-name-part></tp:taxon-name></italic>
                    </th></tr><tr><td rowspan="1" colspan="1">
                      <bold>Marginal tentacles</bold>
                    </td><td rowspan="1" colspan="1">More than 100</td><td rowspan="1" colspan="1">Up to 392</td><td rowspan="1" colspan="1">Up to 352</td></tr><tr><td rowspan="1" colspan="1">
                      <bold>Directive labial tentacle</bold>
                    </td><td rowspan="1" colspan="1">Absent</td><td rowspan="1" colspan="1">Present</td><td rowspan="1" colspan="1">(?)</td></tr><tr><td rowspan="1" colspan="1">
                      <bold>Arrangement of labial tentacles</bold>
                    </td><td rowspan="1" colspan="1">(0)112.2112</td><td rowspan="1" colspan="1">(1)123.1324.3124.3124</td><td rowspan="1" colspan="1">(?)112.211</td></tr><tr><td rowspan="1" colspan="1">
                      <bold>Actinopharynx</bold>
                    </td><td rowspan="1" colspan="1">1/8 to 1/10 of gastric cavity</td><td rowspan="1" colspan="1">1/4–1/5 of gastric cavity</td><td rowspan="1" colspan="1">1/7 to 1/8 of gastric cavity</td></tr><tr><td rowspan="1" colspan="1">
                      <bold>Oral disc</bold>
                    </td><td rowspan="1" colspan="1">~ 4 cm</td><td rowspan="1" colspan="1">~5 cm</td><td rowspan="1" colspan="1">~3 cm</td></tr><tr><td rowspan="1" colspan="1">
                      <bold>Siphonoglyph</bold>
                    </td><td rowspan="1" colspan="1">Long, 6 mesenteries attached</td><td rowspan="1" colspan="1">Rather wide, 4 mesenteries attached</td><td rowspan="1" colspan="1">Long, 6 mesenteries attached</td></tr><tr><td rowspan="1" colspan="1">
                      <bold>Directive mesenteries</bold>
                    </td><td rowspan="1" colspan="1">&gt;Actinopharynx</td><td rowspan="1" colspan="1">&gt;Actinopharynx</td><td rowspan="1" colspan="1">&gt;Actinopharynx</td></tr><tr><td rowspan="1" colspan="1">
                      <bold>P2</bold>
                    </td><td rowspan="1" colspan="1">Almost to aboral pole</td><td rowspan="1" colspan="1">To aboral pole</td><td rowspan="1" colspan="1">Almost to aboral pole</td></tr><tr><td rowspan="1" colspan="1">
                      <bold>P3</bold>
                    </td><td rowspan="1" colspan="1">Short, ≅ directives</td><td rowspan="1" colspan="1">Short, &lt; directives</td><td rowspan="1" colspan="1">Short, &gt; directives</td></tr><tr><td rowspan="1" colspan="1">
                      <bold>M</bold>
                    </td><td rowspan="1" colspan="1">± 2B</td><td rowspan="1" colspan="1">± 2B</td><td rowspan="1" colspan="1">± 2B</td></tr><tr><td rowspan="1" colspan="1">
                      <bold>M3</bold>
                    </td><td rowspan="1" colspan="1">± M2</td><td rowspan="1" colspan="1">=M2</td><td rowspan="1" colspan="1">± M2</td></tr><tr><td rowspan="1" colspan="1">
                      <bold>Cnido-glandular tract at fertile mesenteries of first quartets</bold>
                    </td><td rowspan="1" colspan="1">Present</td><td rowspan="1" colspan="1">Present</td><td rowspan="1" colspan="1">Present</td></tr><tr><td rowspan="1" colspan="1">
                      <bold>Craspedion tract at fertile mesenteries</bold>
                    </td><td rowspan="1" colspan="1">2/4</td><td rowspan="1" colspan="1">2/5 – 3/5</td><td rowspan="1" colspan="1">2/5 – 3/5</td></tr></tbody></table></table-wrap></tp:treatment-sec><ref-list><ref id="B149"><mixed-citation xmlns:xlink="http://www.w3.org/1999/xlink" xlink:type="simple"><person-group><name name-style="western"><surname>Lopes</surname><given-names>CSS</given-names></name><name name-style="western"><surname>Ceriello</surname><given-names>H</given-names></name><name name-style="western"><surname>Morandini</surname><given-names>AC</given-names></name><name name-style="western"><surname>Stampar</surname><given-names>SN</given-names></name></person-group> (<year>2019</year>) <article-title>Revision of the Genus <italic><tp:taxon-name><tp:taxon-name-part taxon-name-part-type="genus">Ceriantheomorphe</tp:taxon-name-part></tp:taxon-name></italic> (<tp:taxon-name><tp:taxon-name-part taxon-name-part-type="phylum">Cnidaria</tp:taxon-name-part></tp:taxon-name>, <tp:taxon-name><tp:taxon-name-part taxon-name-part-type="class">Anthozoa</tp:taxon-name-part></tp:taxon-name>, <tp:taxon-name><tp:taxon-name-part taxon-name-part-type="order">Ceriantharia</tp:taxon-name-part></tp:taxon-name>) with description of a new species from the Gulf of Mexico and northwestern Atlantic.</article-title><source>ZooKeys</source><volume>874</volume>: <fpage>127</fpage>–<lpage>148</lpage>. <ext-link xlink:type="simple" ext-link-type="doi" xlink:href="10.3897/zookeys.874.35835">https://doi.org/10.3897/zookeys.874.35835</ext-link></mixed-citation></ref><ref id="B33"><mixed-citation xmlns:xlink="http://www.w3.org/1999/xlink" xlink:type="simple"><person-group><name name-style="western"><surname>Carlgren</surname><given-names>O</given-names></name></person-group> (<year>1931</year>) <article-title>On some <tp:taxon-name><tp:taxon-name-part taxon-name-part-type="order">Ceriantharia</tp:taxon-name-part></tp:taxon-name>.</article-title><source>Arkiv för Zoologi</source><volume>23</volume>: <fpage>1</fpage>–<lpage>10</lpage>.</mixed-citation></ref></ref-list></tp:taxon-treatment>
