# Supplementary material for: Ceriantharia (Cnidaria) of the World: an annotated catalogue and key to species
Source: Zookeys. 2020 Jul 23;952:1–63. doi: 10.3897/zookeys.952.50617 (PMC7394777; doi:10.3897/zookeys.952.50617)
Supplement: XML Treatment for Ceriantheomorphe brasiliensis [file zookeys.952.50617-treatment3.xml]

<!DOCTYPE tp:taxon-treatment
  PUBLIC "-//TaxonX//DTD Taxonomic Treatment Publishing DTD v0 20100105//EN" "tax-treatment-NSO.dtd">
<tp:taxon-treatment xmlns:tp="http://www.plazi.org/taxpub"><tp:treatment-meta><kwd-group><label>Taxon classification</label><kwd><named-content xmlns:xlink="http://www.w3.org/1999/xlink" content-type="kingdom">Animalia</named-content></kwd><kwd><named-content xmlns:xlink="http://www.w3.org/1999/xlink" content-type="order">Spirularia</named-content></kwd><kwd><named-content xmlns:xlink="http://www.w3.org/1999/xlink" content-type="family">Cerianthidae</named-content></kwd></kwd-group><mixed-citation publication-type="journal"><person-group><name><surname>Stampar</surname><given-names>Sérgio N.</given-names></name><name><surname>Reimer</surname><given-names>James D.</given-names></name><name><surname>Maronna</surname><given-names>Maximiliano M.</given-names></name><name><surname>Lopes</surname><given-names>Celine S. S.</given-names></name><name><surname>Ceriello</surname><given-names>Hellen</given-names></name><name><surname>Santos</surname><given-names>Thais B.</given-names></name><name><surname>Acuña</surname><given-names>Fabián H.</given-names></name><name><surname>Morandini</surname><given-names>André C.</given-names></name></person-group><article-title><tp:taxon-name><tp:taxon-name-part taxon-name-part-type="order">Ceriantharia</tp:taxon-name-part></tp:taxon-name> (<tp:taxon-name><tp:taxon-name-part taxon-name-part-type="phylum">Cnidaria</tp:taxon-name-part></tp:taxon-name>) of the World: an annotated catalogue and key to species</article-title><source>Zookeys</source><day>23</day><month>7</month><year>2020</year><volume>952</volume><fpage>1</fpage><lpage>63</lpage><pub-id pub-id-type="doi">10.3897/zookeys.952.50617</pub-id></mixed-citation></tp:treatment-meta><tp:nomenclature><label>2</label><tp:taxon-name><object-id xmlns:xlink="http://www.w3.org/1999/xlink" content-type="arpha" xlink:type="simple">14B85C44-45E3-52E0-AC97-86F51D63B0FF</object-id>
              <tp:taxon-name-part taxon-name-part-type="genus" reg="Ceriantheomorphe">Ceriantheomorphe</tp:taxon-name-part>
              <tp:taxon-name-part taxon-name-part-type="species" reg="brasiliensis">brasiliensis</tp:taxon-name-part>
              <object-id xmlns:xlink="http://www.w3.org/1999/xlink" content-type="zoobank" xlink:type="simple">http://zoobank.org/6336C2A6-B8DB-4B0F-9137-3525DCE698D6</object-id>
            </tp:taxon-name><tp:taxon-authority>(Mello-Leitão, 1919)</tp:taxon-authority><tp:nomenclature-citation-list><tp:nomenclature-citation><tp:taxon-name>
                  <tp:taxon-name-part taxon-name-part-type="genus" reg="Cerianthus"/>
                  <tp:taxon-name-part taxon-name-part-type="species" reg="americanus"/>
                </tp:taxon-name><comment>(?) <tp:taxon-name><tp:taxon-name-part taxon-name-part-type="genus" reg="Cerianthus">Cerianthus</tp:taxon-name-part> <tp:taxon-name-part taxon-name-part-type="species" reg="americanus">americanus</tp:taxon-name-part></tp:taxon-name>: Hertwig, 1882: 110 116 </comment></tp:nomenclature-citation><tp:nomenclature-citation><tp:taxon-name>
                  <tp:taxon-name-part taxon-name-part-type="genus" reg="Cerianthus">Cerianthus</tp:taxon-name-part> <tp:taxon-name-part taxon-name-part-type="species" reg="brasiliensis">brasiliensis</tp:taxon-name-part></tp:taxon-name><comment>Mello-Leitão, 1919: 38–39</comment></tp:nomenclature-citation><tp:nomenclature-citation><tp:taxon-name>
                  <tp:taxon-name-part taxon-name-part-type="genus" reg="Ceriantheomorphe">Ceriantheomorphe</tp:taxon-name-part> <tp:taxon-name-part taxon-name-part-type="species" reg="brasiliensis">brasiliensis</tp:taxon-name-part></tp:taxon-name><comment>: <xref ref-type="bibr" rid="B33">Carlgren 1931</xref>: 2–6; <xref ref-type="bibr" rid="B36">Carlgren 1940</xref>: 6,11–12; <xref ref-type="bibr" rid="B242">Stampar et al. 2010</xref>: 205–209; <xref ref-type="bibr" rid="B234">Silveira and Morandini 2011</xref>: 3; <xref ref-type="bibr" rid="B224">Rodriguez et al. 2011</xref>: 52, 54–55; <xref ref-type="bibr" rid="B240">Spier et al. 2012</xref>: 1–3; <xref ref-type="bibr" rid="B243">Stampar et al. 2012</xref>: 5–6, 9; <xref ref-type="bibr" rid="B244">Stampar et al. 2014a</xref>: 2,5,8; <xref ref-type="bibr" rid="B245">Stampar et al. 2014b</xref>: 344, 347, 351, 353; and <xref ref-type="bibr" rid="B246">Stampar et al. 2015a</xref>: 3; <xref ref-type="bibr" rid="B92">González-Muñoz et al. 2016</xref>: 5, 9; <xref ref-type="bibr" rid="B249">Stampar et al. 2016</xref>: 64, 67, 68; <xref ref-type="bibr" rid="B251">Stampar and Morandini 2017</xref>: 690; <xref ref-type="bibr" rid="B149">Lopes et al. 2019</xref>: 127–148</comment></tp:nomenclature-citation><tp:nomenclature-citation><tp:taxon-name>
                  <tp:taxon-name-part taxon-name-part-type="genus" reg="Cerianthromorphe"/>
                  <tp:taxon-name-part taxon-name-part-type="species" reg="brasiliensis"/>
                </tp:taxon-name><comment>(?) <tp:taxon-name><tp:taxon-name-part taxon-name-part-type="genus" reg="Cerianthromorphe">Cerianthromorphe</tp:taxon-name-part> <tp:taxon-name-part taxon-name-part-type="species" reg="brasiliensis">brasiliensis</tp:taxon-name-part></tp:taxon-name>: <xref ref-type="bibr" rid="B116">Hedgpeth 1954</xref>: 286 </comment></tp:nomenclature-citation></tp:nomenclature-citation-list></tp:nomenclature><tp:treatment-sec sec-type="type locality" id="SECID0EUQAE"><title>Type locality.</title><p>Baía de Guanabara, Rio de Janeiro, Brazil.</p></tp:treatment-sec><tp:treatment-sec sec-type="distribution" id="SECID0EZQAE"><title>Distribution.</title><p>Brazil (Espírito Santo (20.5°S) to Rio Grande do Sul (33.7°S) states); Uruguay (35°S), and Gulf of Mexico (dubious record, 24–29°N), shallow waters (at &lt; 40 m depth).</p></tp:treatment-sec><tp:treatment-sec sec-type="remarks" id="SECID0E5QAE"><title>Remarks.</title><p>This species was first described as <italic><tp:taxon-name><tp:taxon-name-part taxon-name-part-type="genus" reg="Cerianthus">Cerianthus</tp:taxon-name-part> <tp:taxon-name-part taxon-name-part-type="species" reg="brasiliensis">brasiliensis</tp:taxon-name-part></tp:taxon-name></italic> by <xref ref-type="bibr" rid="B162">Mello-Leitão (1919)</xref> from Guanabara Bay, Rio de Janeiro, Brazil. This description is quite simple and based on only a few external morphological characters. Oskar Carlgren visited the Museu Nacional do Rio de Janeiro (MNRJ) at the time of description of the genus <italic><tp:taxon-name><tp:taxon-name-part taxon-name-part-type="genus" reg="Ceriantheomorphe">Ceriantheomorphe</tp:taxon-name-part></tp:taxon-name></italic> sometime between 1925 and 1929, but he was unable to find the type material designated by Mello-Leitão. However, the type material (MNRJ 100) of <italic><tp:taxon-name><tp:taxon-name-part taxon-name-part-type="genus" reg="Cerianthus">Cerianthus</tp:taxon-name-part> <tp:taxon-name-part taxon-name-part-type="species" reg="brasiliensis">brasiliensis</tp:taxon-name-part></tp:taxon-name></italic> is available and, based on our examinations, every mesentery, except for the directives, is fertile. Thus, based on this, the species described by Mello-Leitão should be moved to the genus <italic><tp:taxon-name><tp:taxon-name-part taxon-name-part-type="genus" reg="Ceriantheomorphe">Ceriantheomorphe</tp:taxon-name-part></tp:taxon-name></italic>. <xref ref-type="bibr" rid="B33">Carlgren (1931)</xref> mentions that the species (with this name) as described by him in that publication may be a junior synonym of <italic><tp:taxon-name><tp:taxon-name-part taxon-name-part-type="genus" reg="Ceriantheomorphe">C.</tp:taxon-name-part> <tp:taxon-name-part taxon-name-part-type="species" reg="brasiliensis">brasiliensis</tp:taxon-name-part></tp:taxon-name></italic><xref ref-type="bibr" rid="B162">Mello-Leitão 1919</xref>, as <xref ref-type="bibr" rid="B149">Lopes et al. (2019)</xref> have shown. <xref ref-type="bibr" rid="B119">Hertwig (1882)</xref> recorded a specimen of <italic><tp:taxon-name><tp:taxon-name-part taxon-name-part-type="genus" reg="Cerianthus">Cerianthus</tp:taxon-name-part> <tp:taxon-name-part taxon-name-part-type="species" reg="americanus">americanus</tp:taxon-name-part></tp:taxon-name></italic> from the Uruguayan coast whose external shape appeared to be very similar to that of <italic><tp:taxon-name><tp:taxon-name-part taxon-name-part-type="genus" reg="Ceriantheomorphe">Ceriantheomorphe</tp:taxon-name-part> <tp:taxon-name-part taxon-name-part-type="species" reg="brasiliensis">brasiliensis</tp:taxon-name-part></tp:taxon-name></italic>. However, that specimen was not available at the time of the present study and may be lost.</p></tp:treatment-sec><tp:treatment-sec sec-type="type material" id="SECID0E4TAE"><title>Type material.</title><p>Museu Nacional do Rio de Janeiro – MNRJ 100 (Holotype).</p></tp:treatment-sec><ref-list><ref id="B33"><mixed-citation xmlns:xlink="http://www.w3.org/1999/xlink" xlink:type="simple"><person-group><name name-style="western"><surname>Carlgren</surname><given-names>O</given-names></name></person-group> (<year>1931</year>) <article-title>On some <tp:taxon-name><tp:taxon-name-part taxon-name-part-type="order">Ceriantharia</tp:taxon-name-part></tp:taxon-name>.</article-title><source>Arkiv för Zoologi</source><volume>23</volume>: <fpage>1</fpage>–<lpage>10</lpage>.</mixed-citation></ref><ref id="B36"><mixed-citation xmlns:xlink="http://www.w3.org/1999/xlink" xlink:type="simple"><person-group><name name-style="western"><surname>Carlgren</surname><given-names>O</given-names></name></person-group> (<year>1940</year>) <article-title>A contribution to the knowledge of the structure and distribution of the cnidae in the <tp:taxon-name><tp:taxon-name-part taxon-name-part-type="class">Anthozoa</tp:taxon-name-part></tp:taxon-name>.</article-title><source>Kungliga Fysiografiska Sällskapets Handlingar</source><volume>51</volume>: <fpage>1</fpage>–<lpage>62</lpage>.</mixed-citation></ref><ref id="B242"><mixed-citation xmlns:xlink="http://www.w3.org/1999/xlink" xlink:type="simple"><person-group><name name-style="western"><surname>Stampar</surname><given-names>SN</given-names></name><name name-style="western"><surname>Emig</surname><given-names>C</given-names></name><name name-style="western"><surname>Morandini</surname><given-names>AC</given-names></name><name name-style="western"><surname>Kodja</surname><given-names>G</given-names></name><name name-style="western"><surname>Balboni</surname><given-names>AP</given-names></name><name name-style="western"><surname>Silveira</surname><given-names>FL</given-names></name></person-group> (<year>2010</year>) Is there any risk in a symbiotic species associating with an endangered one? A case of a phoronid worm growing on a <italic><tp:taxon-name><tp:taxon-name-part taxon-name-part-type="genus">Ceriantheomorphe</tp:taxon-name-part></tp:taxon-name></italic> tube. Cahiers de Biologie Marine 51: 207–211. Available from: <ext-link xlink:type="simple" ext-link-type="uri" xlink:href="http://cbm-online.sb-roscoff.fr/pdf/cb51-2-205-211.pdf">http://cbm-online.sb-roscoff.fr/pdf/cb51-2-205-211.pdf</ext-link></mixed-citation></ref><ref id="B234"><mixed-citation xmlns:xlink="http://www.w3.org/1999/xlink" xlink:type="simple"><person-group><name name-style="western"><surname>Silveira</surname><given-names>FL</given-names></name><name name-style="western"><surname>Morandini</surname><given-names>AC</given-names></name></person-group> (<year>2011</year>) <article-title>Checklist dos <tp:taxon-name><tp:taxon-name-part taxon-name-part-type="phylum">Cnidaria</tp:taxon-name-part></tp:taxon-name> do Estado de São Paulo, Brasil.</article-title><source>Biota Neotropica</source><volume>11</volume>: <fpage>1</fpage>–<lpage>10</lpage>. <ext-link xlink:type="simple" ext-link-type="doi" xlink:href="10.1590/S1676-06032011000500016">https://doi.org/10.1590/S1676-06032011000500016</ext-link></mixed-citation></ref><ref id="B224"><mixed-citation xmlns:xlink="http://www.w3.org/1999/xlink" xlink:type="simple"><person-group><name name-style="western"><surname>Rodriguez</surname><given-names>C</given-names></name><name name-style="western"><surname>Marques</surname><given-names>AC</given-names></name><name name-style="western"><surname>Stampar</surname><given-names>SN</given-names></name><name name-style="western"><surname>Morandini</surname><given-names>AC</given-names></name><name name-style="western"><surname>Christiansen</surname><given-names>E</given-names></name><name name-style="western"><surname>Genzano</surname><given-names>G</given-names></name><name name-style="western"><surname>Mianzan</surname><given-names>H</given-names></name></person-group> (<year>2011</year>) <article-title>The taxonomic position of the pelagic “staurozoan” <italic><tp:taxon-name><tp:taxon-name-part taxon-name-part-type="genus">Tessera</tp:taxon-name-part> <tp:taxon-name-part taxon-name-part-type="species">gemmaria</tp:taxon-name-part></tp:taxon-name></italic> as a ceriantharian larva.</article-title><source>Zootaxa</source><volume>2971</volume>: <fpage>49</fpage>–<lpage>58</lpage>. <ext-link xlink:type="simple" ext-link-type="doi" xlink:href="10.11646/zootaxa.2971.1.5">https://doi.org/10.11646/zootaxa.2971.1.5</ext-link></mixed-citation></ref><ref id="B240"><mixed-citation xmlns:xlink="http://www.w3.org/1999/xlink" xlink:type="simple"><person-group><name name-style="western"><surname>Spier</surname><given-names>D</given-names></name><name name-style="western"><surname>Stampar</surname><given-names>SN</given-names></name><name name-style="western"><surname>Prantoni</surname><given-names>AL</given-names></name></person-group> (<year>2012</year>) New record of the endangered cerianthid <italic><tp:taxon-name><tp:taxon-name-part taxon-name-part-type="genus">Ceriantheomorphe</tp:taxon-name-part> <tp:taxon-name-part taxon-name-part-type="species">brasiliensis</tp:taxon-name-part></tp:taxon-name></italic> (<tp:taxon-name><tp:taxon-name-part taxon-name-part-type="phylum">Cnidaria</tp:taxon-name-part></tp:taxon-name>: <tp:taxon-name><tp:taxon-name-part taxon-name-part-type="subclass">Hexacorallia</tp:taxon-name-part></tp:taxon-name>) in Paranaguá Bay, southern Brazil. Marine Biodiversity Records 5: e119. <ext-link xlink:type="simple" ext-link-type="doi" xlink:href="10.1017/S1755267212001078">https://doi.org/10.1017/S1755267212001078</ext-link></mixed-citation></ref><ref id="B243"><mixed-citation xmlns:xlink="http://www.w3.org/1999/xlink" xlink:type="simple"><person-group><name name-style="western"><surname>Stampar</surname><given-names>SN</given-names></name><name name-style="western"><surname>Maronna</surname><given-names>MM</given-names></name><name name-style="western"><surname>Vermeij</surname><given-names>MJA</given-names></name><name name-style="western"><surname>Silveira</surname><given-names>FLD</given-names></name><name name-style="western"><surname>Morandini</surname><given-names>AC</given-names></name></person-group> (<year>2012</year>) Evolutionary diversification of banded tube-dwelling anemones (<tp:taxon-name><tp:taxon-name-part taxon-name-part-type="phylum">Cnidaria</tp:taxon-name-part></tp:taxon-name>; <tp:taxon-name><tp:taxon-name-part taxon-name-part-type="order">Ceriantharia</tp:taxon-name-part></tp:taxon-name>; <italic><tp:taxon-name><tp:taxon-name-part taxon-name-part-type="genus">Isarachnanthus</tp:taxon-name-part></tp:taxon-name></italic>) in the Atlantic Ocean. PLoS ONE 7: e4109. <ext-link xlink:type="simple" ext-link-type="doi" xlink:href="10.1371/journal.pone.0041091">https://doi.org/10.1371/journal.pone.0041091</ext-link></mixed-citation></ref><ref id="B244"><mixed-citation xmlns:xlink="http://www.w3.org/1999/xlink" xlink:type="simple"><person-group><name name-style="western"><surname>Stampar</surname><given-names>SN</given-names></name><name name-style="western"><surname>Maronna</surname><given-names>MM</given-names></name><name name-style="western"><surname>Kitahara</surname><given-names>M V.</given-names></name><name name-style="western"><surname>Reimer</surname><given-names>JD</given-names></name><name name-style="western"><surname>Morandini</surname><given-names>AC</given-names></name></person-group> (<year>2014a</year>) Fast-Evolving mitochondrial DNA in <tp:taxon-name><tp:taxon-name-part taxon-name-part-type="order">Ceriantharia</tp:taxon-name-part></tp:taxon-name>: A reflection of <tp:taxon-name><tp:taxon-name-part taxon-name-part-type="subclass">Hexacorallia</tp:taxon-name-part></tp:taxon-name> paraphyly? PLoS ONE 9: e86612. <ext-link xlink:type="simple" ext-link-type="doi" xlink:href="10.1371/journal.pone.0086612">https://doi.org/10.1371/journal.pone.0086612</ext-link></mixed-citation></ref><ref id="B245"><mixed-citation xmlns:xlink="http://www.w3.org/1999/xlink" xlink:type="simple"><person-group><name name-style="western"><surname>Stampar</surname><given-names>SN</given-names></name><name name-style="western"><surname>Morandini</surname><given-names>AC</given-names></name><name name-style="western"><surname>Da Silveira</surname><given-names>FL</given-names></name></person-group> (<year>2014b</year>) <article-title>A new species of <italic><tp:taxon-name><tp:taxon-name-part taxon-name-part-type="genus">Pachycerianthus</tp:taxon-name-part></tp:taxon-name></italic> (<tp:taxon-name><tp:taxon-name-part taxon-name-part-type="phylum">Cnidaria</tp:taxon-name-part></tp:taxon-name>, <tp:taxon-name><tp:taxon-name-part taxon-name-part-type="class">Anthozoa</tp:taxon-name-part></tp:taxon-name>, <tp:taxon-name><tp:taxon-name-part taxon-name-part-type="order">Ceriantharia</tp:taxon-name-part></tp:taxon-name>) from tropical southwestern Atlantic.</article-title><source>Zootaxa</source><volume>3827</volume>: <fpage>343</fpage>–<lpage>354</lpage>. <ext-link xlink:type="simple" ext-link-type="doi" xlink:href="10.11646/zootaxa.3827.3.4">https://doi.org/10.11646/zootaxa.3827.3.4</ext-link></mixed-citation></ref><ref id="B246"><mixed-citation xmlns:xlink="http://www.w3.org/1999/xlink" xlink:type="simple"><person-group><name name-style="western"><surname>Stampar</surname><given-names>SN</given-names></name><name name-style="western"><surname>Beneti</surname><given-names>JS</given-names></name><name name-style="western"><surname>Acuña</surname><given-names>FH</given-names></name><name name-style="western"><surname>Morandini</surname><given-names>AC</given-names></name></person-group> (<year>2015a</year>) <article-title>Ultrastructure and tube formation in <tp:taxon-name><tp:taxon-name-part taxon-name-part-type="order">Ceriantharia</tp:taxon-name-part></tp:taxon-name> (<tp:taxon-name><tp:taxon-name-part taxon-name-part-type="phylum">Cnidaria</tp:taxon-name-part></tp:taxon-name>, <tp:taxon-name><tp:taxon-name-part taxon-name-part-type="class">Anthozoa</tp:taxon-name-part></tp:taxon-name>).</article-title><source>Zoologischer Anzeiger</source><volume>254</volume>: <fpage>67</fpage>–<lpage>71</lpage>. <ext-link xlink:type="simple" ext-link-type="doi" xlink:href="10.1016/j.jcz.2014.11.004">https://doi.org/10.1016/j.jcz.2014.11.004</ext-link></mixed-citation></ref><ref id="B92"><mixed-citation xmlns:xlink="http://www.w3.org/1999/xlink" xlink:type="simple"><person-group><name name-style="western"><surname>González-Muñoz</surname><given-names>R</given-names></name><name name-style="western"><surname>Simões</surname><given-names>N</given-names></name><name name-style="western"><surname>Guerra-Castro</surname><given-names>EJ</given-names></name><name name-style="western"><surname>Hernández-Ortíz</surname><given-names>C</given-names></name><name name-style="western"><surname>Carrasquel</surname><given-names>G</given-names></name><name name-style="western"><surname>Mendez</surname><given-names>E</given-names></name><name name-style="western"><surname>Lira</surname><given-names>C</given-names></name><name name-style="western"><surname>Rada</surname><given-names>M</given-names></name><name name-style="western"><surname>Hernández</surname><given-names>I</given-names></name><name name-style="western"><surname>Pauls</surname><given-names>SM</given-names></name><name name-style="western"><surname>Croquer</surname><given-names>A</given-names></name><name name-style="western"><surname>Cruz-Motta</surname><given-names>JJ</given-names></name></person-group> (<year>2016</year>) <article-title>Sea anemones (<tp:taxon-name><tp:taxon-name-part taxon-name-part-type="phylum">Cnidaria</tp:taxon-name-part></tp:taxon-name>: <tp:taxon-name><tp:taxon-name-part taxon-name-part-type="order">Actiniaria</tp:taxon-name-part></tp:taxon-name>, <tp:taxon-name><tp:taxon-name-part taxon-name-part-type="order">Corallimorpharia</tp:taxon-name-part></tp:taxon-name>, <tp:taxon-name><tp:taxon-name-part taxon-name-part-type="order">Ceriantharia</tp:taxon-name-part></tp:taxon-name>, <tp:taxon-name><tp:taxon-name-part taxon-name-part-type="order">Zoanthidea</tp:taxon-name-part></tp:taxon-name>) from marine shallow-water environments in Venezuela: new records and an updated inventory.</article-title><source>Marine Biodiversity Records</source><volume>9</volume>: <fpage>1</fpage>–<lpage>35</lpage>. <ext-link xlink:type="simple" ext-link-type="doi" xlink:href="10.1186/s41200-016-0016-7">https://doi.org/10.1186/s41200-016-0016-7</ext-link></mixed-citation></ref><ref id="B249"><mixed-citation xmlns:xlink="http://www.w3.org/1999/xlink" xlink:type="simple"><person-group><name name-style="western"><surname>Stampar</surname><given-names>SN</given-names></name><name name-style="western"><surname>Maronna</surname><given-names>MM</given-names></name><name name-style="western"><surname>Kitahara</surname><given-names>M V</given-names></name><name name-style="western"><surname>Reimer</surname><given-names>JD</given-names></name><name name-style="western"><surname>Beneti</surname><given-names>JS</given-names></name><name name-style="western"><surname>Morandini</surname><given-names>AC</given-names></name></person-group> (<year>2016</year>) <article-title><tp:taxon-name><tp:taxon-name-part taxon-name-part-type="order">Ceriantharia</tp:taxon-name-part></tp:taxon-name> in Current Systematics: Life Cycles, Morphology and Genetics.</article-title> In: <person-group><name name-style="western"><surname>Goffredo</surname><given-names>S</given-names></name><name name-style="western"><surname>Dubinsky</surname><given-names>Z</given-names></name></person-group> (<role>Eds</role>) <issue-title>, The Cnidaria, Past, Present and Future: The world of Medusa and her sisters.</issue-title><source>Springer International Publishing, Cham</source>, <fpage>61</fpage>–<lpage>72</lpage>. <ext-link xlink:type="simple" ext-link-type="doi" xlink:href="10.1007/978-3-319-31305-4_5">https://doi.org/10.1007/978-3-319-31305-4_5</ext-link></mixed-citation></ref><ref id="B251"><mixed-citation xmlns:xlink="http://www.w3.org/1999/xlink" xlink:type="simple"><person-group><name name-style="western"><surname>Stampar</surname><given-names>SN</given-names></name><name name-style="western"><surname>Morandini</surname><given-names>AC</given-names></name></person-group> (<year>2017</year>) <article-title>Occurrence of <italic><tp:taxon-name><tp:taxon-name-part taxon-name-part-type="genus">Isarachnanthus</tp:taxon-name-part></tp:taxon-name></italic> (<tp:taxon-name><tp:taxon-name-part taxon-name-part-type="phylum">Cnidaria</tp:taxon-name-part></tp:taxon-name>: <tp:taxon-name><tp:taxon-name-part taxon-name-part-type="class">Anthozoa</tp:taxon-name-part></tp:taxon-name>: <tp:taxon-name><tp:taxon-name-part taxon-name-part-type="order">Ceriantharia</tp:taxon-name-part></tp:taxon-name>) at Ascension Island: A test of hypothesis.</article-title><source>Journal of the Marine Biological Association of the United Kingdom</source><volume>97</volume>: <fpage>689</fpage>–<lpage>693</lpage>. <ext-link xlink:type="simple" ext-link-type="doi" xlink:href="10.1017/S0025315414000423">https://doi.org/10.1017/S0025315414000423</ext-link></mixed-citation></ref><ref id="B149"><mixed-citation xmlns:xlink="http://www.w3.org/1999/xlink" xlink:type="simple"><person-group><name name-style="western"><surname>Lopes</surname><given-names>CSS</given-names></name><name name-style="western"><surname>Ceriello</surname><given-names>H</given-names></name><name name-style="western"><surname>Morandini</surname><given-names>AC</given-names></name><name name-style="western"><surname>Stampar</surname><given-names>SN</given-names></name></person-group> (<year>2019</year>) <article-title>Revision of the Genus <italic><tp:taxon-name><tp:taxon-name-part taxon-name-part-type="genus">Ceriantheomorphe</tp:taxon-name-part></tp:taxon-name></italic> (<tp:taxon-name><tp:taxon-name-part taxon-name-part-type="phylum">Cnidaria</tp:taxon-name-part></tp:taxon-name>, <tp:taxon-name><tp:taxon-name-part taxon-name-part-type="class">Anthozoa</tp:taxon-name-part></tp:taxon-name>, <tp:taxon-name><tp:taxon-name-part taxon-name-part-type="order">Ceriantharia</tp:taxon-name-part></tp:taxon-name>) with description of a new species from the Gulf of Mexico and northwestern Atlantic.</article-title><source>ZooKeys</source><volume>874</volume>: <fpage>127</fpage>–<lpage>148</lpage>. <ext-link xlink:type="simple" ext-link-type="doi" xlink:href="10.3897/zookeys.874.35835">https://doi.org/10.3897/zookeys.874.35835</ext-link></mixed-citation></ref><ref id="B116"><mixed-citation xmlns:xlink="http://www.w3.org/1999/xlink" xlink:type="simple"><person-group><name name-style="western"><surname>Hedgpeth</surname><given-names>JW</given-names></name></person-group> (<year>1954</year>) <article-title><tp:taxon-name><tp:taxon-name-part taxon-name-part-type="class">Anthozoa</tp:taxon-name-part></tp:taxon-name>: the anemones.</article-title><source>Fisheries Bulletin of the Fish and Wildlife Service (US)</source><volume>55</volume>: <fpage>285</fpage>–<lpage>290</lpage>.</mixed-citation></ref><ref id="B162"><mixed-citation xmlns:xlink="http://www.w3.org/1999/xlink" xlink:type="simple"><person-group><name name-style="western"><surname>Mello-Leitão</surname><given-names>CF</given-names></name></person-group> (<year>1919</year>) <article-title><italic><tp:taxon-name><tp:taxon-name-part taxon-name-part-type="genus">Cerianthus</tp:taxon-name-part> <tp:taxon-name-part taxon-name-part-type="species">Brasiliensis</tp:taxon-name-part></tp:taxon-name></italic>; um novo cerianthoide americano.</article-title><source>Archivos da Escola Superior de Agricultura e Medicina Veterinaria</source><volume>3</volume>: <fpage>35</fpage>–<lpage>39</lpage>.</mixed-citation></ref><ref id="B119"><mixed-citation xmlns:xlink="http://www.w3.org/1999/xlink" xlink:type="simple"><person-group><name name-style="western"><surname>Hertwig</surname><given-names>R</given-names></name></person-group> (<year>1882</year>) <source>Die Actinien der Challenger Expedition.</source><publisher-name>Gustav Fischer</publisher-name>, <publisher-loc>Jena</publisher-loc>, <size units="page">119 pp</size>.</mixed-citation></ref></ref-list></tp:taxon-treatment>
