# Supplementary material for: Ceriantharia (Cnidaria) of the World: an annotated catalogue and key to species
Source: Zookeys. 2020 Jul 23;952:1–63. doi: 10.3897/zookeys.952.50617 (PMC7394777; doi:10.3897/zookeys.952.50617)
Supplement: XML Treatment for Ceriantheopsis [file zookeys.952.50617-treatment5.xml]

<!DOCTYPE tp:taxon-treatment
  PUBLIC "-//TaxonX//DTD Taxonomic Treatment Publishing DTD v0 20100105//EN" "tax-treatment-NSO.dtd">
<tp:taxon-treatment xmlns:tp="http://www.plazi.org/taxpub"><tp:treatment-meta><kwd-group><label>Taxon classification</label><kwd><named-content xmlns:xlink="http://www.w3.org/1999/xlink" content-type="kingdom">Animalia</named-content></kwd><kwd><named-content xmlns:xlink="http://www.w3.org/1999/xlink" content-type="order">Spirularia</named-content></kwd><kwd><named-content xmlns:xlink="http://www.w3.org/1999/xlink" content-type="family">Cerianthidae</named-content></kwd></kwd-group><mixed-citation publication-type="journal"><person-group><name><surname>Stampar</surname><given-names>Sérgio N.</given-names></name><name><surname>Reimer</surname><given-names>James D.</given-names></name><name><surname>Maronna</surname><given-names>Maximiliano M.</given-names></name><name><surname>Lopes</surname><given-names>Celine S. S.</given-names></name><name><surname>Ceriello</surname><given-names>Hellen</given-names></name><name><surname>Santos</surname><given-names>Thais B.</given-names></name><name><surname>Acuña</surname><given-names>Fabián H.</given-names></name><name><surname>Morandini</surname><given-names>André C.</given-names></name></person-group><article-title><tp:taxon-name><tp:taxon-name-part taxon-name-part-type="order">Ceriantharia</tp:taxon-name-part></tp:taxon-name> (<tp:taxon-name><tp:taxon-name-part taxon-name-part-type="phylum">Cnidaria</tp:taxon-name-part></tp:taxon-name>) of the World: an annotated catalogue and key to species</article-title><source>Zookeys</source><day>23</day><month>7</month><year>2020</year><volume>952</volume><fpage>1</fpage><lpage>63</lpage><pub-id pub-id-type="doi">10.3897/zookeys.952.50617</pub-id></mixed-citation></tp:treatment-meta><tp:nomenclature><label>Genus</label><tp:taxon-name><object-id xmlns:xlink="http://www.w3.org/1999/xlink" content-type="arpha" xlink:type="simple">F838C430-A60C-56B0-B4AE-F20E4E0B6673</object-id>
              <tp:taxon-name-part taxon-name-part-type="genus" reg="Ceriantheopsis">Ceriantheopsis</tp:taxon-name-part>
            </tp:taxon-name><tp:taxon-authority>Carlgren, 1912</tp:taxon-authority><xref ref-type="table" rid="T2">Table 2</xref></tp:nomenclature><tp:treatment-sec sec-type="type species" id="SECID0ESZAE"><title>Type species.</title><p><italic><tp:taxon-name><tp:taxon-name-part taxon-name-part-type="genus" reg="Ceriantheopsis">Ceriantheopsis</tp:taxon-name-part> <tp:taxon-name-part taxon-name-part-type="species" reg="americana">americana</tp:taxon-name-part></tp:taxon-name></italic> by original designation (<xref ref-type="bibr" rid="B27">Carlgren 1912a</xref>)</p><p>Number of valid species: 4</p><table-wrap id="T2" position="float" orientation="portrait"><label>Table 2.</label><caption><p>Comparison of anatomical features of <italic><tp:taxon-name><tp:taxon-name-part taxon-name-part-type="genus" reg="Ceriantheopsis">Ceriantheopsis</tp:taxon-name-part></tp:taxon-name></italic> species (after <xref ref-type="bibr" rid="B249">Stampar et al. 2016</xref>).</p></caption><table id="TID0EBXAM" rules="all"><tbody><tr><th rowspan="1" colspan="1"/><th rowspan="1" colspan="1">
                      <italic><tp:taxon-name><tp:taxon-name-part taxon-name-part-type="genus" reg="Ceriantheopsis">C.</tp:taxon-name-part> <tp:taxon-name-part taxon-name-part-type="species" reg="americana">americana</tp:taxon-name-part></tp:taxon-name></italic>
                    </th><th rowspan="1" colspan="1">
                      <italic><tp:taxon-name><tp:taxon-name-part taxon-name-part-type="genus" reg="Ceriantheopsis">C.</tp:taxon-name-part> <tp:taxon-name-part taxon-name-part-type="species" reg="nikitai">nikitai</tp:taxon-name-part></tp:taxon-name></italic>
                    </th><th rowspan="1" colspan="1">
                      <italic><tp:taxon-name><tp:taxon-name-part taxon-name-part-type="genus" reg="Ceriantheopsis">C.</tp:taxon-name-part> <tp:taxon-name-part taxon-name-part-type="species" reg="austroafricana">austroafricana</tp:taxon-name-part></tp:taxon-name></italic>
                    </th><th rowspan="1" colspan="1">
                      <italic><tp:taxon-name><tp:taxon-name-part taxon-name-part-type="genus" reg="Ceriantheopsis">C.</tp:taxon-name-part> <tp:taxon-name-part taxon-name-part-type="species" reg="lineata">lineata</tp:taxon-name-part></tp:taxon-name></italic>
                    </th></tr><tr><td rowspan="1" colspan="1">
                      <bold>Marginal tentacles</bold>
                    </td><td rowspan="1" colspan="1">Up to 100–120</td><td rowspan="1" colspan="1">Up to 70</td><td rowspan="1" colspan="1">Up to 70</td><td rowspan="1" colspan="1">Up to 60</td></tr><tr><td rowspan="1" colspan="1">
                      <bold>Directive labial tentacle</bold>
                    </td><td rowspan="1" colspan="1">Present</td><td rowspan="1" colspan="1">Present</td><td rowspan="1" colspan="1">Present</td><td rowspan="1" colspan="1">Absent</td></tr><tr><td rowspan="1" colspan="1">
                      <bold>Arrangement of labial tentacles</bold>
                    </td><td rowspan="1" colspan="1">(2)413.4232.4312* (4)413.4231.4312.4312</td><td rowspan="1" colspan="1">(3)423.4232.4312.4312</td><td rowspan="1" colspan="1">(2)313.4343.4324.3124</td><td rowspan="1" colspan="1">4231.4231.4231.4231</td></tr><tr><td rowspan="1" colspan="1">
                      <bold>Actinopharynx</bold>
                    </td><td rowspan="1" colspan="1">1/12–1/8 of gastric cavity</td><td rowspan="1" colspan="1">1/5–1/4 of gastric cavity</td><td rowspan="1" colspan="1">1/10–1/8 of gastric cavity</td><td rowspan="1" colspan="1">1/6-1/5 of gastric cavity</td></tr><tr><td rowspan="1" colspan="1">
                      <bold>Oral disc</bold>
                    </td><td rowspan="1" colspan="1">0.7–1.0 cm</td><td rowspan="1" colspan="1">~0.6–0.7 cm</td><td rowspan="1" colspan="1">Wide, ~1.5 cm in preserved</td><td rowspan="1" colspan="1">1.0 – 1.5 cm in preserved</td></tr><tr><td rowspan="1" colspan="1">
                      <bold>Siphonoglyph</bold>
                    </td><td rowspan="1" colspan="1">Narrow, 4 mesenteries attached</td><td rowspan="1" colspan="1">Wide, 4 mesenteries attached</td><td rowspan="1" colspan="1">Wide, 4 mesenteries attached</td><td rowspan="1" colspan="1">Narrow, 2 mesenteries attached</td></tr><tr><td rowspan="1" colspan="1">
                      <bold>Directive mesenteries</bold>
                    </td><td rowspan="1" colspan="1">&lt;Actinopharynx</td><td rowspan="1" colspan="1">~Actinopharynx</td><td rowspan="1" colspan="1">~Actinopharynx</td><td rowspan="1" colspan="1">&lt;Actinopharynx</td></tr><tr><td rowspan="1" colspan="1">
                      <bold>P2</bold>
                    </td><td rowspan="1" colspan="1">To aboral pole</td><td rowspan="1" colspan="1">To aboral pole</td><td rowspan="1" colspan="1">To aboral pole</td><td rowspan="1" colspan="1">Almost to aboral pole</td></tr><tr><td rowspan="1" colspan="1">
                      <bold>P3</bold>
                    </td><td rowspan="1" colspan="1">=B</td><td rowspan="1" colspan="1">=B</td><td rowspan="1" colspan="1">=B</td><td rowspan="1" colspan="1">=B</td></tr><tr><td rowspan="1" colspan="1">
                      <bold>M</bold>
                    </td><td rowspan="1" colspan="1">&gt;&gt;B</td><td rowspan="1" colspan="1">&lt;2B</td><td rowspan="1" colspan="1">&gt;B</td><td rowspan="1" colspan="1">≥B</td></tr><tr><td rowspan="1" colspan="1">
                      <bold>M3</bold>
                    </td><td rowspan="1" colspan="1">≤M2</td><td rowspan="1" colspan="1">&gt;M2</td><td rowspan="1" colspan="1">≤M2</td><td rowspan="1" colspan="1">&lt;Half M2</td></tr><tr><td rowspan="1" colspan="1">
                      <bold>Cnido-glandular tract at fertile mesenteries of first quartets</bold>
                    </td><td rowspan="1" colspan="1">Present</td><td rowspan="1" colspan="1">Not present</td><td rowspan="1" colspan="1">Present</td><td rowspan="1" colspan="1">Present</td></tr><tr><td rowspan="1" colspan="1">
                      <bold>Craspedion tract at fertile mesenteries</bold>
                    </td><td rowspan="1" colspan="1">6/7–8/9</td><td rowspan="1" colspan="1">3/5</td><td rowspan="1" colspan="1">6/7</td><td rowspan="1" colspan="1">~6/7-8/9</td></tr><tr><td rowspan="1" colspan="1">
                      <bold>Cnido-glandular tract at B</bold>
                    </td><td rowspan="1" colspan="1">&lt;&lt;b</td><td rowspan="1" colspan="1">=b</td><td rowspan="1" colspan="1">&lt;b</td><td rowspan="1" colspan="1">&lt;b</td></tr><tr><td rowspan="1" colspan="1">
                      <bold>Craspedonemes of craspedion at fertile mesenteries</bold>
                    </td><td rowspan="1" colspan="1">Sometimes present</td><td rowspan="1" colspan="1">Absent</td><td rowspan="1" colspan="1">Absent</td><td rowspan="1" colspan="1">Absent</td></tr></tbody></table></table-wrap></tp:treatment-sec><ref-list><ref id="B249"><mixed-citation xmlns:xlink="http://www.w3.org/1999/xlink" xlink:type="simple"><person-group><name name-style="western"><surname>Stampar</surname><given-names>SN</given-names></name><name name-style="western"><surname>Maronna</surname><given-names>MM</given-names></name><name name-style="western"><surname>Kitahara</surname><given-names>M V</given-names></name><name name-style="western"><surname>Reimer</surname><given-names>JD</given-names></name><name name-style="western"><surname>Beneti</surname><given-names>JS</given-names></name><name name-style="western"><surname>Morandini</surname><given-names>AC</given-names></name></person-group> (<year>2016</year>) <article-title><tp:taxon-name><tp:taxon-name-part taxon-name-part-type="order">Ceriantharia</tp:taxon-name-part></tp:taxon-name> in Current Systematics: Life Cycles, Morphology and Genetics.</article-title> In: <person-group><name name-style="western"><surname>Goffredo</surname><given-names>S</given-names></name><name name-style="western"><surname>Dubinsky</surname><given-names>Z</given-names></name></person-group> (<role>Eds</role>) <issue-title>, The Cnidaria, Past, Present and Future: The world of Medusa and her sisters.</issue-title><source>Springer International Publishing, Cham</source>, <fpage>61</fpage>–<lpage>72</lpage>. <ext-link xlink:type="simple" ext-link-type="doi" xlink:href="10.1007/978-3-319-31305-4_5">https://doi.org/10.1007/978-3-319-31305-4_5</ext-link></mixed-citation></ref><ref id="B27"><mixed-citation xmlns:xlink="http://www.w3.org/1999/xlink" xlink:type="simple"><person-group><name name-style="western"><surname>Carlgren</surname><given-names>O</given-names></name></person-group> (<year>1912a</year>) <article-title><tp:taxon-name><tp:taxon-name-part taxon-name-part-type="order">Ceriantharia</tp:taxon-name-part></tp:taxon-name>.</article-title><source>Danish Ingolf-Expedition</source><volume>5</volume>: <fpage>1</fpage>–<lpage>79</lpage>.</mixed-citation></ref></ref-list></tp:taxon-treatment>
