# Supplementary material for: Ceriantharia (Cnidaria) of the World: an annotated catalogue and key to species
Source: Zookeys. 2020 Jul 23;952:1–63. doi: 10.3897/zookeys.952.50617 (PMC7394777; doi:10.3897/zookeys.952.50617)
Supplement: XML Treatment for Ceriantheopsis americana [file zookeys.952.50617-treatment6.xml]

<!DOCTYPE tp:taxon-treatment
  PUBLIC "-//TaxonX//DTD Taxonomic Treatment Publishing DTD v0 20100105//EN" "tax-treatment-NSO.dtd">
<tp:taxon-treatment xmlns:tp="http://www.plazi.org/taxpub"><tp:treatment-meta><kwd-group><label>Taxon classification</label><kwd><named-content xmlns:xlink="http://www.w3.org/1999/xlink" content-type="kingdom">Animalia</named-content></kwd><kwd><named-content xmlns:xlink="http://www.w3.org/1999/xlink" content-type="order">Spirularia</named-content></kwd><kwd><named-content xmlns:xlink="http://www.w3.org/1999/xlink" content-type="family">Cerianthidae</named-content></kwd></kwd-group><mixed-citation publication-type="journal"><person-group><name><surname>Stampar</surname><given-names>Sérgio N.</given-names></name><name><surname>Reimer</surname><given-names>James D.</given-names></name><name><surname>Maronna</surname><given-names>Maximiliano M.</given-names></name><name><surname>Lopes</surname><given-names>Celine S. S.</given-names></name><name><surname>Ceriello</surname><given-names>Hellen</given-names></name><name><surname>Santos</surname><given-names>Thais B.</given-names></name><name><surname>Acuña</surname><given-names>Fabián H.</given-names></name><name><surname>Morandini</surname><given-names>André C.</given-names></name></person-group><article-title><tp:taxon-name><tp:taxon-name-part taxon-name-part-type="order">Ceriantharia</tp:taxon-name-part></tp:taxon-name> (<tp:taxon-name><tp:taxon-name-part taxon-name-part-type="phylum">Cnidaria</tp:taxon-name-part></tp:taxon-name>) of the World: an annotated catalogue and key to species</article-title><source>Zookeys</source><day>23</day><month>7</month><year>2020</year><volume>952</volume><fpage>1</fpage><lpage>63</lpage><pub-id pub-id-type="doi">10.3897/zookeys.952.50617</pub-id></mixed-citation></tp:treatment-meta><tp:nomenclature><label>4</label><tp:taxon-name><object-id xmlns:xlink="http://www.w3.org/1999/xlink" content-type="arpha" xlink:type="simple">076776A2-F38E-5792-898F-C6A7C95B3002</object-id>
              <tp:taxon-name-part taxon-name-part-type="genus" reg="Ceriantheopsis">Ceriantheopsis</tp:taxon-name-part>
              <tp:taxon-name-part taxon-name-part-type="species" reg="americana">americana</tp:taxon-name-part>
              <object-id xmlns:xlink="http://www.w3.org/1999/xlink" content-type="zoobank" xlink:type="simple">http://zoobank.org/a5de3b9f-56d7-4f46-a5ff-56a01f2c132a</object-id>
            </tp:taxon-name><tp:taxon-authority>(Agassiz in Verrill, 1864)</tp:taxon-authority><tp:nomenclature-citation-list><tp:nomenclature-citation><tp:taxon-name>
                  <tp:taxon-name-part taxon-name-part-type="genus" reg="Cerianthus">Cerianthus</tp:taxon-name-part>
                </tp:taxon-name><comment>sp. <xref ref-type="bibr" rid="B1">Agassiz 1859</xref>: 24</comment></tp:nomenclature-citation><tp:nomenclature-citation><tp:taxon-name>
                  <tp:taxon-name-part taxon-name-part-type="genus" reg="Cerianthus">Cerianthus</tp:taxon-name-part> <tp:taxon-name-part taxon-name-part-type="species" reg="americanus">americanus</tp:taxon-name-part></tp:taxon-name><comment>Agassiz in Verrill, 1864b: 32–33; <xref ref-type="bibr" rid="B270">Verrill 1864a</xref>: 56–57; <xref ref-type="bibr" rid="B275">Verrill 1872</xref>: 436; <xref ref-type="bibr" rid="B119">Hertwig 1882</xref>: 110,116; <xref ref-type="bibr" rid="B5">Andres 1883</xref>: 352; <xref ref-type="bibr" rid="B159">McMurrich 1887</xref>: 63; <xref ref-type="bibr" rid="B267">van Beneden 1897</xref>: 140; <xref ref-type="bibr" rid="B107">Haddon 1898</xref>: 401; <xref ref-type="bibr" rid="B197">Parker 1900</xref>: 756; <xref ref-type="bibr" rid="B70">Duerden 1902a</xref>: 329–330; <xref ref-type="bibr" rid="B71">Duerden 1902b</xref>: 301; <xref ref-type="bibr" rid="B226">Roule 1905</xref>: 89; <xref ref-type="bibr" rid="B161">McMurrich 1910</xref>a: 11,15–16,20; <xref ref-type="bibr" rid="B113">Hargitt 1912</xref>: 249; <xref ref-type="bibr" rid="B162">Mello-Leitão 1919</xref>: 36–38; <xref ref-type="bibr" rid="B268">van Beneden 1924</xref>: 91; <xref ref-type="bibr" rid="B78">Field 1949</xref>: 5–6, 18–21, 27; <xref ref-type="bibr" rid="B67">den Hartog 1977</xref>: 212; <xref ref-type="bibr" rid="B206">Pei 1998</xref>: 179–180</comment></tp:nomenclature-citation><tp:nomenclature-citation><tp:taxon-name>
                  <tp:taxon-name-part taxon-name-part-type="genus" reg="Ceriantheopsis">Ceriantheopsis</tp:taxon-name-part> <tp:taxon-name-part taxon-name-part-type="species" reg="americanus">americanus</tp:taxon-name-part></tp:taxon-name><comment>: <xref ref-type="bibr" rid="B27">Carlgren 1912a</xref>: 366; <xref ref-type="bibr" rid="B28">Carlgren 1912b</xref>: 19–26; <xref ref-type="bibr" rid="B201">Pax 1924</xref>: 118; <xref ref-type="bibr" rid="B36">Carlgren 1940</xref>: 6, 12–13; <xref ref-type="bibr" rid="B145">Leloup 1964</xref>: 257; <xref ref-type="bibr" rid="B87">Frey 1970</xref>: 309–311; <xref ref-type="bibr" rid="B208">Peteya 1973a</xref>: 301–316; <xref ref-type="bibr" rid="B209">Peteya 1973b</xref>: 1–10; <xref ref-type="bibr" rid="B286">Widersten 1976</xref>: 858; <xref ref-type="bibr" rid="B233">Shepard et al. 1986</xref>: 625–646; <xref ref-type="bibr" rid="B137">Kristensen et al. 1991</xref>: 590–591, 589–614; <xref ref-type="bibr" rid="B232">Sebens 1998</xref>: 13, 16, 21, 57; <xref ref-type="bibr" rid="B122">Holohan et al. 1998</xref>: 466–468; <xref ref-type="bibr" rid="B168">Molodtsova 2000</xref>: 14,17; <xref ref-type="bibr" rid="B181">Molodtsova et al. 2011</xref>: 2–3, 5–7; <xref ref-type="bibr" rid="B216">Reft and Daly 2012</xref>: 123–125, 127, 129; <xref ref-type="bibr" rid="B157">Mata et al. 2012</xref>: 602–603; <xref ref-type="bibr" rid="B129">Kayal et al. 2013</xref>: 3, 5–6, 10–11, 15; <xref ref-type="bibr" rid="B244">Stampar et al. 2014a</xref>: 2, 8</comment></tp:nomenclature-citation><tp:nomenclature-citation><tp:taxon-name>
                  <tp:taxon-name-part taxon-name-part-type="genus" reg="Cerianthiopsis">Cerianthiopsis</tp:taxon-name-part> <tp:taxon-name-part taxon-name-part-type="species" reg="americanus">americanus</tp:taxon-name-part></tp:taxon-name><comment>: <xref ref-type="bibr" rid="B116">Hedgpeth 1954</xref>: 286–290</comment></tp:nomenclature-citation><tp:nomenclature-citation><tp:taxon-name>
                  <tp:taxon-name-part taxon-name-part-type="genus" reg="Ceriantheopsis">Ceriantheopsis</tp:taxon-name-part> <tp:taxon-name-part taxon-name-part-type="species" reg="americana">americana</tp:taxon-name-part></tp:taxon-name><comment>: <xref ref-type="bibr" rid="B247">Stampar et al. 2015b</xref>: 1–6; <xref ref-type="bibr" rid="B249">Stampar et al. 2016</xref>a: 69</comment></tp:nomenclature-citation></tp:nomenclature-citation-list></tp:nomenclature><tp:treatment-sec sec-type="type locality" id="SECID0EJOAG"><title>Type locality.</title><p>Off Charleston, South Carolina; Beaufort, North Carolina, United States of America (not specified).</p></tp:treatment-sec><tp:treatment-sec sec-type="distribution" id="SECID0EOOAG"><title>Distribution.</title><p>Atlantic coast of United States and Canada, Gulf of Mexico, and Caribbean Sea, at 2–250 m depth.</p></tp:treatment-sec><tp:treatment-sec sec-type="remarks" id="SECID0ETOAG"><title>Remarks.</title><p>This species is probably the most extensively studied among the <tp:taxon-name><tp:taxon-name-part taxon-name-part-type="order">Ceriantharia</tp:taxon-name-part></tp:taxon-name>. There are appropriate descriptions of specimens (<xref ref-type="bibr" rid="B161">McMurrich 1910</xref>; <xref ref-type="bibr" rid="B27">Carlgren 1912a</xref>) and there is much biological information, especially related to ecological aspects (<xref ref-type="bibr" rid="B233">Shepard et al. 1986</xref>; <xref ref-type="bibr" rid="B137">Kristensen et al. 1991</xref>; <xref ref-type="bibr" rid="B122">Holohan et al. 1998</xref>). One important issue that still needs be studied is the possible occurrence of this species in the deep sea. Several photographic records, especially from ROV surveys below 400 m depth are available on the internet, but, to date, no such deep specimens have been collected for study.</p></tp:treatment-sec><tp:treatment-sec sec-type="type material" id="SECID0ESPAG"><title>Type material.</title><p>Museum of Comparative Zoology (Harvard) – Invertebrate Zoology 243 and SCOR-1245 and Peabody Museum of Natural History (Yale) – YPM IZ 000977.CN (syntype).</p></tp:treatment-sec><ref-list><ref id="B1"><mixed-citation xmlns:xlink="http://www.w3.org/1999/xlink" xlink:type="simple"><person-group><name name-style="western"><surname>Agassiz</surname><given-names>L</given-names></name></person-group> (<year>1859</year>) <article-title>On some new actinoid polyps of the coast of the United States.</article-title><source>Proceedings of the Boston Society of natural History</source><volume>7</volume>: <fpage>23</fpage>–<lpage>24</lpage>.</mixed-citation></ref><ref id="B270"><mixed-citation xmlns:xlink="http://www.w3.org/1999/xlink" xlink:type="simple"><person-group><name name-style="western"><surname>Verrill</surname><given-names>AE</given-names></name></person-group> (<year>1864a</year>) <article-title>List of the polyps and corals sent by the Museum of Comparative Zoölogy to other institutions in exchange, with annotations.</article-title><source>Bulletin of the Museum of Comparative Zoology</source><volume>1</volume>: <fpage>29</fpage>–<lpage>60</lpage>.</mixed-citation></ref><ref id="B275"><mixed-citation xmlns:xlink="http://www.w3.org/1999/xlink" xlink:type="simple"><person-group><name name-style="western"><surname>Verrill</surname><given-names>AE</given-names></name></person-group> (<year>1872</year>) <article-title>On <tp:taxon-name><tp:taxon-name-part taxon-name-part-type="subkingdom">Radiata</tp:taxon-name-part></tp:taxon-name> from the coast of North Carolina.</article-title><source>American Journal of Science and Arts</source><volume>3</volume>: <fpage>432</fpage>–<lpage>438</lpage>. <ext-link xlink:type="simple" ext-link-type="doi" xlink:href="10.2475/ajs.s3-3.18.432">https://doi.org/10.2475/ajs.s3-3.18.432</ext-link></mixed-citation></ref><ref id="B119"><mixed-citation xmlns:xlink="http://www.w3.org/1999/xlink" xlink:type="simple"><person-group><name name-style="western"><surname>Hertwig</surname><given-names>R</given-names></name></person-group> (<year>1882</year>) <source>Die Actinien der Challenger Expedition.</source><publisher-name>Gustav Fischer</publisher-name>, <publisher-loc>Jena</publisher-loc>, <size units="page">119 pp</size>.</mixed-citation></ref><ref id="B5"><mixed-citation xmlns:xlink="http://www.w3.org/1999/xlink" xlink:type="simple"><person-group><name name-style="western"><surname>Andres</surname><given-names>A</given-names></name></person-group> (<year>1883</year>) <source>Le Attinie.</source><publisher-name>Coi Tipi der Salviucci</publisher-name>, <publisher-loc>Roma</publisher-loc>, <size units="page">460 pp</size>.</mixed-citation></ref><ref id="B159"><mixed-citation xmlns:xlink="http://www.w3.org/1999/xlink" xlink:type="simple"><person-group><name name-style="western"><surname>McMurrich</surname><given-names>JP</given-names></name></person-group> (<year>1887</year>) <article-title>Notes on the fauna of Beaufort, North Carolina.</article-title><source>Studies at the Biological Laboratory of the Johns Hopkins University</source><volume>4</volume>: <fpage>55</fpage>–<lpage>63</lpage>.</mixed-citation></ref><ref id="B267"><mixed-citation xmlns:xlink="http://www.w3.org/1999/xlink" xlink:type="simple"><person-group><name name-style="western"><surname>van Beneden</surname><given-names>E</given-names></name></person-group> (<year>1897</year>) Les Anthozoaires de la “Plankton-Expedition” (Die Anthozoen der Plankton-Expedition). Ergebnisse der Plankton-Expedition der Humboldt-Stiftung 2K: 1–222.</mixed-citation></ref><ref id="B107"><mixed-citation xmlns:xlink="http://www.w3.org/1999/xlink" xlink:type="simple"><person-group><name name-style="western"><surname>Haddon</surname><given-names>AC</given-names></name></person-group> (<year>1898</year>) <article-title>The <tp:taxon-name><tp:taxon-name-part taxon-name-part-type="order">Actiniaria</tp:taxon-name-part></tp:taxon-name> of Torres Straits.</article-title><source>Scientific Transactions of the Royal Dublin Society</source><volume>6</volume>: <fpage>393</fpage>–<lpage>520</lpage>.</mixed-citation></ref><ref id="B197"><mixed-citation xmlns:xlink="http://www.w3.org/1999/xlink" xlink:type="simple"><person-group><name name-style="western"><surname>Parker</surname><given-names>GH</given-names></name></person-group> (<year>1900</year>) <article-title>Synopses of North American invertebrates. XIII. The <tp:taxon-name><tp:taxon-name-part taxon-name-part-type="order">Actiniaria</tp:taxon-name-part></tp:taxon-name>.</article-title><source>American Naturalist</source><volume>34</volume>: <fpage>747</fpage>–<lpage>758</lpage>. <ext-link xlink:type="simple" ext-link-type="doi" xlink:href="10.1086/277763">https://doi.org/10.1086/277763</ext-link></mixed-citation></ref><ref id="B70"><mixed-citation xmlns:xlink="http://www.w3.org/1999/xlink" xlink:type="simple"><person-group><name name-style="western"><surname>Duerden</surname><given-names>JE</given-names></name></person-group> (<year>1902a</year>) <article-title>Report on the actinians of Porto Rico. Bulletin of the U.S.</article-title><source>Fisheries Commission</source><volume>20</volume>: <fpage>323</fpage>–<lpage>374</lpage>.</mixed-citation></ref><ref id="B71"><mixed-citation xmlns:xlink="http://www.w3.org/1999/xlink" xlink:type="simple"><person-group><name name-style="western"><surname>Duerden</surname><given-names>JE</given-names></name></person-group> (<year>1902b</year>) <article-title>On the actinian <italic><tp:taxon-name><tp:taxon-name-part taxon-name-part-type="genus">Bunodeopsis</tp:taxon-name-part> <tp:taxon-name-part taxon-name-part-type="species">globulifera</tp:taxon-name-part></tp:taxon-name></italic>, Verrill.</article-title><source>Transactions of the Linnean Society</source><volume>8</volume>: <fpage>297</fpage>–<lpage>317</lpage>. <ext-link xlink:type="simple" ext-link-type="doi" xlink:href="10.1111/j.1096-3642.1902.tb00478.x">https://doi.org/10.1111/j.1096-3642.1902.tb00478.x</ext-link></mixed-citation></ref><ref id="B226"><mixed-citation xmlns:xlink="http://www.w3.org/1999/xlink" xlink:type="simple"><person-group><name name-style="western"><surname>Roule</surname><given-names>L</given-names></name></person-group> (<year>1905</year>) <article-title>Description des antipathaires et cerianthaires recueillis par S.A.S. le Prince de Monaco dans l’Atlantique nord (1886–1902).</article-title><source>Résultats des Campagnes Scientifiques Accomplies sur son Yacht par Albert I Prince Souverain de Monaco</source><volume>30</volume>: <fpage>1</fpage>–<lpage>96</lpage>. <ext-link xlink:type="simple" ext-link-type="doi" xlink:href="10.5962/bhl.title.59328">https://doi.org/10.5962/bhl.title.59328</ext-link></mixed-citation></ref><ref id="B161"><mixed-citation xmlns:xlink="http://www.w3.org/1999/xlink" xlink:type="simple"><person-group><name name-style="western"><surname>McMurrich</surname><given-names>JP</given-names></name></person-group> (<year>1910</year>) <article-title><tp:taxon-name><tp:taxon-name-part taxon-name-part-type="order">Actiniaria</tp:taxon-name-part></tp:taxon-name> of the Siboga expedition, Part I. <tp:taxon-name><tp:taxon-name-part taxon-name-part-type="order">Ceriantharia</tp:taxon-name-part></tp:taxon-name>.</article-title><source>Siboga-Expeditie Monographes</source><volume>10</volume>: <fpage>1</fpage>–<lpage>48</lpage>.</mixed-citation></ref><ref id="B113"><mixed-citation xmlns:xlink="http://www.w3.org/1999/xlink" xlink:type="simple"><person-group><name name-style="western"><surname>Hargitt</surname><given-names>CW</given-names></name></person-group> (<year>1912</year>) <article-title>The <tp:taxon-name><tp:taxon-name-part taxon-name-part-type="class">Anthozoa</tp:taxon-name-part></tp:taxon-name> of the Woods Hole region.</article-title><source>Bulletin of the Bureau of Fisheries</source><volume>32</volume>: <fpage>221</fpage>–<lpage>254</lpage>.</mixed-citation></ref><ref id="B162"><mixed-citation xmlns:xlink="http://www.w3.org/1999/xlink" xlink:type="simple"><person-group><name name-style="western"><surname>Mello-Leitão</surname><given-names>CF</given-names></name></person-group> (<year>1919</year>) <article-title><italic><tp:taxon-name><tp:taxon-name-part taxon-name-part-type="genus">Cerianthus</tp:taxon-name-part> <tp:taxon-name-part taxon-name-part-type="species">Brasiliensis</tp:taxon-name-part></tp:taxon-name></italic>; um novo cerianthoide americano.</article-title><source>Archivos da Escola Superior de Agricultura e Medicina Veterinaria</source><volume>3</volume>: <fpage>35</fpage>–<lpage>39</lpage>.</mixed-citation></ref><ref id="B268"><mixed-citation xmlns:xlink="http://www.w3.org/1999/xlink" xlink:type="simple"><person-group><name name-style="western"><surname>van Beneden</surname><given-names>E</given-names></name></person-group> (<year>1924</year>) Travaux posthumes d’ Edouard van Beneden sur les cérianthaires collationnés par Paul Cerfontaine. Archives de Biologie (hors série): 1–242.</mixed-citation></ref><ref id="B78"><mixed-citation xmlns:xlink="http://www.w3.org/1999/xlink" xlink:type="simple"><person-group><name name-style="western"><surname>Field</surname><given-names>LR</given-names></name></person-group> (<year>1949</year>) <source>Sea Anemones and Corals of Beaufort, North Carolina.</source><publisher-name>Duke University Press</publisher-name>, <publisher-loc>Durham</publisher-loc>, <size units="page">39 pp</size>.</mixed-citation></ref><ref id="B67"><mixed-citation xmlns:xlink="http://www.w3.org/1999/xlink" xlink:type="simple"><person-group><name name-style="western"><surname>den Hartog</surname><given-names>JC</given-names></name></person-group> (<year>1977</year>) <article-title>Descriptions of two new <tp:taxon-name><tp:taxon-name-part taxon-name-part-type="order">Ceriantharia</tp:taxon-name-part></tp:taxon-name> from the Caribbean region, <italic><tp:taxon-name><tp:taxon-name-part taxon-name-part-type="genus">Pachycerianthus</tp:taxon-name-part> <tp:taxon-name-part taxon-name-part-type="species">curancaoensis</tp:taxon-name-part></tp:taxon-name></italic> n. sp. and <italic><tp:taxon-name><tp:taxon-name-part taxon-name-part-type="genus">Arachnanthus</tp:taxon-name-part> <tp:taxon-name-part taxon-name-part-type="species">nocturnus</tp:taxon-name-part></tp:taxon-name></italic> n. sp. with a discussion of the Cnidom and of the classification of the <tp:taxon-name><tp:taxon-name-part taxon-name-part-type="order">Ceriantharia</tp:taxon-name-part></tp:taxon-name>.</article-title><source>Zoologische Mededelingen</source><volume>51</volume>: <fpage>211</fpage>–<lpage>242</lpage>.</mixed-citation></ref><ref id="B206"><mixed-citation xmlns:xlink="http://www.w3.org/1999/xlink" xlink:type="simple"><person-group><name name-style="western"><surname>Pei</surname><given-names>Z</given-names></name></person-group> (<year>1998</year>) <source><tp:taxon-name><tp:taxon-name-part taxon-name-part-type="phylum">Coelenterata</tp:taxon-name-part></tp:taxon-name><tp:taxon-name><tp:taxon-name-part taxon-name-part-type="order">Actiniaria</tp:taxon-name-part></tp:taxon-name><tp:taxon-name><tp:taxon-name-part taxon-name-part-type="order">Ceriantharia</tp:taxon-name-part></tp:taxon-name><tp:taxon-name><tp:taxon-name-part taxon-name-part-type="order">Zoanthidea</tp:taxon-name-part></tp:taxon-name>.</source><publisher-name>Science Press</publisher-name>, <publisher-loc>Beijing</publisher-loc>, <size units="page">286 pp</size>.</mixed-citation></ref><ref id="B27"><mixed-citation xmlns:xlink="http://www.w3.org/1999/xlink" xlink:type="simple"><person-group><name name-style="western"><surname>Carlgren</surname><given-names>O</given-names></name></person-group> (<year>1912a</year>) <article-title><tp:taxon-name><tp:taxon-name-part taxon-name-part-type="order">Ceriantharia</tp:taxon-name-part></tp:taxon-name>.</article-title><source>Danish Ingolf-Expedition</source><volume>5</volume>: <fpage>1</fpage>–<lpage>79</lpage>.</mixed-citation></ref><ref id="B28"><mixed-citation xmlns:xlink="http://www.w3.org/1999/xlink" xlink:type="simple"><person-group><name name-style="western"><surname>Carlgren</surname><given-names>O</given-names></name></person-group> (<year>1912b</year>) <article-title>Über Ceriantharien des Mittelmeers.</article-title><source>Mitteilungen aus der Zoologischen Station zu Neapel</source><volume>20</volume>: <fpage>356</fpage>–<lpage>391</lpage>.</mixed-citation></ref><ref id="B201"><mixed-citation xmlns:xlink="http://www.w3.org/1999/xlink" xlink:type="simple"><person-group><name name-style="western"><surname>Pax</surname><given-names>F</given-names></name></person-group> (<year>1924</year>) <article-title>Actiniarien, Zoantharien und Ceriantharien von Curaçao.</article-title><source>Kungliga Zoologisch Genootschap Natura Artis Magistra</source><volume>23</volume>: <fpage>93</fpage>–<lpage>122</lpage>.</mixed-citation></ref><ref id="B36"><mixed-citation xmlns:xlink="http://www.w3.org/1999/xlink" xlink:type="simple"><person-group><name name-style="western"><surname>Carlgren</surname><given-names>O</given-names></name></person-group> (<year>1940</year>) <article-title>A contribution to the knowledge of the structure and distribution of the cnidae in the <tp:taxon-name><tp:taxon-name-part taxon-name-part-type="class">Anthozoa</tp:taxon-name-part></tp:taxon-name>.</article-title><source>Kungliga Fysiografiska Sällskapets Handlingar</source><volume>51</volume>: <fpage>1</fpage>–<lpage>62</lpage>.</mixed-citation></ref><ref id="B145"><mixed-citation xmlns:xlink="http://www.w3.org/1999/xlink" xlink:type="simple"><person-group><name name-style="western"><surname>Leloup</surname><given-names>E</given-names></name></person-group> (<year>1964</year>) <article-title>Larves de cerianthaires.</article-title><source>Discovery Reports</source><volume>33</volume>: <fpage>251</fpage>–<lpage>307</lpage>.</mixed-citation></ref><ref id="B87"><mixed-citation xmlns:xlink="http://www.w3.org/1999/xlink" xlink:type="simple"><person-group><name name-style="western"><surname>Frey</surname><given-names>RW</given-names></name></person-group> (<year>1970</year>) <article-title>The Lebensspuren of some common marine invertebrates near Beaufort, North Carolina. II. Anemone burrows.</article-title><source>Journal of Paleontology</source><volume>44</volume>: <fpage>308</fpage>–<lpage>211</lpage>.</mixed-citation></ref><ref id="B208"><mixed-citation xmlns:xlink="http://www.w3.org/1999/xlink" xlink:type="simple"><person-group><name name-style="western"><surname>Peteya</surname><given-names>DJ</given-names></name></person-group> (<year>1973a</year>) <article-title>A light and electron microscope study of the nervous system of <italic><tp:taxon-name><tp:taxon-name-part taxon-name-part-type="genus">Ceriantheopsis</tp:taxon-name-part> <tp:taxon-name-part taxon-name-part-type="species">americanus</tp:taxon-name-part></tp:taxon-name></italic> (<tp:taxon-name><tp:taxon-name-part taxon-name-part-type="phylum">Cnidaria</tp:taxon-name-part></tp:taxon-name>, <tp:taxon-name><tp:taxon-name-part taxon-name-part-type="order">Ceriantharia</tp:taxon-name-part></tp:taxon-name>).</article-title><source>Zeitschrift für Zellforschung und Mikroskopische Anatomie</source><volume>141</volume>: <fpage>301</fpage>–<lpage>317</lpage>. <ext-link xlink:type="simple" ext-link-type="doi" xlink:href="10.1007/BF00307408">https://doi.org/10.1007/BF00307408</ext-link></mixed-citation></ref><ref id="B209"><mixed-citation xmlns:xlink="http://www.w3.org/1999/xlink" xlink:type="simple"><person-group><name name-style="western"><surname>Peteya</surname><given-names>DJ</given-names></name></person-group> (<year>1973b</year>) <article-title>A possible proprioceptor in <italic><tp:taxon-name><tp:taxon-name-part taxon-name-part-type="genus">Ceriantheopsis</tp:taxon-name-part> <tp:taxon-name-part taxon-name-part-type="species">americanus</tp:taxon-name-part></tp:taxon-name></italic> (<tp:taxon-name><tp:taxon-name-part taxon-name-part-type="phylum">Cnidaria</tp:taxon-name-part></tp:taxon-name>, <tp:taxon-name><tp:taxon-name-part taxon-name-part-type="order">Ceriantharia</tp:taxon-name-part></tp:taxon-name>).</article-title><source>Zeitschrift für Zellforschung und mikroskopische Anatomie</source><volume>144</volume>: <fpage>1</fpage>–<lpage>10</lpage>. <ext-link xlink:type="simple" ext-link-type="doi" xlink:href="10.1007/BF00306682">https://doi.org/10.1007/BF00306682</ext-link></mixed-citation></ref><ref id="B286"><mixed-citation xmlns:xlink="http://www.w3.org/1999/xlink" xlink:type="simple"><person-group><name name-style="western"><surname>Widersten</surname><given-names>B</given-names></name></person-group> (<year>1976</year>) <article-title><tp:taxon-name><tp:taxon-name-part taxon-name-part-type="order">Ceriantharia</tp:taxon-name-part></tp:taxon-name>, <tp:taxon-name><tp:taxon-name-part taxon-name-part-type="order">Zoanthidea</tp:taxon-name-part></tp:taxon-name>, <tp:taxon-name><tp:taxon-name-part taxon-name-part-type="order">Corallimorpharia</tp:taxon-name-part></tp:taxon-name>, and <tp:taxon-name><tp:taxon-name-part taxon-name-part-type="order">Actiniaria</tp:taxon-name-part></tp:taxon-name> from the continental shelf and slope off the eastern coast of the United States.</article-title><source>Fishery Bulletin</source><volume>74</volume>: <fpage>857</fpage>–<lpage>878</lpage>.</mixed-citation></ref><ref id="B233"><mixed-citation xmlns:xlink="http://www.w3.org/1999/xlink" xlink:type="simple"><person-group><name name-style="western"><surname>Shepard</surname><given-names>AN</given-names></name><name name-style="western"><surname>Theroux</surname><given-names>RB</given-names></name><name name-style="western"><surname>Cooper</surname><given-names>RA</given-names></name><name name-style="western"><surname>Uzmann</surname><given-names>JR</given-names></name></person-group> (<year>1986</year>) <article-title>Ecology of <tp:taxon-name><tp:taxon-name-part taxon-name-part-type="order">Ceriantharia</tp:taxon-name-part></tp:taxon-name> (<tp:taxon-name><tp:taxon-name-part taxon-name-part-type="phylum">Coelenterata</tp:taxon-name-part></tp:taxon-name>, <tp:taxon-name><tp:taxon-name-part taxon-name-part-type="class">Anthozoa</tp:taxon-name-part></tp:taxon-name>) of the northwest Atlantic from Cape Hatteras to Nova Scotia.</article-title><source>Fishery Bulletin</source><volume>84</volume>: <fpage>625</fpage>–<lpage>646</lpage>.</mixed-citation></ref><ref id="B137"><mixed-citation xmlns:xlink="http://www.w3.org/1999/xlink" xlink:type="simple"><person-group><name name-style="western"><surname>Kristensen</surname><given-names>E</given-names></name><name name-style="western"><surname>Aller</surname><given-names>RC</given-names></name><name name-style="western"><surname>Aller</surname><given-names>JY</given-names></name></person-group> (<year>1991</year>) <article-title>Oxic and anoxic decomposition of tubes from the burrowing sea anemone <italic><tp:taxon-name><tp:taxon-name-part taxon-name-part-type="genus">Ceriantheopsis</tp:taxon-name-part> <tp:taxon-name-part taxon-name-part-type="species">americanus</tp:taxon-name-part></tp:taxon-name></italic>: Implications for bulk sediment carbon and nitrogen balance.</article-title><source>Journal of Marine Research</source><volume>49</volume>: <fpage>589</fpage>–<lpage>617</lpage>. <ext-link xlink:type="simple" ext-link-type="doi" xlink:href="10.1357/002224091784995774">https://doi.org/10.1357/002224091784995774</ext-link></mixed-citation></ref><ref id="B232"><mixed-citation xmlns:xlink="http://www.w3.org/1999/xlink" xlink:type="simple"><person-group><name name-style="western"><surname>Sebens</surname><given-names>KP</given-names></name></person-group> (<year>1998</year>) <article-title><tp:taxon-name><tp:taxon-name-part taxon-name-part-type="class">Anthozoa</tp:taxon-name-part></tp:taxon-name>: <tp:taxon-name><tp:taxon-name-part taxon-name-part-type="order">Actiniaria</tp:taxon-name-part></tp:taxon-name>, <tp:taxon-name><tp:taxon-name-part taxon-name-part-type="order">Zoanthidea</tp:taxon-name-part></tp:taxon-name>, <tp:taxon-name><tp:taxon-name-part taxon-name-part-type="order">Corallimorpharia</tp:taxon-name-part></tp:taxon-name>, and <tp:taxon-name><tp:taxon-name-part taxon-name-part-type="order">Ceriantharia</tp:taxon-name-part></tp:taxon-name>.</article-title> In: <person-group><name name-style="western"><surname>Pearce</surname><given-names>JB</given-names></name></person-group> (<role>Ed.</role>) <issue-title>, Marine Flora and Fauna of the Eastern United States.</issue-title><source>National Marine Fisheries Service, Seattle</source>, <fpage>1</fpage>–<lpage>67</lpage>.</mixed-citation></ref><ref id="B122"><mixed-citation xmlns:xlink="http://www.w3.org/1999/xlink" xlink:type="simple"><person-group><name name-style="western"><surname>Holohan</surname><given-names>BA</given-names></name><name name-style="western"><surname>Klos</surname><given-names>EG</given-names></name><name name-style="western"><surname>Oviatt</surname><given-names>CA</given-names></name></person-group> (<year>1998</year>) <article-title>Population density, prey selection, and predator avoidance of the burrowing anemone (<italic><tp:taxon-name><tp:taxon-name-part taxon-name-part-type="genus">Ceriantheopsis</tp:taxon-name-part> <tp:taxon-name-part taxon-name-part-type="species">americanus</tp:taxon-name-part></tp:taxon-name></italic>) in Narragansett Bay, Rhode Island.</article-title><source>Estuaries and Coasts</source><volume>21</volume>: <fpage>466</fpage>–<lpage>469</lpage>. <ext-link xlink:type="simple" ext-link-type="doi" xlink:href="10.2307/1352844">https://doi.org/10.2307/1352844</ext-link></mixed-citation></ref><ref id="B168"><mixed-citation xmlns:xlink="http://www.w3.org/1999/xlink" xlink:type="simple"><person-group><name name-style="western"><surname>Molodtsova</surname><given-names>TN</given-names></name></person-group> (<year>2000</year>) <source>Fauna ceriantariy atlanticheskogo okeana I sostav roda <tp:taxon-name><tp:taxon-name-part taxon-name-part-type="genus">Cerianthus</tp:taxon-name-part></tp:taxon-name> mirovoy fauny. Aftoreferat na soiskanie uchenoy stepeni kandidata biologicheskih nauk.</source><publisher-name>Dialog-MGU</publisher-name>, <publisher-loc>Moscow</publisher-loc>, <size units="page">21 pp</size>.</mixed-citation></ref><ref id="B181"><mixed-citation xmlns:xlink="http://www.w3.org/1999/xlink" xlink:type="simple"><person-group><name name-style="western"><surname>Molodtsova</surname><given-names>TN</given-names></name><name name-style="western"><surname>Griffiths</surname><given-names>CLCF</given-names></name><name name-style="western"><surname>Acuña</surname><given-names>FH</given-names></name></person-group> (<year>2011</year>) <article-title>A new species of shallow-water cerianthid (<tp:taxon-name><tp:taxon-name-part taxon-name-part-type="phylum">Cnidaria</tp:taxon-name-part></tp:taxon-name>: <tp:taxon-name><tp:taxon-name-part taxon-name-part-type="class">Anthozoa</tp:taxon-name-part></tp:taxon-name>) from South Africa, with remarks on the genus <italic><tp:taxon-name><tp:taxon-name-part taxon-name-part-type="genus">Ceriantheopsis</tp:taxon-name-part></tp:taxon-name></italic>.</article-title><source>African Natural History</source><volume>7</volume>: <fpage>1</fpage>–<lpage>8</lpage>.</mixed-citation></ref><ref id="B216"><mixed-citation xmlns:xlink="http://www.w3.org/1999/xlink" xlink:type="simple"><person-group><name name-style="western"><surname>Reft</surname><given-names>AJ</given-names></name><name name-style="western"><surname>Daly</surname><given-names>M</given-names></name></person-group> (<year>2012</year>) <article-title>Morphology, distribution, and evolution of apical structure of nematocysts in <tp:taxon-name><tp:taxon-name-part taxon-name-part-type="subclass">Hexacorallia</tp:taxon-name-part></tp:taxon-name>.</article-title><source>Journal of morphology</source><volume>273</volume>: <fpage>121</fpage>–<lpage>136</lpage>. <ext-link xlink:type="simple" ext-link-type="doi" xlink:href="10.1002/jmor.11014">https://doi.org/10.1002/jmor.11014</ext-link></mixed-citation></ref><ref id="B157"><mixed-citation xmlns:xlink="http://www.w3.org/1999/xlink" xlink:type="simple"><person-group><name name-style="western"><surname>Mata</surname><given-names>SA</given-names></name><name name-style="western"><surname>Corsetti</surname><given-names>CL</given-names></name><name name-style="western"><surname>Corsetti</surname><given-names>FA</given-names></name><name name-style="western"><surname>Awramik</surname><given-names>SM</given-names></name><name name-style="western"><surname>Bottjer</surname><given-names>DJ</given-names></name></person-group> (<year>2012</year>) <article-title>Lower Cambrian anemone burrows from the upper member of the Wood Canyon Formation, Death Valley region, United States.</article-title><source>Palaios</source><volume>27</volume>: <fpage>594</fpage>–<lpage>606</lpage>. <ext-link xlink:type="simple" ext-link-type="doi" xlink:href="10.2110/palo.2012.p12-016r">https://doi.org/10.2110/palo.2012.p12-016r</ext-link></mixed-citation></ref><ref id="B129"><mixed-citation xmlns:xlink="http://www.w3.org/1999/xlink" xlink:type="simple"><person-group><name name-style="western"><surname>Kayal</surname><given-names>E</given-names></name><name name-style="western"><surname>Roure</surname><given-names>B</given-names></name><name name-style="western"><surname>Philippe</surname><given-names>H</given-names></name><name name-style="western"><surname>Collins</surname><given-names>AG</given-names></name><name name-style="western"><surname>Lavrov</surname><given-names>DV.</given-names></name></person-group> (<year>2013</year>) Cnidarian phylogenetic relationships as revealed by mitogenomics. BMC Evolutionary Biology 13: 5. <ext-link xlink:type="simple" ext-link-type="doi" xlink:href="10.1186/1471-2148-13-5">https://doi.org/10.1186/1471-2148-13-5</ext-link></mixed-citation></ref><ref id="B244"><mixed-citation xmlns:xlink="http://www.w3.org/1999/xlink" xlink:type="simple"><person-group><name name-style="western"><surname>Stampar</surname><given-names>SN</given-names></name><name name-style="western"><surname>Maronna</surname><given-names>MM</given-names></name><name name-style="western"><surname>Kitahara</surname><given-names>M V.</given-names></name><name name-style="western"><surname>Reimer</surname><given-names>JD</given-names></name><name name-style="western"><surname>Morandini</surname><given-names>AC</given-names></name></person-group> (<year>2014a</year>) Fast-Evolving mitochondrial DNA in <tp:taxon-name><tp:taxon-name-part taxon-name-part-type="order">Ceriantharia</tp:taxon-name-part></tp:taxon-name>: A reflection of <tp:taxon-name><tp:taxon-name-part taxon-name-part-type="subclass">Hexacorallia</tp:taxon-name-part></tp:taxon-name> paraphyly? PLoS ONE 9: e86612. <ext-link xlink:type="simple" ext-link-type="doi" xlink:href="10.1371/journal.pone.0086612">https://doi.org/10.1371/journal.pone.0086612</ext-link></mixed-citation></ref><ref id="B116"><mixed-citation xmlns:xlink="http://www.w3.org/1999/xlink" xlink:type="simple"><person-group><name name-style="western"><surname>Hedgpeth</surname><given-names>JW</given-names></name></person-group> (<year>1954</year>) <article-title><tp:taxon-name><tp:taxon-name-part taxon-name-part-type="class">Anthozoa</tp:taxon-name-part></tp:taxon-name>: the anemones.</article-title><source>Fisheries Bulletin of the Fish and Wildlife Service (US)</source><volume>55</volume>: <fpage>285</fpage>–<lpage>290</lpage>.</mixed-citation></ref><ref id="B247"><mixed-citation xmlns:xlink="http://www.w3.org/1999/xlink" xlink:type="simple"><person-group><name name-style="western"><surname>Stampar</surname><given-names>SN</given-names></name><name name-style="western"><surname>Morandini</surname><given-names>AC</given-names></name><name name-style="western"><surname>Branco</surname><given-names>LC</given-names></name><name name-style="western"><surname>Da Silveira</surname><given-names>FL</given-names></name><name name-style="western"><surname>Migotto</surname><given-names>AE</given-names></name></person-group> (<year>2015b</year>) <article-title>Drifting in the oceans: <italic><tp:taxon-name><tp:taxon-name-part taxon-name-part-type="genus">Isarachnanthus</tp:taxon-name-part> <tp:taxon-name-part taxon-name-part-type="species">nocturnus</tp:taxon-name-part></tp:taxon-name></italic> (<tp:taxon-name><tp:taxon-name-part taxon-name-part-type="phylum">Cnidaria</tp:taxon-name-part></tp:taxon-name>, <tp:taxon-name><tp:taxon-name-part taxon-name-part-type="order">Ceriantharia</tp:taxon-name-part></tp:taxon-name>, <tp:taxon-name><tp:taxon-name-part taxon-name-part-type="family">Arachnactidae</tp:taxon-name-part></tp:taxon-name>), an anthozoan with an extended planktonic stage.</article-title><source>Marine Biology</source><volume>162</volume>: <fpage>2161</fpage>–<lpage>2169</lpage>. <ext-link xlink:type="simple" ext-link-type="doi" xlink:href="10.1007/s00227-015-2747-0">https://doi.org/10.1007/s00227-015-2747-0</ext-link></mixed-citation></ref><ref id="B249"><mixed-citation xmlns:xlink="http://www.w3.org/1999/xlink" xlink:type="simple"><person-group><name name-style="western"><surname>Stampar</surname><given-names>SN</given-names></name><name name-style="western"><surname>Maronna</surname><given-names>MM</given-names></name><name name-style="western"><surname>Kitahara</surname><given-names>M V</given-names></name><name name-style="western"><surname>Reimer</surname><given-names>JD</given-names></name><name name-style="western"><surname>Beneti</surname><given-names>JS</given-names></name><name name-style="western"><surname>Morandini</surname><given-names>AC</given-names></name></person-group> (<year>2016</year>) <article-title><tp:taxon-name><tp:taxon-name-part taxon-name-part-type="order">Ceriantharia</tp:taxon-name-part></tp:taxon-name> in Current Systematics: Life Cycles, Morphology and Genetics.</article-title> In: <person-group><name name-style="western"><surname>Goffredo</surname><given-names>S</given-names></name><name name-style="western"><surname>Dubinsky</surname><given-names>Z</given-names></name></person-group> (<role>Eds</role>) <issue-title>, The Cnidaria, Past, Present and Future: The world of Medusa and her sisters.</issue-title><source>Springer International Publishing, Cham</source>, <fpage>61</fpage>–<lpage>72</lpage>. <ext-link xlink:type="simple" ext-link-type="doi" xlink:href="10.1007/978-3-319-31305-4_5">https://doi.org/10.1007/978-3-319-31305-4_5</ext-link></mixed-citation></ref></ref-list></tp:taxon-treatment>
