# Supplementary material for: Ceriantharia (Cnidaria) of the World: an annotated catalogue and key to species
Source: Zookeys. 2020 Jul 23;952:1–63. doi: 10.3897/zookeys.952.50617 (PMC7394777; doi:10.3897/zookeys.952.50617)
Supplement: XML Treatment for Ceriantheopsis austroafricanus [file zookeys.952.50617-treatment7.xml]

<!DOCTYPE tp:taxon-treatment
  PUBLIC "-//TaxonX//DTD Taxonomic Treatment Publishing DTD v0 20100105//EN" "tax-treatment-NSO.dtd">
<tp:taxon-treatment xmlns:tp="http://www.plazi.org/taxpub"><tp:treatment-meta><kwd-group><label>Taxon classification</label><kwd><named-content xmlns:xlink="http://www.w3.org/1999/xlink" content-type="kingdom">Animalia</named-content></kwd><kwd><named-content xmlns:xlink="http://www.w3.org/1999/xlink" content-type="order">Spirularia</named-content></kwd><kwd><named-content xmlns:xlink="http://www.w3.org/1999/xlink" content-type="family">Cerianthidae</named-content></kwd></kwd-group><mixed-citation publication-type="journal"><person-group><name><surname>Stampar</surname><given-names>Sérgio N.</given-names></name><name><surname>Reimer</surname><given-names>James D.</given-names></name><name><surname>Maronna</surname><given-names>Maximiliano M.</given-names></name><name><surname>Lopes</surname><given-names>Celine S. S.</given-names></name><name><surname>Ceriello</surname><given-names>Hellen</given-names></name><name><surname>Santos</surname><given-names>Thais B.</given-names></name><name><surname>Acuña</surname><given-names>Fabián H.</given-names></name><name><surname>Morandini</surname><given-names>André C.</given-names></name></person-group><article-title><tp:taxon-name><tp:taxon-name-part taxon-name-part-type="order">Ceriantharia</tp:taxon-name-part></tp:taxon-name> (<tp:taxon-name><tp:taxon-name-part taxon-name-part-type="phylum">Cnidaria</tp:taxon-name-part></tp:taxon-name>) of the World: an annotated catalogue and key to species</article-title><source>Zookeys</source><day>23</day><month>7</month><year>2020</year><volume>952</volume><fpage>1</fpage><lpage>63</lpage><pub-id pub-id-type="doi">10.3897/zookeys.952.50617</pub-id></mixed-citation></tp:treatment-meta><tp:nomenclature><label>5</label><tp:taxon-name><object-id xmlns:xlink="http://www.w3.org/1999/xlink" content-type="arpha" xlink:type="simple">977DF180-E643-5868-B01D-7ADB77B336FB</object-id>
              <tp:taxon-name-part taxon-name-part-type="genus" reg="Ceriantheopsis">Ceriantheopsis</tp:taxon-name-part>
              <tp:taxon-name-part taxon-name-part-type="species" reg="austroafricanus">austroafricanus</tp:taxon-name-part>
              <object-id xmlns:xlink="http://www.w3.org/1999/xlink" content-type="zoobank" xlink:type="simple">http://zoobank.org/5E824C53-474E-4822-B48E-EA47D6801DC0</object-id>
            </tp:taxon-name><tp:taxon-authority>Molodtsova, Griffiths &amp; Acuña, 2011</tp:taxon-authority><tp:nomenclature-citation-list><tp:nomenclature-citation><tp:taxon-name>
                  <tp:taxon-name-part taxon-name-part-type="genus" reg="Ceriantheopsis">Ceriantheopsis</tp:taxon-name-part> <tp:taxon-name-part taxon-name-part-type="species" reg="austroafricanus">austroafricanus</tp:taxon-name-part></tp:taxon-name><comment><xref ref-type="bibr" rid="B181">Molodtsova et al., 2011</xref>: 1–7; <xref ref-type="bibr" rid="B247">Stampar et al. 2015b</xref>: 1–3, 6</comment></tp:nomenclature-citation></tp:nomenclature-citation-list></tp:nomenclature><tp:treatment-sec sec-type="type locality" id="SECID0EURAG"><title>Type locality.</title><p>Off Cape Town, South Africa.</p></tp:treatment-sec><tp:treatment-sec sec-type="distribution" id="SECID0EZRAG"><title>Distribution.</title><p>Only known from shallow waters at the type locality (8–15 m depth).</p></tp:treatment-sec><tp:treatment-sec sec-type="remarks" id="SECID0E5RAG"><title>Remarks.</title><p>This species was recently described and therefore little is known about it beyond a detailed morphological description. One of the most interesting features of the species is the wide range of colors (<xref ref-type="bibr" rid="B181">Molodtsova et al. 2011</xref>). This species occurs in waters around Cape Town. Interestingly, this species is found close to industrialized coastal development, such as marinas and ports (S. Stampar pers. obs.), which may have provided a special habitat.</p></tp:treatment-sec><tp:treatment-sec sec-type="type material" id="SECID0EISAG"><title>Type material.</title><p>Zoological Museum of Moscow State University – ZMMU No. Ec-105 (holotype).</p></tp:treatment-sec><ref-list><ref id="B181"><mixed-citation xmlns:xlink="http://www.w3.org/1999/xlink" xlink:type="simple"><person-group><name name-style="western"><surname>Molodtsova</surname><given-names>TN</given-names></name><name name-style="western"><surname>Griffiths</surname><given-names>CLCF</given-names></name><name name-style="western"><surname>Acuña</surname><given-names>FH</given-names></name></person-group> (<year>2011</year>) <article-title>A new species of shallow-water cerianthid (<tp:taxon-name><tp:taxon-name-part taxon-name-part-type="phylum">Cnidaria</tp:taxon-name-part></tp:taxon-name>: <tp:taxon-name><tp:taxon-name-part taxon-name-part-type="class">Anthozoa</tp:taxon-name-part></tp:taxon-name>) from South Africa, with remarks on the genus <italic><tp:taxon-name><tp:taxon-name-part taxon-name-part-type="genus">Ceriantheopsis</tp:taxon-name-part></tp:taxon-name></italic>.</article-title><source>African Natural History</source><volume>7</volume>: <fpage>1</fpage>–<lpage>8</lpage>.</mixed-citation></ref><ref id="B247"><mixed-citation xmlns:xlink="http://www.w3.org/1999/xlink" xlink:type="simple"><person-group><name name-style="western"><surname>Stampar</surname><given-names>SN</given-names></name><name name-style="western"><surname>Morandini</surname><given-names>AC</given-names></name><name name-style="western"><surname>Branco</surname><given-names>LC</given-names></name><name name-style="western"><surname>Da Silveira</surname><given-names>FL</given-names></name><name name-style="western"><surname>Migotto</surname><given-names>AE</given-names></name></person-group> (<year>2015b</year>) <article-title>Drifting in the oceans: <italic><tp:taxon-name><tp:taxon-name-part taxon-name-part-type="genus">Isarachnanthus</tp:taxon-name-part> <tp:taxon-name-part taxon-name-part-type="species">nocturnus</tp:taxon-name-part></tp:taxon-name></italic> (<tp:taxon-name><tp:taxon-name-part taxon-name-part-type="phylum">Cnidaria</tp:taxon-name-part></tp:taxon-name>, <tp:taxon-name><tp:taxon-name-part taxon-name-part-type="order">Ceriantharia</tp:taxon-name-part></tp:taxon-name>, <tp:taxon-name><tp:taxon-name-part taxon-name-part-type="family">Arachnactidae</tp:taxon-name-part></tp:taxon-name>), an anthozoan with an extended planktonic stage.</article-title><source>Marine Biology</source><volume>162</volume>: <fpage>2161</fpage>–<lpage>2169</lpage>. <ext-link xlink:type="simple" ext-link-type="doi" xlink:href="10.1007/s00227-015-2747-0">https://doi.org/10.1007/s00227-015-2747-0</ext-link></mixed-citation></ref></ref-list></tp:taxon-treatment>
