# Supplementary material for: Ceriantharia (Cnidaria) of the World: an annotated catalogue and key to species
Source: Zookeys. 2020 Jul 23;952:1–63. doi: 10.3897/zookeys.952.50617 (PMC7394777; doi:10.3897/zookeys.952.50617)
Supplement: XML Treatment for Ceriantheopsis nikitai [file zookeys.952.50617-treatment9.xml]

<!DOCTYPE tp:taxon-treatment
  PUBLIC "-//TaxonX//DTD Taxonomic Treatment Publishing DTD v0 20100105//EN" "tax-treatment-NSO.dtd">
<tp:taxon-treatment xmlns:tp="http://www.plazi.org/taxpub"><tp:treatment-meta><kwd-group><label>Taxon classification</label><kwd><named-content xmlns:xlink="http://www.w3.org/1999/xlink" content-type="kingdom">Animalia</named-content></kwd><kwd><named-content xmlns:xlink="http://www.w3.org/1999/xlink" content-type="order">Spirularia</named-content></kwd><kwd><named-content xmlns:xlink="http://www.w3.org/1999/xlink" content-type="family">Cerianthidae</named-content></kwd></kwd-group><mixed-citation publication-type="journal"><person-group><name><surname>Stampar</surname><given-names>Sérgio N.</given-names></name><name><surname>Reimer</surname><given-names>James D.</given-names></name><name><surname>Maronna</surname><given-names>Maximiliano M.</given-names></name><name><surname>Lopes</surname><given-names>Celine S. S.</given-names></name><name><surname>Ceriello</surname><given-names>Hellen</given-names></name><name><surname>Santos</surname><given-names>Thais B.</given-names></name><name><surname>Acuña</surname><given-names>Fabián H.</given-names></name><name><surname>Morandini</surname><given-names>André C.</given-names></name></person-group><article-title><tp:taxon-name><tp:taxon-name-part taxon-name-part-type="order">Ceriantharia</tp:taxon-name-part></tp:taxon-name> (<tp:taxon-name><tp:taxon-name-part taxon-name-part-type="phylum">Cnidaria</tp:taxon-name-part></tp:taxon-name>) of the World: an annotated catalogue and key to species</article-title><source>Zookeys</source><day>23</day><month>7</month><year>2020</year><volume>952</volume><fpage>1</fpage><lpage>63</lpage><pub-id pub-id-type="doi">10.3897/zookeys.952.50617</pub-id></mixed-citation></tp:treatment-meta><tp:nomenclature><label>7</label><tp:taxon-name><object-id xmlns:xlink="http://www.w3.org/1999/xlink" content-type="arpha" xlink:type="simple">B0EDF20A-6A21-5E58-BAE5-DC5914EE532D</object-id>
              <tp:taxon-name-part taxon-name-part-type="genus" reg="Ceriantheopsis">Ceriantheopsis</tp:taxon-name-part>
              <tp:taxon-name-part taxon-name-part-type="species" reg="nikitai">nikitai</tp:taxon-name-part>
              <object-id xmlns:xlink="http://www.w3.org/1999/xlink" content-type="zoobank" xlink:type="simple">http://zoobank.org/References/F11F4732-5C5A-4A8D-BDDE-13D8888B11DC</object-id>
            </tp:taxon-name><tp:taxon-authority>Molodtsova, 2001</tp:taxon-authority><tp:nomenclature-citation-list><tp:nomenclature-citation><tp:taxon-name>
                  <tp:taxon-name-part taxon-name-part-type="genus" reg="Ceriantheopsis">Ceriantheopsis</tp:taxon-name-part> <tp:taxon-name-part taxon-name-part-type="species" reg="nikitai">nikitai</tp:taxon-name-part></tp:taxon-name><comment>Molodtsova, 2001a: 773–780; <xref ref-type="bibr" rid="B248">Stampar et al. 2015c</xref>: 1475, 1480</comment></tp:nomenclature-citation></tp:nomenclature-citation-list></tp:nomenclature><tp:treatment-sec sec-type="type locality" id="SECID0EIXAG"><title>Type locality.</title><p>Benguela Upwelling System, Namibia.</p></tp:treatment-sec><tp:treatment-sec sec-type="distribution" id="SECID0ENXAG"><title>Distribution.</title><p>Only known from deep water at the type locality (145–240 m depth).</p></tp:treatment-sec><tp:treatment-sec sec-type="remarks" id="SECID0ESXAG"><title>Remarks.</title><p>This species was recently described and has not been the subject of any study since the original description of the species by <xref ref-type="bibr" rid="B169">Molodtsova (2001a)</xref>. Recorded only from a restricted area in Namibia, this species occurs sympatrically with two other species, <italic><tp:taxon-name><tp:taxon-name-part taxon-name-part-type="genus" reg="Botrucnidifer">Botrucnidifer</tp:taxon-name-part> <tp:taxon-name-part taxon-name-part-type="species" reg="shtokmani">shtokmani</tp:taxon-name-part></tp:taxon-name></italic> and <italic><tp:taxon-name><tp:taxon-name-part taxon-name-part-type="genus" reg="Cerianthus">Cerianthus</tp:taxon-name-part> <tp:taxon-name-part taxon-name-part-type="species" reg="malakhovi">malakhovi</tp:taxon-name-part></tp:taxon-name></italic>. These three species were found in the same upwelling system, which suggests that they can also occur in deeper areas.</p></tp:treatment-sec><tp:treatment-sec sec-type="type material" id="SECID0ESYAG"><title>Type material.</title><p>Zoological Museum of Moscow University – ZMMU UE-97 (Holotype).</p></tp:treatment-sec><ref-list><ref id="B248"><mixed-citation xmlns:xlink="http://www.w3.org/1999/xlink" xlink:type="simple"><person-group><name name-style="western"><surname>Stampar</surname><given-names>SN</given-names></name><name name-style="western"><surname>Scarabino</surname><given-names>F</given-names></name><name name-style="western"><surname>Pastorino</surname><given-names>G</given-names></name><name name-style="western"><surname>Morandini</surname><given-names>AC</given-names></name></person-group> (<year>2015c</year>) <article-title>A new species of tube-dwelling anemone (<tp:taxon-name><tp:taxon-name-part taxon-name-part-type="phylum">Cnidaria</tp:taxon-name-part></tp:taxon-name>, <tp:taxon-name><tp:taxon-name-part taxon-name-part-type="class">Anthozoa</tp:taxon-name-part></tp:taxon-name>, <tp:taxon-name><tp:taxon-name-part taxon-name-part-type="order">Ceriantharia</tp:taxon-name-part></tp:taxon-name>, <italic><tp:taxon-name><tp:taxon-name-part taxon-name-part-type="genus">Ceriantheopsis</tp:taxon-name-part></tp:taxon-name></italic>) from the Warm Temperate South-western Atlantic.</article-title><source>Journal of the Marine Biological Association of the United Kingdom:</source><volume>96</volume>(<issue>7</issue>): <fpage>1475</fpage>–<lpage>1481</lpage>. <ext-link xlink:type="simple" ext-link-type="doi" xlink:href="10.1017/S0025315415001745">https://doi.org/10.1017/S0025315415001745</ext-link></mixed-citation></ref><ref id="B169"><mixed-citation xmlns:xlink="http://www.w3.org/1999/xlink" xlink:type="simple"><person-group><name name-style="western"><surname>Molodtsova</surname><given-names>TN</given-names></name></person-group> (<year>2001a</year>) <article-title>Cerianthids (<tp:taxon-name><tp:taxon-name-part taxon-name-part-type="class">Anthozoa</tp:taxon-name-part></tp:taxon-name>, <tp:taxon-name><tp:taxon-name-part taxon-name-part-type="phylum">Cnidaria</tp:taxon-name-part></tp:taxon-name>) of the region of Bengual upwelling 1. <italic><tp:taxon-name><tp:taxon-name-part taxon-name-part-type="genus">Ceriantheopsis</tp:taxon-name-part> <tp:taxon-name-part taxon-name-part-type="species">nikitai</tp:taxon-name-part></tp:taxon-name></italic> n.sp.</article-title><source>Zoologicheskii Zhurnal</source><volume>80</volume>: <fpage>773</fpage>–<lpage>780</lpage>. [original in Russian]</mixed-citation></ref></ref-list></tp:taxon-treatment>
