# Supplementary material for: Ceriantharia (Cnidaria) of the World: an annotated catalogue and key to species
Source: Zookeys. 2020 Jul 23;952:1–63. doi: 10.3897/zookeys.952.50617 (PMC7394777; doi:10.3897/zookeys.952.50617)
Supplement: XML Treatment for Cerianthus [file zookeys.952.50617-treatment10.xml]

<!DOCTYPE tp:taxon-treatment
  PUBLIC "-//TaxonX//DTD Taxonomic Treatment Publishing DTD v0 20100105//EN" "tax-treatment-NSO.dtd">
<tp:taxon-treatment xmlns:tp="http://www.plazi.org/taxpub"><tp:treatment-meta><kwd-group><label>Taxon classification</label><kwd><named-content xmlns:xlink="http://www.w3.org/1999/xlink" content-type="kingdom">Animalia</named-content></kwd><kwd><named-content xmlns:xlink="http://www.w3.org/1999/xlink" content-type="order">Spirularia</named-content></kwd><kwd><named-content xmlns:xlink="http://www.w3.org/1999/xlink" content-type="family">Cerianthidae</named-content></kwd></kwd-group><mixed-citation publication-type="journal"><person-group><name><surname>Stampar</surname><given-names>Sérgio N.</given-names></name><name><surname>Reimer</surname><given-names>James D.</given-names></name><name><surname>Maronna</surname><given-names>Maximiliano M.</given-names></name><name><surname>Lopes</surname><given-names>Celine S. S.</given-names></name><name><surname>Ceriello</surname><given-names>Hellen</given-names></name><name><surname>Santos</surname><given-names>Thais B.</given-names></name><name><surname>Acuña</surname><given-names>Fabián H.</given-names></name><name><surname>Morandini</surname><given-names>André C.</given-names></name></person-group><article-title><tp:taxon-name><tp:taxon-name-part taxon-name-part-type="order">Ceriantharia</tp:taxon-name-part></tp:taxon-name> (<tp:taxon-name><tp:taxon-name-part taxon-name-part-type="phylum">Cnidaria</tp:taxon-name-part></tp:taxon-name>) of the World: an annotated catalogue and key to species</article-title><source>Zookeys</source><day>23</day><month>7</month><year>2020</year><volume>952</volume><fpage>1</fpage><lpage>63</lpage><pub-id pub-id-type="doi">10.3897/zookeys.952.50617</pub-id></mixed-citation></tp:treatment-meta><tp:nomenclature><label>Genus</label><tp:taxon-name><object-id xmlns:xlink="http://www.w3.org/1999/xlink" content-type="arpha" xlink:type="simple">BB15A0D9-D27D-5FA6-978A-7DC1DA4E9B21</object-id>
              <tp:taxon-name-part taxon-name-part-type="genus" reg="Cerianthus">Cerianthus</tp:taxon-name-part>
            </tp:taxon-name><tp:taxon-authority>Delle Chiaje, 1841</tp:taxon-authority><xref ref-type="table" rid="T3">Table 3</xref></tp:nomenclature><tp:treatment-sec sec-type="type species" id="SECID0E3ZAG"><title>Type species.</title><p><italic><tp:taxon-name><tp:taxon-name-part taxon-name-part-type="genus" reg="Cerianthus">Cerianthus</tp:taxon-name-part> <tp:taxon-name-part taxon-name-part-type="species" reg="membranaceus">membranaceus</tp:taxon-name-part></tp:taxon-name></italic> (Spallanzani, 1784)</p><p>Number of valid species: 18</p><table-wrap id="T3" position="float" orientation="portrait"><label>Table 3.</label><caption><p>Comparison of anatomical features of <italic><tp:taxon-name><tp:taxon-name-part taxon-name-part-type="genus" reg="Cerianthus">Cerianthus</tp:taxon-name-part></tp:taxon-name></italic> species.</p></caption><table id="TID0EXEBM" rules="all"><tbody><tr><th rowspan="1" colspan="1">Species</th><th rowspan="1" colspan="1">Directive mesenteries length</th><th rowspan="1" colspan="1">Directive labial tentacle</th><th rowspan="1" colspan="1">M-mesentery (M1) length</th><th rowspan="1" colspan="1">M-mesentery (M2) length</th><th rowspan="1" colspan="1">M-mesentery (m1) length</th><th rowspan="1" colspan="1">M-mesentery (m2) length</th><th rowspan="1" colspan="1">Mesenteries attached to siphonoglyph</th><th rowspan="1" colspan="1">Siphonoglyph shape</th><th rowspan="1" colspan="1">Number of marginal tentacles</th></tr><tr><td rowspan="1" colspan="1">
                      <bold><italic><tp:taxon-name><tp:taxon-name-part taxon-name-part-type="genus" reg="Cerianthus">C.</tp:taxon-name-part> <tp:taxon-name-part taxon-name-part-type="species" reg="andamanensis">andamanensis</tp:taxon-name-part></tp:taxon-name></italic></bold>
                    </td><td rowspan="1" colspan="1">–</td><td rowspan="1" colspan="1">–</td><td rowspan="1" colspan="1">Reach aboral pore</td><td rowspan="1" colspan="1">–</td><td rowspan="1" colspan="1">–</td><td rowspan="1" colspan="1">–</td><td rowspan="1" colspan="1">–</td><td rowspan="1" colspan="1">–</td><td rowspan="1" colspan="1">~160</td></tr><tr><td rowspan="1" colspan="1">
                      <bold><italic><tp:taxon-name><tp:taxon-name-part taxon-name-part-type="genus" reg="Cerianthus">C.</tp:taxon-name-part> <tp:taxon-name-part taxon-name-part-type="species" reg="bathymetricus">bathymetricus</tp:taxon-name-part></tp:taxon-name></italic></bold>
                    </td><td rowspan="1" colspan="1">–</td><td rowspan="1" colspan="1">–</td><td rowspan="1" colspan="1">Reach aboral pore</td><td rowspan="1" colspan="1">1/2 of M-1</td><td rowspan="1" colspan="1">–</td><td rowspan="1" colspan="1">–</td><td rowspan="1" colspan="1">–</td><td rowspan="1" colspan="1">Wide?</td><td rowspan="1" colspan="1">28</td></tr><tr><td rowspan="1" colspan="1">
                      <bold><italic><tp:taxon-name><tp:taxon-name-part taxon-name-part-type="genus" reg="Cerianthus">C.</tp:taxon-name-part> <tp:taxon-name-part taxon-name-part-type="species" reg="filiformis">filiformis</tp:taxon-name-part></tp:taxon-name></italic></bold>
                    </td><td rowspan="1" colspan="1">&gt; stomodeum</td><td rowspan="1" colspan="1">Present</td><td rowspan="1" colspan="1">Reach aboral pore</td><td rowspan="1" colspan="1">6/8 of M-1</td><td rowspan="1" colspan="1">7/8 of M-1</td><td rowspan="1" colspan="1">5/8 of M-1</td><td rowspan="1" colspan="1">6</td><td rowspan="1" colspan="1">Wide?</td><td rowspan="1" colspan="1">~70</td></tr><tr><td rowspan="1" colspan="1">
                      <bold><italic><tp:taxon-name><tp:taxon-name-part taxon-name-part-type="genus" reg="Cerianthus">C.</tp:taxon-name-part> <tp:taxon-name-part taxon-name-part-type="species" reg="incertus">incertus</tp:taxon-name-part></tp:taxon-name></italic></bold>
                    </td><td rowspan="1" colspan="1">–</td><td rowspan="1" colspan="1">–</td><td rowspan="1" colspan="1">–</td><td rowspan="1" colspan="1">–</td><td rowspan="1" colspan="1">–</td><td rowspan="1" colspan="1">–</td><td rowspan="1" colspan="1">–</td><td rowspan="1" colspan="1">–</td><td rowspan="1" colspan="1">38-42</td></tr><tr><td rowspan="1" colspan="1">
                      <bold><italic><tp:taxon-name><tp:taxon-name-part taxon-name-part-type="genus" reg="Cerianthus">C.</tp:taxon-name-part> <tp:taxon-name-part taxon-name-part-type="species" reg="japonicus">japonicus</tp:taxon-name-part></tp:taxon-name></italic></bold>
                    </td><td rowspan="1" colspan="1">&gt; stomodeum</td><td rowspan="1" colspan="1">Present</td><td rowspan="1" colspan="1">Almost reach aboral pore</td><td rowspan="1" colspan="1">≅ M-1</td><td rowspan="1" colspan="1">3/4 of M-1</td><td rowspan="1" colspan="1">~1/2 of M-1</td><td rowspan="1" colspan="1">4?</td><td rowspan="1" colspan="1">Wide</td><td rowspan="1" colspan="1">65</td></tr><tr><td rowspan="1" colspan="1">
                      <bold><italic><tp:taxon-name><tp:taxon-name-part taxon-name-part-type="genus" reg="Ceriantheomorphe">C.</tp:taxon-name-part> <tp:taxon-name-part taxon-name-part-type="species" reg="lloydii">lloydii</tp:taxon-name-part></tp:taxon-name></italic></bold>
                    </td><td rowspan="1" colspan="1">&gt; stomodeum</td><td rowspan="1" colspan="1">Present</td><td rowspan="1" colspan="1">Almost reach aboral pore</td><td rowspan="1" colspan="1">Longer than M-1</td><td rowspan="1" colspan="1">1/5 of M-1</td><td rowspan="1" colspan="1">1/6 of M-1</td><td rowspan="1" colspan="1">4</td><td rowspan="1" colspan="1">Narrow</td><td rowspan="1" colspan="1">Up to 70</td></tr><tr><td rowspan="1" colspan="1">
                      <bold><italic><tp:taxon-name><tp:taxon-name-part taxon-name-part-type="genus" reg="Cerianthus">C.</tp:taxon-name-part> <tp:taxon-name-part taxon-name-part-type="species" reg="malakhovi">malakhovi</tp:taxon-name-part></tp:taxon-name></italic></bold>
                    </td><td rowspan="1" colspan="1">?</td><td rowspan="1" colspan="1"/><td rowspan="1" colspan="1">Half column (?)</td><td rowspan="1" colspan="1">&gt; M-1</td><td rowspan="1" colspan="1">?</td><td rowspan="1" colspan="1">?</td><td rowspan="1" colspan="1">?</td><td rowspan="1" colspan="1">?</td><td rowspan="1" colspan="1">~160</td></tr><tr><td rowspan="1" colspan="1">
                      <bold><italic><tp:taxon-name><tp:taxon-name-part taxon-name-part-type="genus" reg="Cerianthus">C.</tp:taxon-name-part> <tp:taxon-name-part taxon-name-part-type="species" reg="medusula">medusula</tp:taxon-name-part></tp:taxon-name></italic></bold>
                    </td><td rowspan="1" colspan="1">?</td><td rowspan="1" colspan="1">?</td><td rowspan="1" colspan="1">?</td><td rowspan="1" colspan="1">?</td><td rowspan="1" colspan="1">?</td><td rowspan="1" colspan="1">?</td><td rowspan="1" colspan="1">?</td><td rowspan="1" colspan="1">?</td><td rowspan="1" colspan="1">Few</td></tr><tr><td rowspan="1" colspan="1">
                      <bold><italic><tp:taxon-name><tp:taxon-name-part taxon-name-part-type="genus" reg="Ceriantheomorphe">C.</tp:taxon-name-part> <tp:taxon-name-part taxon-name-part-type="species" reg="membranaceus">membranaceus</tp:taxon-name-part></tp:taxon-name></italic></bold>
                    </td><td rowspan="1" colspan="1">&gt; stomodeum</td><td rowspan="1" colspan="1">Present</td><td rowspan="1" colspan="1">Almost reach aboral pore</td><td rowspan="1" colspan="1">≅M-1</td><td rowspan="1" colspan="1">≅P2</td><td rowspan="1" colspan="1">≅m-1</td><td rowspan="1" colspan="1">6</td><td rowspan="1" colspan="1">Narrow</td><td rowspan="1" colspan="1">140</td></tr><tr><td rowspan="1" colspan="1">
                      <bold><italic><tp:taxon-name><tp:taxon-name-part taxon-name-part-type="genus" reg="Cerianthus">C.</tp:taxon-name-part> <tp:taxon-name-part taxon-name-part-type="species" reg="mortenseni">mortenseni</tp:taxon-name-part></tp:taxon-name></italic></bold>
                    </td><td rowspan="1" colspan="1">&gt;stomodeum</td><td rowspan="1" colspan="1">Present</td><td rowspan="1" colspan="1">Short, almost half of gastrovascular cavity</td><td rowspan="1" colspan="1">≅ M-1</td><td rowspan="1" colspan="1">3/4 of M-1</td><td rowspan="1" colspan="1">1/2 of M-1</td><td rowspan="1" colspan="1">8</td><td rowspan="1" colspan="1">Wide</td><td rowspan="1" colspan="1">125</td></tr><tr><td rowspan="1" colspan="1">
                      <bold><italic><tp:taxon-name><tp:taxon-name-part taxon-name-part-type="genus" reg="Cerianthus">C.</tp:taxon-name-part> <tp:taxon-name-part taxon-name-part-type="species" reg="punctatus">punctatus</tp:taxon-name-part></tp:taxon-name></italic></bold>
                    </td><td rowspan="1" colspan="1">&gt; stomodeum</td><td rowspan="1" colspan="1">Present</td><td rowspan="1" colspan="1">Almost reach aboral pore</td><td rowspan="1" colspan="1">=M-1</td><td rowspan="1" colspan="1">2/3 of M-1</td><td rowspan="1" colspan="1">1/4 of M-1</td><td rowspan="1" colspan="1">6</td><td rowspan="1" colspan="1">Rather wide</td><td rowspan="1" colspan="1">80-90</td></tr><tr><td rowspan="1" colspan="1">
                      <bold><italic><tp:taxon-name><tp:taxon-name-part taxon-name-part-type="genus" reg="Cerianthus">C.</tp:taxon-name-part> <tp:taxon-name-part taxon-name-part-type="species" reg="roulei">roulei</tp:taxon-name-part></tp:taxon-name></italic></bold>
                    </td><td rowspan="1" colspan="1">?</td><td rowspan="1" colspan="1">?</td><td rowspan="1" colspan="1">Long?</td><td rowspan="1" colspan="1">?</td><td rowspan="1" colspan="1">?</td><td rowspan="1" colspan="1">?</td><td rowspan="1" colspan="1">?</td><td rowspan="1" colspan="1">?</td><td rowspan="1" colspan="1">~40</td></tr><tr><td rowspan="1" colspan="1">
                      <bold><italic><tp:taxon-name><tp:taxon-name-part taxon-name-part-type="genus" reg="Cerianthus">C.</tp:taxon-name-part> <tp:taxon-name-part taxon-name-part-type="species" reg="stimpsonii">stimpsonii</tp:taxon-name-part></tp:taxon-name></italic></bold>
                    </td><td rowspan="1" colspan="1">?</td><td rowspan="1" colspan="1">?</td><td rowspan="1" colspan="1">?</td><td rowspan="1" colspan="1">?</td><td rowspan="1" colspan="1">?</td><td rowspan="1" colspan="1">?</td><td rowspan="1" colspan="1">?</td><td rowspan="1" colspan="1">?</td><td rowspan="1" colspan="1">?</td></tr><tr><td rowspan="1" colspan="1">
                      <bold><italic><tp:taxon-name><tp:taxon-name-part taxon-name-part-type="genus" reg="Cerianthus">C.</tp:taxon-name-part> <tp:taxon-name-part taxon-name-part-type="species" reg="sulcatus">sulcatus</tp:taxon-name-part></tp:taxon-name></italic></bold>
                    </td><td rowspan="1" colspan="1">&gt; stomodeum</td><td rowspan="1" colspan="1">Present</td><td rowspan="1" colspan="1">Reach aboral pore</td><td rowspan="1" colspan="1">≅M-1</td><td rowspan="1" colspan="1">?</td><td rowspan="1" colspan="1">?</td><td rowspan="1" colspan="1">?</td><td rowspan="1" colspan="1">Narrow</td><td rowspan="1" colspan="1">~180</td></tr><tr><td rowspan="1" colspan="1">
                      <bold><italic><tp:taxon-name><tp:taxon-name-part taxon-name-part-type="genus" reg="Cerianthus">C.</tp:taxon-name-part> <tp:taxon-name-part taxon-name-part-type="species" reg="taedus">taedus</tp:taxon-name-part></tp:taxon-name></italic></bold>
                    </td><td rowspan="1" colspan="1">&gt; stomodeum</td><td rowspan="1" colspan="1">Present</td><td rowspan="1" colspan="1">Short?</td><td rowspan="1" colspan="1">Short</td><td rowspan="1" colspan="1">?</td><td rowspan="1" colspan="1">?</td><td rowspan="1" colspan="1">?</td><td rowspan="1" colspan="1">Narrow</td><td rowspan="1" colspan="1">55</td></tr><tr><td rowspan="1" colspan="1">
                      <bold><italic><tp:taxon-name><tp:taxon-name-part taxon-name-part-type="genus" reg="Cerianthus">C.</tp:taxon-name-part> <tp:taxon-name-part taxon-name-part-type="species" reg="valdiviae">valdiviae</tp:taxon-name-part></tp:taxon-name></italic></bold>
                    </td><td rowspan="1" colspan="1">≅stomodeum</td><td rowspan="1" colspan="1">Absent</td><td rowspan="1" colspan="1">Short?</td><td rowspan="1" colspan="1">=M-1</td><td rowspan="1" colspan="1">≅M-1</td><td rowspan="1" colspan="1">1/2 of M-1</td><td rowspan="1" colspan="1">4</td><td rowspan="1" colspan="1">Narrow</td><td rowspan="1" colspan="1">35</td></tr><tr><td rowspan="1" colspan="1">
                      <bold><italic><tp:taxon-name><tp:taxon-name-part taxon-name-part-type="genus" reg="Cerianthus">C.</tp:taxon-name-part> <tp:taxon-name-part taxon-name-part-type="species" reg="vas">vas</tp:taxon-name-part></tp:taxon-name></italic></bold>
                    </td><td rowspan="1" colspan="1">?</td><td rowspan="1" colspan="1">?</td><td rowspan="1" colspan="1">?</td><td rowspan="1" colspan="1">?</td><td rowspan="1" colspan="1">?</td><td rowspan="1" colspan="1">?</td><td rowspan="1" colspan="1">?</td><td rowspan="1" colspan="1">?</td><td rowspan="1" colspan="1">?</td></tr><tr><td rowspan="1" colspan="1">
                      <bold><italic><tp:taxon-name><tp:taxon-name-part taxon-name-part-type="genus" reg="Cerianthus">C.</tp:taxon-name-part> <tp:taxon-name-part taxon-name-part-type="species" reg="vogti">vogti</tp:taxon-name-part></tp:taxon-name></italic></bold>
                    </td><td rowspan="1" colspan="1">&gt; stomodeum</td><td rowspan="1" colspan="1">Present</td><td rowspan="1" colspan="1">(?)Almost reach aboral pore</td><td rowspan="1" colspan="1">(?)Longer than M-1</td><td rowspan="1" colspan="1">(?)1/5 of M-1</td><td rowspan="1" colspan="1">(?)1/6 of M-1</td><td rowspan="1" colspan="1">?</td><td rowspan="1" colspan="1">Narrow</td><td rowspan="1" colspan="1">30-40</td></tr></tbody></table></table-wrap></tp:treatment-sec></tp:taxon-treatment>
