# Supplementary material for: Ceriantharia (Cnidaria) of the World: an annotated catalogue and key to species
Source: Zookeys. 2020 Jul 23;952:1–63. doi: 10.3897/zookeys.952.50617 (PMC7394777; doi:10.3897/zookeys.952.50617)
Supplement: XML Treatment for Cerianthus filiformis [file zookeys.952.50617-treatment13.xml]

<!DOCTYPE tp:taxon-treatment
  PUBLIC "-//TaxonX//DTD Taxonomic Treatment Publishing DTD v0 20100105//EN" "tax-treatment-NSO.dtd">
<tp:taxon-treatment xmlns:tp="http://www.plazi.org/taxpub"><tp:treatment-meta><kwd-group><label>Taxon classification</label><kwd><named-content xmlns:xlink="http://www.w3.org/1999/xlink" content-type="kingdom">Animalia</named-content></kwd><kwd><named-content xmlns:xlink="http://www.w3.org/1999/xlink" content-type="order">Spirularia</named-content></kwd><kwd><named-content xmlns:xlink="http://www.w3.org/1999/xlink" content-type="family">Cerianthidae</named-content></kwd></kwd-group><mixed-citation publication-type="journal"><person-group><name><surname>Stampar</surname><given-names>Sérgio N.</given-names></name><name><surname>Reimer</surname><given-names>James D.</given-names></name><name><surname>Maronna</surname><given-names>Maximiliano M.</given-names></name><name><surname>Lopes</surname><given-names>Celine S. S.</given-names></name><name><surname>Ceriello</surname><given-names>Hellen</given-names></name><name><surname>Santos</surname><given-names>Thais B.</given-names></name><name><surname>Acuña</surname><given-names>Fabián H.</given-names></name><name><surname>Morandini</surname><given-names>André C.</given-names></name></person-group><article-title><tp:taxon-name><tp:taxon-name-part taxon-name-part-type="order">Ceriantharia</tp:taxon-name-part></tp:taxon-name> (<tp:taxon-name><tp:taxon-name-part taxon-name-part-type="phylum">Cnidaria</tp:taxon-name-part></tp:taxon-name>) of the World: an annotated catalogue and key to species</article-title><source>Zookeys</source><day>23</day><month>7</month><year>2020</year><volume>952</volume><fpage>1</fpage><lpage>63</lpage><pub-id pub-id-type="doi">10.3897/zookeys.952.50617</pub-id></mixed-citation></tp:treatment-meta><tp:nomenclature><label>10</label><tp:taxon-name><object-id xmlns:xlink="http://www.w3.org/1999/xlink" content-type="arpha" xlink:type="simple">BA515290-0FB4-5201-9F7C-0D360FDE947C</object-id>
              <tp:taxon-name-part taxon-name-part-type="genus" reg="Cerianthus">Cerianthus</tp:taxon-name-part>
              <tp:taxon-name-part taxon-name-part-type="species" reg="filiformis">filiformis</tp:taxon-name-part>
              <object-id xmlns:xlink="http://www.w3.org/1999/xlink" content-type="zoobank" xlink:type="simple">http://zoobank.org/E466344E-55C1-4CE8-B84F-27BC677961F9</object-id>
            </tp:taxon-name><tp:taxon-authority>Carlgren, 1924</tp:taxon-authority><tp:nomenclature-citation-list><tp:nomenclature-citation><tp:taxon-name>
                  <tp:taxon-name-part taxon-name-part-type="genus" reg="Cerianthus"/>
                  <tp:taxon-name-part taxon-name-part-type="species" reg="orientalis"/>
                </tp:taxon-name><comment>In part <tp:taxon-name><tp:taxon-name-part taxon-name-part-type="genus" reg="Cerianthus">Cerianthus</tp:taxon-name-part> <tp:taxon-name-part taxon-name-part-type="species" reg="orientalis">orientalis</tp:taxon-name-part></tp:taxon-name><xref ref-type="bibr" rid="B272">Verrill 1865</xref>: 151 </comment></tp:nomenclature-citation><tp:nomenclature-citation><tp:taxon-name>
                  <tp:taxon-name-part taxon-name-part-type="genus" reg="Cerianthus">Cerianthus</tp:taxon-name-part>
                </tp:taxon-name><comment>sp. 1 <xref ref-type="bibr" rid="B285">Wassilieff 1908</xref>: 46</comment></tp:nomenclature-citation><tp:nomenclature-citation><tp:taxon-name>
                  <tp:taxon-name-part taxon-name-part-type="genus" reg="Cerianthus">Cerianthus</tp:taxon-name-part>
                </tp:taxon-name><comment>sp. 2 <xref ref-type="bibr" rid="B285">Wassilieff 1908</xref>: 46</comment></tp:nomenclature-citation><tp:nomenclature-citation><tp:taxon-name>
                  <tp:taxon-name-part taxon-name-part-type="genus" reg="Cerianthus">Cerianthus</tp:taxon-name-part> <tp:taxon-name-part taxon-name-part-type="species" reg="filiformis">filiformis</tp:taxon-name-part></tp:taxon-name><comment>Carlgren, 1924: 169–173; <xref ref-type="bibr" rid="B264">Uchida 1979</xref>: 195–197; <xref ref-type="bibr" rid="B235">Song 1986</xref>: 79–87; <xref ref-type="bibr" rid="B238">Song and Lee 1998</xref>: 239–240; <xref ref-type="bibr" rid="B236">Song 1998</xref>: 195–198; <xref ref-type="bibr" rid="B206">Pei 1998</xref>: 179–180; <xref ref-type="bibr" rid="B237">Song 2000</xref>: 324–326; <xref ref-type="bibr" rid="B265">Uchida and Soyama 2001</xref>: 127, 150, 152</comment></tp:nomenclature-citation><tp:nomenclature-citation><tp:taxon-name>
                  <tp:taxon-name-part taxon-name-part-type="genus" reg="Cerianthus">Cerianthus</tp:taxon-name-part> <tp:taxon-name-part taxon-name-part-type="species" reg="misakiensis">misakiensis</tp:taxon-name-part></tp:taxon-name><comment>Nakamoto, 1923: 167</comment></tp:nomenclature-citation></tp:nomenclature-citation-list></tp:nomenclature><tp:treatment-sec sec-type="type locality" id="SECID0EGCAI"><title>Type locality.</title><p>Aburatsubo Bay, Miura, Japan.</p></tp:treatment-sec><tp:treatment-sec sec-type="distribution" id="SECID0ELCAI"><title>Distribution.</title><p>South Japan, South Korea, Korea (East China Sea), and China (Yellow Sea), at 1–50 m depth.</p></tp:treatment-sec><tp:treatment-sec sec-type="remarks" id="SECID0EQCAI"><title>Remarks.</title><p>There are some detailed descriptions about this species (e.g., <xref ref-type="bibr" rid="B189">Nakamoto 1923</xref>; <xref ref-type="bibr" rid="B30">Carlgren 1924</xref>). <xref ref-type="bibr" rid="B264">Uchida (1979)</xref> described the color variation of specimens from Japan (Kushimoto) and some ecological aspects. The same author also compared <italic><tp:taxon-name><tp:taxon-name-part taxon-name-part-type="genus" reg="Cerianthus">C.</tp:taxon-name-part> <tp:taxon-name-part taxon-name-part-type="species" reg="filiformis">filiformis</tp:taxon-name-part></tp:taxon-name></italic> to other specimens described from the same area and concluded that all specimens belonged to the same species. This assumption includes the specimen from Okinose Bank, Sagami Bay (Kanagawa, Japan) described by Wassilieff as <italic><tp:taxon-name><tp:taxon-name-part taxon-name-part-type="genus" reg="Cerianthus">C.</tp:taxon-name-part> <tp:taxon-name-part taxon-name-part-type="species" reg="orientalis">orientalis</tp:taxon-name-part></tp:taxon-name></italic> Verril, 1865. This specimen is deposited in the Zoologische Staatssammlung München (ZSM; 173/D65) and does not belong to the genus <italic><tp:taxon-name><tp:taxon-name-part taxon-name-part-type="genus" reg="Cerianthus">Cerianthus</tp:taxon-name-part></tp:taxon-name></italic> but to <italic><tp:taxon-name><tp:taxon-name-part taxon-name-part-type="genus" reg="Ceriantheomorphe">Ceriantheomorphe</tp:taxon-name-part></tp:taxon-name></italic> (S. Stampar pers. obs.). It is not very well preserved, but the overall organization of the mesenteries is quite consistent with that of <italic><tp:taxon-name><tp:taxon-name-part taxon-name-part-type="genus" reg="Ceriantheomorphe">Ceriantheomorphe</tp:taxon-name-part> <tp:taxon-name-part taxon-name-part-type="species" reg="ambonensis">ambonensis</tp:taxon-name-part></tp:taxon-name></italic> (Kwietniewski, 1898). The occurrence of <italic><tp:taxon-name><tp:taxon-name-part taxon-name-part-type="genus" reg="Ceriantheomorphe">Ceriantheomorphe</tp:taxon-name-part></tp:taxon-name></italic> in Japanese waters was also discussed by <xref ref-type="bibr" rid="B170">Molodtsova (2001b)</xref>.</p></tp:treatment-sec><tp:treatment-sec sec-type="type material" id="SECID0E3EAI"><title>Type material.</title><p>Lund Museum of Zoology – MZLU L930/3095b (Syntype).</p></tp:treatment-sec><ref-list><ref id="B272"><mixed-citation xmlns:xlink="http://www.w3.org/1999/xlink" xlink:type="simple"><person-group><name name-style="western"><surname>Verrill</surname><given-names>AE</given-names></name></person-group> (<year>1865</year>) <article-title>Classification of polyps (Extract condensed from a Synopsis of the Polypi of the North Pacific Exploring Expedition, under Captains Ringgold and Rodgers, U.S.N.).</article-title><source>Proceedings of the Essex Institute</source><volume>4</volume>: <fpage>145</fpage>–<lpage>152</lpage>. <ext-link xlink:type="simple" ext-link-type="doi" xlink:href="10.1080/00222936508679407">https://doi.org/10.1080/00222936508679407</ext-link></mixed-citation></ref><ref id="B285"><mixed-citation xmlns:xlink="http://www.w3.org/1999/xlink" xlink:type="simple"><person-group><name name-style="western"><surname>Wassilieff</surname><given-names>A</given-names></name></person-group> (<year>1908</year>) <article-title>Japanische Actinien.</article-title><source>Abhandlungen des Mathematischen-Physikalischen Institutes der Kaiserlichen Bayerischen Akademie der Wissenschaften Suppl</source><volume>1</volume>: <fpage>1</fpage>–<lpage>49</lpage>.</mixed-citation></ref><ref id="B264"><mixed-citation xmlns:xlink="http://www.w3.org/1999/xlink" xlink:type="simple"><person-group><name name-style="western"><surname>Uchida</surname><given-names>H</given-names></name></person-group> (<year>1979</year>) <article-title>Cerianthids (<tp:taxon-name><tp:taxon-name-part taxon-name-part-type="class">Anthozoa</tp:taxon-name-part></tp:taxon-name>, <tp:taxon-name><tp:taxon-name-part taxon-name-part-type="phylum">Coelenterata</tp:taxon-name-part></tp:taxon-name>) from Kii Region, Middle Japan.</article-title><source>Memoirs of the National Science Museum</source><volume>12</volume>: <fpage>185</fpage>–<lpage>199</lpage>.</mixed-citation></ref><ref id="B235"><mixed-citation xmlns:xlink="http://www.w3.org/1999/xlink" xlink:type="simple"><person-group><name name-style="western"><surname>Song</surname><given-names>J-I</given-names></name></person-group> (<year>1986</year>) <article-title>First report of a tube anemone, <italic><tp:taxon-name><tp:taxon-name-part taxon-name-part-type="genus">Cerianthus</tp:taxon-name-part> <tp:taxon-name-part taxon-name-part-type="species">filiformis</tp:taxon-name-part></tp:taxon-name></italic> Carlgren, from Korean waters, including comparison of cnidae in adults and planulae.</article-title><source>Korean Journal of Systematic Zoology</source><volume>2</volume>: <fpage>79</fpage>–<lpage>87</lpage>. <ext-link xlink:type="simple" ext-link-type="doi" xlink:href="10.1080/12265071.1998.9647407">https://doi.org/10.1080/12265071.1998.9647407</ext-link></mixed-citation></ref><ref id="B238"><mixed-citation xmlns:xlink="http://www.w3.org/1999/xlink" xlink:type="simple"><person-group><name name-style="western"><surname>Song</surname><given-names>J-I</given-names></name><name name-style="western"><surname>Lee</surname><given-names>IS</given-names></name></person-group> (<year>1998</year>) <article-title>Fauna of the anthozoans from adjacent waters of Geojedo Island in Korea.</article-title><source>Korean Journal of Systematic Zoology</source><volume>14</volume>: <fpage>229</fpage>–<lpage>242</lpage>.</mixed-citation></ref><ref id="B236"><mixed-citation xmlns:xlink="http://www.w3.org/1999/xlink" xlink:type="simple"><person-group><name name-style="western"><surname>Song</surname><given-names>J-I</given-names></name></person-group> (<year>1998</year>) <article-title>Taxonomy of <italic><tp:taxon-name><tp:taxon-name-part taxon-name-part-type="genus">Cerianthus</tp:taxon-name-part> <tp:taxon-name-part taxon-name-part-type="species">filiformis</tp:taxon-name-part></tp:taxon-name></italic> (<tp:taxon-name><tp:taxon-name-part taxon-name-part-type="order">Ceriantharia</tp:taxon-name-part></tp:taxon-name>, <tp:taxon-name><tp:taxon-name-part taxon-name-part-type="class">Anthozoa</tp:taxon-name-part></tp:taxon-name>) and its phoronid associate, <italic><tp:taxon-name><tp:taxon-name-part taxon-name-part-type="genus">Phoronis</tp:taxon-name-part> <tp:taxon-name-part taxon-name-part-type="species">australis</tp:taxon-name-part></tp:taxon-name></italic> in Korea.</article-title><source>Korean Journal of Biological Science</source><volume>2</volume>: <fpage>195</fpage>–<lpage>201</lpage>.</mixed-citation></ref><ref id="B206"><mixed-citation xmlns:xlink="http://www.w3.org/1999/xlink" xlink:type="simple"><person-group><name name-style="western"><surname>Pei</surname><given-names>Z</given-names></name></person-group> (<year>1998</year>) <source><tp:taxon-name><tp:taxon-name-part taxon-name-part-type="phylum">Coelenterata</tp:taxon-name-part></tp:taxon-name><tp:taxon-name><tp:taxon-name-part taxon-name-part-type="order">Actiniaria</tp:taxon-name-part></tp:taxon-name><tp:taxon-name><tp:taxon-name-part taxon-name-part-type="order">Ceriantharia</tp:taxon-name-part></tp:taxon-name><tp:taxon-name><tp:taxon-name-part taxon-name-part-type="order">Zoanthidea</tp:taxon-name-part></tp:taxon-name>.</source><publisher-name>Science Press</publisher-name>, <publisher-loc>Beijing</publisher-loc>, <size units="page">286 pp</size>.</mixed-citation></ref><ref id="B237"><mixed-citation xmlns:xlink="http://www.w3.org/1999/xlink" xlink:type="simple"><person-group><name name-style="western"><surname>Song</surname><given-names>J-I</given-names></name></person-group> (<year>2000</year>) <tp:taxon-name><tp:taxon-name-part taxon-name-part-type="phylum">Cnidaria</tp:taxon-name-part></tp:taxon-name> 2: <tp:taxon-name><tp:taxon-name-part taxon-name-part-type="class">Anthozoa</tp:taxon-name-part></tp:taxon-name>. Korea Inst. Daejeon, 332 pp.</mixed-citation></ref><ref id="B265"><mixed-citation xmlns:xlink="http://www.w3.org/1999/xlink" xlink:type="simple"><person-group><name name-style="western"><surname>Uchida</surname><given-names>H</given-names></name><name name-style="western"><surname>Soyama</surname><given-names>I</given-names></name></person-group> (<year>2001</year>) <source>Sea Anemones in Japanese Waters.</source><publisher-name>TBS</publisher-name>, <publisher-loc>Tokyo</publisher-loc>, <size units="page">157 pp</size>.</mixed-citation></ref><ref id="B189"><mixed-citation xmlns:xlink="http://www.w3.org/1999/xlink" xlink:type="simple"><person-group><name name-style="western"><surname>Nakamoto</surname><given-names>D</given-names></name></person-group> (<year>1923</year>) <article-title><italic><tp:taxon-name><tp:taxon-name-part taxon-name-part-type="genus">Cerianthus</tp:taxon-name-part> <tp:taxon-name-part taxon-name-part-type="species">misakiensis</tp:taxon-name-part></tp:taxon-name></italic> n. sp.</article-title><source>Zoological Magazine (Tokyo)</source><volume>35</volume>: <fpage>167</fpage>–<lpage>172</lpage>.</mixed-citation></ref><ref id="B30"><mixed-citation xmlns:xlink="http://www.w3.org/1999/xlink" xlink:type="simple"><person-group><name name-style="western"><surname>Carlgren</surname><given-names>O</given-names></name></person-group> (<year>1924</year>) <article-title>Papers from Dr. Th. Mortensen’s Pacific expedition 1914-16. XVI. <tp:taxon-name><tp:taxon-name-part taxon-name-part-type="order">Ceriantharia</tp:taxon-name-part></tp:taxon-name>.</article-title><source>Videnskabelige Meddelelser fra Dansk Naturhistorisk Forening</source><volume>75</volume>: <fpage>169</fpage>–<lpage>195</lpage>.</mixed-citation></ref><ref id="B170"><mixed-citation xmlns:xlink="http://www.w3.org/1999/xlink" xlink:type="simple"><person-group><name name-style="western"><surname>Molodtsova</surname><given-names>TN</given-names></name></person-group> (<year>2001b</year>) <article-title>Cerianthids (<tp:taxon-name><tp:taxon-name-part taxon-name-part-type="class">Anthozoa</tp:taxon-name-part></tp:taxon-name>, <tp:taxon-name><tp:taxon-name-part taxon-name-part-type="phylum">Cnidaria</tp:taxon-name-part></tp:taxon-name>) of the region of Bengual upwelling 2. <italic><tp:taxon-name><tp:taxon-name-part taxon-name-part-type="genus">Cerianthus</tp:taxon-name-part> <tp:taxon-name-part taxon-name-part-type="species">malakhovi</tp:taxon-name-part></tp:taxon-name></italic> n. sp. and composition of the genus <tp:taxon-name><tp:taxon-name-part taxon-name-part-type="genus">Cerianthus</tp:taxon-name-part></tp:taxon-name>.</article-title><source>Zoologicheskii Zhurnal</source><volume>80</volume>: <fpage>909</fpage>–<lpage>920</lpage>. [original in Russian]</mixed-citation></ref></ref-list></tp:taxon-treatment>
