# Supplementary material for: Ceriantharia (Cnidaria) of the World: an annotated catalogue and key to species
Source: Zookeys. 2020 Jul 23;952:1–63. doi: 10.3897/zookeys.952.50617 (PMC7394777; doi:10.3897/zookeys.952.50617)
Supplement: XML Treatment for Cerianthus incertus [file zookeys.952.50617-treatment14.xml]

<!DOCTYPE tp:taxon-treatment
  PUBLIC "-//TaxonX//DTD Taxonomic Treatment Publishing DTD v0 20100105//EN" "tax-treatment-NSO.dtd">
<tp:taxon-treatment xmlns:tp="http://www.plazi.org/taxpub"><tp:treatment-meta><kwd-group><label>Taxon classification</label><kwd><named-content xmlns:xlink="http://www.w3.org/1999/xlink" content-type="kingdom">Animalia</named-content></kwd><kwd><named-content xmlns:xlink="http://www.w3.org/1999/xlink" content-type="order">Spirularia</named-content></kwd><kwd><named-content xmlns:xlink="http://www.w3.org/1999/xlink" content-type="family">Cerianthidae</named-content></kwd></kwd-group><mixed-citation publication-type="journal"><person-group><name><surname>Stampar</surname><given-names>Sérgio N.</given-names></name><name><surname>Reimer</surname><given-names>James D.</given-names></name><name><surname>Maronna</surname><given-names>Maximiliano M.</given-names></name><name><surname>Lopes</surname><given-names>Celine S. S.</given-names></name><name><surname>Ceriello</surname><given-names>Hellen</given-names></name><name><surname>Santos</surname><given-names>Thais B.</given-names></name><name><surname>Acuña</surname><given-names>Fabián H.</given-names></name><name><surname>Morandini</surname><given-names>André C.</given-names></name></person-group><article-title><tp:taxon-name><tp:taxon-name-part taxon-name-part-type="order">Ceriantharia</tp:taxon-name-part></tp:taxon-name> (<tp:taxon-name><tp:taxon-name-part taxon-name-part-type="phylum">Cnidaria</tp:taxon-name-part></tp:taxon-name>) of the World: an annotated catalogue and key to species</article-title><source>Zookeys</source><day>23</day><month>7</month><year>2020</year><volume>952</volume><fpage>1</fpage><lpage>63</lpage><pub-id pub-id-type="doi">10.3897/zookeys.952.50617</pub-id></mixed-citation></tp:treatment-meta><tp:nomenclature><label>11</label><tp:taxon-name><object-id xmlns:xlink="http://www.w3.org/1999/xlink" content-type="arpha" xlink:type="simple">5AAA9F49-504C-50C9-A124-5A8F4A88B133</object-id>
              <tp:taxon-name-part taxon-name-part-type="genus" reg="Cerianthus">Cerianthus</tp:taxon-name-part>
              <tp:taxon-name-part taxon-name-part-type="species" reg="incertus">incertus</tp:taxon-name-part>
              <object-id xmlns:xlink="http://www.w3.org/1999/xlink" content-type="zoobank" xlink:type="simple">http://zoobank.org/8570871C-238B-47B6-A113-4FD870CEF0C5</object-id>
            </tp:taxon-name><tp:taxon-authority>Carlgren, 1932</tp:taxon-authority><tp:nomenclature-citation-list><tp:nomenclature-citation><tp:taxon-name>
                  <tp:taxon-name-part taxon-name-part-type="genus" reg="Cerianthus">Cerianthus</tp:taxon-name-part> <tp:taxon-name-part taxon-name-part-type="species" reg="danielsseni">danielsseni</tp:taxon-name-part></tp:taxon-name><comment>Levinsen, 1893: 398; <xref ref-type="bibr" rid="B24">Carlgren 1896</xref>: 174; Roule, 1904: 792; <xref ref-type="bibr" rid="B132">Kingsley 1904</xref>: 347; <xref ref-type="bibr" rid="B226">Roule 1905</xref>: 85–89; <xref ref-type="bibr" rid="B200">Pax 1910</xref>: 167; <xref ref-type="bibr" rid="B27">Carlgren 1912a</xref>: 5; <xref ref-type="bibr" rid="B37">Carlgren 1942</xref>: 71</comment></tp:nomenclature-citation><tp:nomenclature-citation><tp:taxon-name>
                  <tp:taxon-name-part taxon-name-part-type="genus" reg="Cerianthus">Cerianthus</tp:taxon-name-part> <tp:taxon-name-part taxon-name-part-type="species" reg="incertus">incertus</tp:taxon-name-part></tp:taxon-name><comment>Carlgren, 1932: 255; <xref ref-type="bibr" rid="B168">Molodtsova 2000</xref>: 14–15; <xref ref-type="bibr" rid="B170">Molodtsova 2001b</xref>: 913; <xref ref-type="bibr" rid="B178">Molodtsova 2014</xref>: 100</comment></tp:nomenclature-citation></tp:nomenclature-citation-list></tp:nomenclature><tp:treatment-sec sec-type="type locality" id="SECID0EIIAI"><title>Type locality.</title><p>North Sea (not specified).</p></tp:treatment-sec><tp:treatment-sec sec-type="distribution" id="SECID0ENIAI"><title>Distribution.</title><p>Arctic Ocean, Norway, and Iceland, at 650–1185 m depth.</p></tp:treatment-sec><tp:treatment-sec sec-type="remarks" id="SECID0ESIAI"><title>Remarks.</title><p><italic><tp:taxon-name><tp:taxon-name-part taxon-name-part-type="genus" reg="Cerianthus">Cerianthus</tp:taxon-name-part> <tp:taxon-name-part taxon-name-part-type="species" reg="incertus">incertus</tp:taxon-name-part></tp:taxon-name></italic> has a complicated taxonomic history and was originally described as <italic><tp:taxon-name><tp:taxon-name-part taxon-name-part-type="genus" reg="Cerianthus">C.</tp:taxon-name-part> <tp:taxon-name-part taxon-name-part-type="species" reg="danielsseni">danielsseni</tp:taxon-name-part></tp:taxon-name></italic> by <xref ref-type="bibr" rid="B146">Levinsen (1893)</xref> based only on its external morphology. <xref ref-type="bibr" rid="B24">Carlgren (1896)</xref> discussed this problem and, later, <xref ref-type="bibr" rid="B226">Roule (1905)</xref>, based on specimens from nearby locations, described a new species using the same name. However, at this point, the name <italic><tp:taxon-name><tp:taxon-name-part taxon-name-part-type="genus" reg="Cerianthus">C.</tp:taxon-name-part> <tp:taxon-name-part taxon-name-part-type="species" reg="danielsseni">danielsseni</tp:taxon-name-part></tp:taxon-name></italic> became a homonym and was no longer available according to the rules of the International Commission on Zoological Nomenclature (ICZN). Thus, <xref ref-type="bibr" rid="B34">Carlgren (1932)</xref> suggested a new name (<italic><tp:taxon-name><tp:taxon-name-part taxon-name-part-type="genus" reg="Cerianthus">Cerianthus</tp:taxon-name-part> <tp:taxon-name-part taxon-name-part-type="species" reg="incertus">incertus</tp:taxon-name-part></tp:taxon-name></italic>) to solve both situations. <xref ref-type="bibr" rid="B178">Molodtsova (2014)</xref> postulated that <italic><tp:taxon-name><tp:taxon-name-part taxon-name-part-type="genus" reg="Cerianthus">C.</tp:taxon-name-part> <tp:taxon-name-part taxon-name-part-type="species" reg="incertus">incertus</tp:taxon-name-part></tp:taxon-name></italic> is a junior synonym of <italic><tp:taxon-name><tp:taxon-name-part taxon-name-part-type="genus" reg="Cerianthus">C.</tp:taxon-name-part> <tp:taxon-name-part taxon-name-part-type="species" reg="vogti">vogti</tp:taxon-name-part></tp:taxon-name></italic>, but there are no data available to confirm this hypothesis. Despite discussions on the past taxonomic confusion, this species is still understudied.</p></tp:treatment-sec><tp:treatment-sec sec-type="type material" id="SECID0EOLAI"><title>Type material.</title><p>Not found in this study.</p></tp:treatment-sec><ref-list><ref id="B24"><mixed-citation xmlns:xlink="http://www.w3.org/1999/xlink" xlink:type="simple"><person-group><name name-style="western"><surname>Carlgren</surname><given-names>O</given-names></name></person-group> (<year>1896</year>) <article-title>Jahresbericht über die Anthozoen für die Jahre 1892 und 1893.</article-title><source>Archiv für Naturgeschichte</source><volume>62</volume>: <fpage>145</fpage>–<lpage>180</lpage>.</mixed-citation></ref><ref id="B132"><mixed-citation xmlns:xlink="http://www.w3.org/1999/xlink" xlink:type="simple"><person-group><name name-style="western"><surname>Kingsley</surname><given-names>JS</given-names></name></person-group> (<year>1904</year>) <article-title>A description of <italic><tp:taxon-name><tp:taxon-name-part taxon-name-part-type="genus">Cerianthus</tp:taxon-name-part> <tp:taxon-name-part taxon-name-part-type="species">borealis</tp:taxon-name-part></tp:taxon-name></italic> Verrill.</article-title><source>Tufts College Studies</source><volume>1</volume>: <fpage>345</fpage>–<lpage>361</lpage>.</mixed-citation></ref><ref id="B226"><mixed-citation xmlns:xlink="http://www.w3.org/1999/xlink" xlink:type="simple"><person-group><name name-style="western"><surname>Roule</surname><given-names>L</given-names></name></person-group> (<year>1905</year>) <article-title>Description des antipathaires et cerianthaires recueillis par S.A.S. le Prince de Monaco dans l’Atlantique nord (1886–1902).</article-title><source>Résultats des Campagnes Scientifiques Accomplies sur son Yacht par Albert I Prince Souverain de Monaco</source><volume>30</volume>: <fpage>1</fpage>–<lpage>96</lpage>. <ext-link xlink:type="simple" ext-link-type="doi" xlink:href="10.5962/bhl.title.59328">https://doi.org/10.5962/bhl.title.59328</ext-link></mixed-citation></ref><ref id="B200"><mixed-citation xmlns:xlink="http://www.w3.org/1999/xlink" xlink:type="simple"><person-group><name name-style="western"><surname>Pax</surname><given-names>F</given-names></name></person-group> (<year>1910</year>) <article-title>Studien an westindischen Actinien. Zoologische jahrbucher.</article-title><source>Abteilung fur allgemeine zoologie und physiologie der tiere suppl</source><volume>11</volume>: <fpage>157</fpage>–<lpage>330</lpage>.</mixed-citation></ref><ref id="B27"><mixed-citation xmlns:xlink="http://www.w3.org/1999/xlink" xlink:type="simple"><person-group><name name-style="western"><surname>Carlgren</surname><given-names>O</given-names></name></person-group> (<year>1912a</year>) <article-title><tp:taxon-name><tp:taxon-name-part taxon-name-part-type="order">Ceriantharia</tp:taxon-name-part></tp:taxon-name>.</article-title><source>Danish Ingolf-Expedition</source><volume>5</volume>: <fpage>1</fpage>–<lpage>79</lpage>.</mixed-citation></ref><ref id="B37"><mixed-citation xmlns:xlink="http://www.w3.org/1999/xlink" xlink:type="simple"><person-group><name name-style="western"><surname>Carlgren</surname><given-names>O</given-names></name></person-group> (<year>1942</year>) <article-title><tp:taxon-name><tp:taxon-name-part taxon-name-part-type="order">Actiniaria</tp:taxon-name-part></tp:taxon-name> Part II.</article-title><source>Danish Ingolf-Expedition</source><volume>5</volume>: <fpage>1</fpage>–<lpage>92</lpage>.</mixed-citation></ref><ref id="B168"><mixed-citation xmlns:xlink="http://www.w3.org/1999/xlink" xlink:type="simple"><person-group><name name-style="western"><surname>Molodtsova</surname><given-names>TN</given-names></name></person-group> (<year>2000</year>) <source>Fauna ceriantariy atlanticheskogo okeana I sostav roda <tp:taxon-name><tp:taxon-name-part taxon-name-part-type="genus">Cerianthus</tp:taxon-name-part></tp:taxon-name> mirovoy fauny. Aftoreferat na soiskanie uchenoy stepeni kandidata biologicheskih nauk.</source><publisher-name>Dialog-MGU</publisher-name>, <publisher-loc>Moscow</publisher-loc>, <size units="page">21 pp</size>.</mixed-citation></ref><ref id="B170"><mixed-citation xmlns:xlink="http://www.w3.org/1999/xlink" xlink:type="simple"><person-group><name name-style="western"><surname>Molodtsova</surname><given-names>TN</given-names></name></person-group> (<year>2001b</year>) <article-title>Cerianthids (<tp:taxon-name><tp:taxon-name-part taxon-name-part-type="class">Anthozoa</tp:taxon-name-part></tp:taxon-name>, <tp:taxon-name><tp:taxon-name-part taxon-name-part-type="phylum">Cnidaria</tp:taxon-name-part></tp:taxon-name>) of the region of Bengual upwelling 2. <italic><tp:taxon-name><tp:taxon-name-part taxon-name-part-type="genus">Cerianthus</tp:taxon-name-part> <tp:taxon-name-part taxon-name-part-type="species">malakhovi</tp:taxon-name-part></tp:taxon-name></italic> n. sp. and composition of the genus <tp:taxon-name><tp:taxon-name-part taxon-name-part-type="genus">Cerianthus</tp:taxon-name-part></tp:taxon-name>.</article-title><source>Zoologicheskii Zhurnal</source><volume>80</volume>: <fpage>909</fpage>–<lpage>920</lpage>. [original in Russian]</mixed-citation></ref><ref id="B178"><mixed-citation xmlns:xlink="http://www.w3.org/1999/xlink" xlink:type="simple"><person-group><name name-style="western"><surname>Molodtsova</surname><given-names>TN</given-names></name></person-group> (<year>2014</year>) <article-title>Deep-sea fauna of European seas: An annotated species check-list of benthic invertebrates living deeper than 2000 m in the seas bordering Europe. <tp:taxon-name><tp:taxon-name-part taxon-name-part-type="order">Ceriantharia</tp:taxon-name-part></tp:taxon-name>.</article-title><source>Invertebrate Zoology</source><volume>11</volume>(<issue>1</issue>): <fpage>99</fpage>–<lpage>100</lpage>. <ext-link xlink:type="simple" ext-link-type="doi" xlink:href="10.15298/invertzool.11.1.09">https://doi.org/10.15298/invertzool.11.1.09</ext-link></mixed-citation></ref><ref id="B146"><mixed-citation xmlns:xlink="http://www.w3.org/1999/xlink" xlink:type="simple"><person-group><name name-style="western"><surname>Levinsen</surname><given-names>GMR</given-names></name></person-group> (<year>1893</year>) <article-title>Annulata, <tp:taxon-name><tp:taxon-name-part taxon-name-part-type="subclass">Hydroidae</tp:taxon-name-part></tp:taxon-name>, <tp:taxon-name><tp:taxon-name-part taxon-name-part-type="class">Anthozoa</tp:taxon-name-part></tp:taxon-name>, <tp:taxon-name><tp:taxon-name-part taxon-name-part-type="phylum">Porifera</tp:taxon-name-part></tp:taxon-name>.</article-title> In: <person-group><name name-style="western"><surname>Petersen</surname><given-names>CGJ</given-names></name></person-group> (<role>Ed.</role>) <issue-title>, Videnskabelige Udbytte af Kanonbaaden “Hauchs” togter i de Danske Have indenfor Skagen i Aarene 1883–1886.</issue-title><source>Host, Copenhagen</source>, <fpage>307</fpage>–<lpage>464</lpage>.</mixed-citation></ref><ref id="B34"><mixed-citation xmlns:xlink="http://www.w3.org/1999/xlink" xlink:type="simple"><person-group><name name-style="western"><surname>Carlgren</surname><given-names>O</given-names></name></person-group> (<year>1932</year>) Die Ceriantharien, Zoantharien und Actiniarien des arktischen Gebietes. In Eine Zusammenstellung der arktischen Tierformen mit besonderer Berücksichtigung des Spitzbergen-Gebietes auf Grund der Ergebnisse der Deutschen Expedition in das Nördliche Eismeer im Jahre 1898. Gustav Fischer, Jena, 255–266.</mixed-citation></ref></ref-list></tp:taxon-treatment>
