# Supplementary material for: Ceriantharia (Cnidaria) of the World: an annotated catalogue and key to species
Source: Zookeys. 2020 Jul 23;952:1–63. doi: 10.3897/zookeys.952.50617 (PMC7394777; doi:10.3897/zookeys.952.50617)
Supplement: XML Treatment for Cerianthus japonicus [file zookeys.952.50617-treatment15.xml]

<!DOCTYPE tp:taxon-treatment
  PUBLIC "-//TaxonX//DTD Taxonomic Treatment Publishing DTD v0 20100105//EN" "tax-treatment-NSO.dtd">
<tp:taxon-treatment xmlns:tp="http://www.plazi.org/taxpub"><tp:treatment-meta><kwd-group><label>Taxon classification</label><kwd><named-content xmlns:xlink="http://www.w3.org/1999/xlink" content-type="kingdom">Animalia</named-content></kwd><kwd><named-content xmlns:xlink="http://www.w3.org/1999/xlink" content-type="order">Spirularia</named-content></kwd><kwd><named-content xmlns:xlink="http://www.w3.org/1999/xlink" content-type="family">Cerianthidae</named-content></kwd></kwd-group><mixed-citation publication-type="journal"><person-group><name><surname>Stampar</surname><given-names>Sérgio N.</given-names></name><name><surname>Reimer</surname><given-names>James D.</given-names></name><name><surname>Maronna</surname><given-names>Maximiliano M.</given-names></name><name><surname>Lopes</surname><given-names>Celine S. S.</given-names></name><name><surname>Ceriello</surname><given-names>Hellen</given-names></name><name><surname>Santos</surname><given-names>Thais B.</given-names></name><name><surname>Acuña</surname><given-names>Fabián H.</given-names></name><name><surname>Morandini</surname><given-names>André C.</given-names></name></person-group><article-title><tp:taxon-name><tp:taxon-name-part taxon-name-part-type="order">Ceriantharia</tp:taxon-name-part></tp:taxon-name> (<tp:taxon-name><tp:taxon-name-part taxon-name-part-type="phylum">Cnidaria</tp:taxon-name-part></tp:taxon-name>) of the World: an annotated catalogue and key to species</article-title><source>Zookeys</source><day>23</day><month>7</month><year>2020</year><volume>952</volume><fpage>1</fpage><lpage>63</lpage><pub-id pub-id-type="doi">10.3897/zookeys.952.50617</pub-id></mixed-citation></tp:treatment-meta><tp:nomenclature><label>12</label><tp:taxon-name><object-id xmlns:xlink="http://www.w3.org/1999/xlink" content-type="arpha" xlink:type="simple">0180D913-E7BD-555E-AD14-D242E1D8BE82</object-id>
              <tp:taxon-name-part taxon-name-part-type="genus" reg="Cerianthus">Cerianthus</tp:taxon-name-part>
              <tp:taxon-name-part taxon-name-part-type="species" reg="japonicus">japonicus</tp:taxon-name-part>
              <object-id xmlns:xlink="http://www.w3.org/1999/xlink" content-type="zoobank" xlink:type="simple">http://zoobank.org/116CDC46-02C7-4B61-B791-F1228F8AD3D3</object-id>
            </tp:taxon-name><tp:taxon-authority>Carlgren, 1924</tp:taxon-authority><tp:nomenclature-citation-list><tp:nomenclature-citation><tp:taxon-name>
                  <tp:taxon-name-part taxon-name-part-type="genus" reg="Cerianthus">Cerianthus</tp:taxon-name-part> <tp:taxon-name-part taxon-name-part-type="species" reg="japonicus">japonicus</tp:taxon-name-part></tp:taxon-name><comment>Carlgren, 1924: 173–175, <xref ref-type="bibr" rid="B264">Uchida 1979</xref>: 185–194; <xref ref-type="bibr" rid="B168">Molodtsova 2000</xref>: 19; <xref ref-type="bibr" rid="B170">Molodtsova 2001b</xref>: 913</comment></tp:nomenclature-citation></tp:nomenclature-citation-list></tp:nomenclature><tp:treatment-sec sec-type="type locality" id="SECID0EXNAI"><title>Type locality.</title><p>Aburatsubo, Misaki (Sagami Bay), Japan.</p></tp:treatment-sec><tp:treatment-sec sec-type="distribution" id="SECID0E3NAI"><title>Distribution.</title><p>Sagami Bay and Miyazaki, Kyushu Island, Japan; North Hamgyong Province, North Korea, at 10–100 m depth.</p></tp:treatment-sec><tp:treatment-sec sec-type="remarks" id="SECID0EBOAI"><title>Remarks.</title><p>The original species description was based on two small specimens, one from North Korea (North Hamgyong Province) and the other one from Japan, Aburatsubo, Misaki (Sagami Bay). The description is quite adequate and presents the most important characteristics of the species. However, as noted by <xref ref-type="bibr" rid="B170">Molodtsova (2001b)</xref>, differences between <italic><tp:taxon-name><tp:taxon-name-part taxon-name-part-type="genus" reg="Cerianthus">C.</tp:taxon-name-part> <tp:taxon-name-part taxon-name-part-type="species" reg="japonicus">japonicus</tp:taxon-name-part></tp:taxon-name></italic> and <italic><tp:taxon-name><tp:taxon-name-part taxon-name-part-type="genus" reg="Cerianthus">C.</tp:taxon-name-part> <tp:taxon-name-part taxon-name-part-type="species" reg="punctatus">punctatus</tp:taxon-name-part></tp:taxon-name></italic> Uchida, 1979 are very subtle. There are only two reliable characters that can be used to differentiate the two species: (1) the organization of the tentacular pseudocycles and (2) the number of mesenteries attached to the siphonoglyph. The first is a plastic character and intraspecific variation has been reported (<xref ref-type="bibr" rid="B27">Carlgren 1912a</xref>; <xref ref-type="bibr" rid="B6">Arai 1965</xref>), while the second seems to be consistent (<xref ref-type="bibr" rid="B249">Stampar et al. 2016</xref>). However, figure 4 by <xref ref-type="bibr" rid="B30">Carlgren (1924)</xref> does not allow verification if the third pair of mesenteries (P3) is in contact with the siphonoglyph or not. If the siphonoglyph format is the same as indicated by <xref ref-type="bibr" rid="B264">Uchida (1979)</xref>, the P3 is probably also connected. Most data indicate that <italic><tp:taxon-name><tp:taxon-name-part taxon-name-part-type="genus" reg="Cerianthus">C.</tp:taxon-name-part> <tp:taxon-name-part taxon-name-part-type="species" reg="punctatus">punctatus</tp:taxon-name-part></tp:taxon-name></italic> is synonymous to <italic><tp:taxon-name><tp:taxon-name-part taxon-name-part-type="genus" reg="Cerianthus">C.</tp:taxon-name-part> <tp:taxon-name-part taxon-name-part-type="species" reg="japonicus">japonicus</tp:taxon-name-part></tp:taxon-name></italic>, which currently cannot be confirmed based on the available data.</p></tp:treatment-sec><tp:treatment-sec sec-type="type material" id="SECID0ELQAI"><title>Type material.</title><p>Museum of Evolution- Evolutionsmuseet (Uppsala University – ZTY 2516) (Holotype).</p></tp:treatment-sec><ref-list><ref id="B264"><mixed-citation xmlns:xlink="http://www.w3.org/1999/xlink" xlink:type="simple"><person-group><name name-style="western"><surname>Uchida</surname><given-names>H</given-names></name></person-group> (<year>1979</year>) <article-title>Cerianthids (<tp:taxon-name><tp:taxon-name-part taxon-name-part-type="class">Anthozoa</tp:taxon-name-part></tp:taxon-name>, <tp:taxon-name><tp:taxon-name-part taxon-name-part-type="phylum">Coelenterata</tp:taxon-name-part></tp:taxon-name>) from Kii Region, Middle Japan.</article-title><source>Memoirs of the National Science Museum</source><volume>12</volume>: <fpage>185</fpage>–<lpage>199</lpage>.</mixed-citation></ref><ref id="B168"><mixed-citation xmlns:xlink="http://www.w3.org/1999/xlink" xlink:type="simple"><person-group><name name-style="western"><surname>Molodtsova</surname><given-names>TN</given-names></name></person-group> (<year>2000</year>) <source>Fauna ceriantariy atlanticheskogo okeana I sostav roda <tp:taxon-name><tp:taxon-name-part taxon-name-part-type="genus">Cerianthus</tp:taxon-name-part></tp:taxon-name> mirovoy fauny. Aftoreferat na soiskanie uchenoy stepeni kandidata biologicheskih nauk.</source><publisher-name>Dialog-MGU</publisher-name>, <publisher-loc>Moscow</publisher-loc>, <size units="page">21 pp</size>.</mixed-citation></ref><ref id="B170"><mixed-citation xmlns:xlink="http://www.w3.org/1999/xlink" xlink:type="simple"><person-group><name name-style="western"><surname>Molodtsova</surname><given-names>TN</given-names></name></person-group> (<year>2001b</year>) <article-title>Cerianthids (<tp:taxon-name><tp:taxon-name-part taxon-name-part-type="class">Anthozoa</tp:taxon-name-part></tp:taxon-name>, <tp:taxon-name><tp:taxon-name-part taxon-name-part-type="phylum">Cnidaria</tp:taxon-name-part></tp:taxon-name>) of the region of Bengual upwelling 2. <italic><tp:taxon-name><tp:taxon-name-part taxon-name-part-type="genus">Cerianthus</tp:taxon-name-part> <tp:taxon-name-part taxon-name-part-type="species">malakhovi</tp:taxon-name-part></tp:taxon-name></italic> n. sp. and composition of the genus <tp:taxon-name><tp:taxon-name-part taxon-name-part-type="genus">Cerianthus</tp:taxon-name-part></tp:taxon-name>.</article-title><source>Zoologicheskii Zhurnal</source><volume>80</volume>: <fpage>909</fpage>–<lpage>920</lpage>. [original in Russian]</mixed-citation></ref><ref id="B27"><mixed-citation xmlns:xlink="http://www.w3.org/1999/xlink" xlink:type="simple"><person-group><name name-style="western"><surname>Carlgren</surname><given-names>O</given-names></name></person-group> (<year>1912a</year>) <article-title><tp:taxon-name><tp:taxon-name-part taxon-name-part-type="order">Ceriantharia</tp:taxon-name-part></tp:taxon-name>.</article-title><source>Danish Ingolf-Expedition</source><volume>5</volume>: <fpage>1</fpage>–<lpage>79</lpage>.</mixed-citation></ref><ref id="B6"><mixed-citation xmlns:xlink="http://www.w3.org/1999/xlink" xlink:type="simple"><person-group><name name-style="western"><surname>Arai</surname><given-names>MN</given-names></name></person-group> (<year>1965</year>) <article-title>A new species of <italic><tp:taxon-name><tp:taxon-name-part taxon-name-part-type="genus">Pachycerianthus</tp:taxon-name-part></tp:taxon-name></italic>, with discussion of the genus and an appended glossary.</article-title><source>Pacific Science</source><volume>19</volume>: <fpage>205</fpage>–<lpage>218</lpage>.</mixed-citation></ref><ref id="B249"><mixed-citation xmlns:xlink="http://www.w3.org/1999/xlink" xlink:type="simple"><person-group><name name-style="western"><surname>Stampar</surname><given-names>SN</given-names></name><name name-style="western"><surname>Maronna</surname><given-names>MM</given-names></name><name name-style="western"><surname>Kitahara</surname><given-names>M V</given-names></name><name name-style="western"><surname>Reimer</surname><given-names>JD</given-names></name><name name-style="western"><surname>Beneti</surname><given-names>JS</given-names></name><name name-style="western"><surname>Morandini</surname><given-names>AC</given-names></name></person-group> (<year>2016</year>) <article-title><tp:taxon-name><tp:taxon-name-part taxon-name-part-type="order">Ceriantharia</tp:taxon-name-part></tp:taxon-name> in Current Systematics: Life Cycles, Morphology and Genetics.</article-title> In: <person-group><name name-style="western"><surname>Goffredo</surname><given-names>S</given-names></name><name name-style="western"><surname>Dubinsky</surname><given-names>Z</given-names></name></person-group> (<role>Eds</role>) <issue-title>, The Cnidaria, Past, Present and Future: The world of Medusa and her sisters.</issue-title><source>Springer International Publishing, Cham</source>, <fpage>61</fpage>–<lpage>72</lpage>. <ext-link xlink:type="simple" ext-link-type="doi" xlink:href="10.1007/978-3-319-31305-4_5">https://doi.org/10.1007/978-3-319-31305-4_5</ext-link></mixed-citation></ref><ref id="B30"><mixed-citation xmlns:xlink="http://www.w3.org/1999/xlink" xlink:type="simple"><person-group><name name-style="western"><surname>Carlgren</surname><given-names>O</given-names></name></person-group> (<year>1924</year>) <article-title>Papers from Dr. Th. Mortensen’s Pacific expedition 1914-16. XVI. <tp:taxon-name><tp:taxon-name-part taxon-name-part-type="order">Ceriantharia</tp:taxon-name-part></tp:taxon-name>.</article-title><source>Videnskabelige Meddelelser fra Dansk Naturhistorisk Forening</source><volume>75</volume>: <fpage>169</fpage>–<lpage>195</lpage>.</mixed-citation></ref></ref-list></tp:taxon-treatment>
