# Supplementary material for: Ceriantharia (Cnidaria) of the World: an annotated catalogue and key to species
Source: Zookeys. 2020 Jul 23;952:1–63. doi: 10.3897/zookeys.952.50617 (PMC7394777; doi:10.3897/zookeys.952.50617)
Supplement: XML Treatment for Cerianthus lloydii [file zookeys.952.50617-treatment16.xml]

<!DOCTYPE tp:taxon-treatment
  PUBLIC "-//TaxonX//DTD Taxonomic Treatment Publishing DTD v0 20100105//EN" "tax-treatment-NSO.dtd">
<tp:taxon-treatment xmlns:tp="http://www.plazi.org/taxpub"><tp:treatment-meta><kwd-group><label>Taxon classification</label><kwd><named-content xmlns:xlink="http://www.w3.org/1999/xlink" content-type="kingdom">Animalia</named-content></kwd><kwd><named-content xmlns:xlink="http://www.w3.org/1999/xlink" content-type="order">Spirularia</named-content></kwd><kwd><named-content xmlns:xlink="http://www.w3.org/1999/xlink" content-type="family">Cerianthidae</named-content></kwd></kwd-group><mixed-citation publication-type="journal"><person-group><name><surname>Stampar</surname><given-names>Sérgio N.</given-names></name><name><surname>Reimer</surname><given-names>James D.</given-names></name><name><surname>Maronna</surname><given-names>Maximiliano M.</given-names></name><name><surname>Lopes</surname><given-names>Celine S. S.</given-names></name><name><surname>Ceriello</surname><given-names>Hellen</given-names></name><name><surname>Santos</surname><given-names>Thais B.</given-names></name><name><surname>Acuña</surname><given-names>Fabián H.</given-names></name><name><surname>Morandini</surname><given-names>André C.</given-names></name></person-group><article-title><tp:taxon-name><tp:taxon-name-part taxon-name-part-type="order">Ceriantharia</tp:taxon-name-part></tp:taxon-name> (<tp:taxon-name><tp:taxon-name-part taxon-name-part-type="phylum">Cnidaria</tp:taxon-name-part></tp:taxon-name>) of the World: an annotated catalogue and key to species</article-title><source>Zookeys</source><day>23</day><month>7</month><year>2020</year><volume>952</volume><fpage>1</fpage><lpage>63</lpage><pub-id pub-id-type="doi">10.3897/zookeys.952.50617</pub-id></mixed-citation></tp:treatment-meta><tp:nomenclature><label>13</label><tp:taxon-name><object-id xmlns:xlink="http://www.w3.org/1999/xlink" content-type="arpha" xlink:type="simple">F0D908F8-D16C-54B6-8EAB-393ACB09A400</object-id>
              <tp:taxon-name-part taxon-name-part-type="genus" reg="Cerianthus">Cerianthus</tp:taxon-name-part>
              <tp:taxon-name-part taxon-name-part-type="species" reg="lloydii">lloydii</tp:taxon-name-part>
              <object-id xmlns:xlink="http://www.w3.org/1999/xlink" content-type="zoobank" xlink:type="simple">http://zoobank.org/F0DC99E3-1FB9-4729-9316-01535953DD3A</object-id>
            </tp:taxon-name><tp:taxon-authority>Gosse, 1859</tp:taxon-authority><tp:nomenclature-citation-list><tp:nomenclature-citation><tp:taxon-name>
                  <tp:taxon-name-part taxon-name-part-type="genus" reg="Edwardsia">Edwardsia</tp:taxon-name-part> <tp:taxon-name-part taxon-name-part-type="species" reg="vestita">vestita</tp:taxon-name-part></tp:taxon-name><comment>Gosse, 1856a: 74–75</comment></tp:nomenclature-citation><tp:nomenclature-citation><tp:taxon-name>
                  <tp:taxon-name-part taxon-name-part-type="genus" reg="Cerianthus">Cerianthus</tp:taxon-name-part> <tp:taxon-name-part taxon-name-part-type="species" reg="membranaceus">membranaceus</tp:taxon-name-part></tp:taxon-name><comment>Gosse, 1858: 419</comment></tp:nomenclature-citation><tp:nomenclature-citation><tp:taxon-name>
                  <tp:taxon-name-part taxon-name-part-type="genus" reg="Cerianthus">Cerianthus</tp:taxon-name-part> <tp:taxon-name-part taxon-name-part-type="species" reg="lloydii">lloydii</tp:taxon-name-part></tp:taxon-name><comment>Gosse, 1859: 50; <xref ref-type="bibr" rid="B97">Gosse 1860</xref>: 268–274; <xref ref-type="bibr" rid="B79">Fischer 1874</xref>: 201; <xref ref-type="bibr" rid="B167">M’Intosh 1875</xref>: 38–39; <xref ref-type="bibr" rid="B222">Robertson 1876</xref>: 25, 30; <xref ref-type="bibr" rid="B135">Koren and Danielssen 1877</xref>: 80; <xref ref-type="bibr" rid="B5">Andres 1883</xref>: 554; Hartlaub 1884: 203; <xref ref-type="bibr" rid="B81">Fischer 1887</xref>: 383–384, 432, 437; <xref ref-type="bibr" rid="B22">Carlgren 1893</xref>: 120–123, 133, 148; <xref ref-type="bibr" rid="B267">van Beneden 1897</xref>: 139–140, 142; <xref ref-type="bibr" rid="B86">Fowler 1897</xref>: 806; <xref ref-type="bibr" rid="B107">Haddon 1898</xref>: 401; <xref ref-type="bibr" rid="B100">Gravier 1902</xref>: 592; <xref ref-type="bibr" rid="B101">Gravier 1904</xref>: 259, 267, 276, 278, 280, 288; <xref ref-type="bibr" rid="B225">Roule 1904</xref>: 791–792; <xref ref-type="bibr" rid="B226">Roule 1905</xref>: 83–85; <xref ref-type="bibr" rid="B284">Walton 1908</xref>: 215, 225–226; <xref ref-type="bibr" rid="B262">Torrey and Kleeberger 1909</xref>: 117; <xref ref-type="bibr" rid="B200">Pax 1910</xref>: 166; <xref ref-type="bibr" rid="B161">McMurrich 1910</xref>: 10–11, 17–18; <xref ref-type="bibr" rid="B27">Carlgren 1912a</xref>: 11–18; <xref ref-type="bibr" rid="B162">Mello-Leitão 1919</xref>: 36, 39; <xref ref-type="bibr" rid="B102">Gravier 1922</xref>: 88–89; <xref ref-type="bibr" rid="B268">van Beneden 1924</xref>: 101–116, 126, 154; <xref ref-type="bibr" rid="B202">Pax 1928</xref>: 201, 234; <xref ref-type="bibr" rid="B254">Stephenson 1928</xref>: 83–84; <xref ref-type="bibr" rid="B32">Carlgren 1928</xref>: 255–263; <xref ref-type="bibr" rid="B33">Carlgren 1931</xref>: 10; <xref ref-type="bibr" rid="B141">Leloup 1931</xref>: 2, 3, 5–9; <xref ref-type="bibr" rid="B34">Carlgren 1932</xref>: 264–266; <xref ref-type="bibr" rid="B186">Müllegger 1938</xref>: 2, 12, 13; <xref ref-type="bibr" rid="B36">Carlgren 1940</xref>: 9, 10; <xref ref-type="bibr" rid="B37">Carlgren 1942</xref>: 69–71; <xref ref-type="bibr" rid="B192">Nyholm 1943</xref>: 95–140, 193–227; <xref ref-type="bibr" rid="B69">Dons 1945</xref>: 20; <xref ref-type="bibr" rid="B38">Carlgren 1945</xref>: 67–69, 71, 155; <xref ref-type="bibr" rid="B257">Teissier 1950</xref>: 33; <xref ref-type="bibr" rid="B289">Williams 1954</xref>: 52; <xref ref-type="bibr" rid="B88">Füller 1957</xref>: 31; <xref ref-type="bibr" rid="B223">Robins 1969</xref>: 339; <xref ref-type="bibr" rid="B219">Riemann-Zürneck 1969</xref>: 170, 199, 201, 210, 211, 225; <xref ref-type="bibr" rid="B57">Cutress 1961</xref>: 80; <xref ref-type="bibr" rid="B140">Laverack and Blackler 1974</xref>: 28; <xref ref-type="bibr" rid="B153">Manuel 1977</xref>: 484; <xref ref-type="bibr" rid="B67">den Hartog 1977</xref>: 233; <xref ref-type="bibr" rid="B264">Uchida 1979</xref>: 194; <xref ref-type="bibr" rid="B154">Manuel 1981</xref>: 64–66; <xref ref-type="bibr" rid="B12">Ates 1982</xref>: 80–83; <xref ref-type="bibr" rid="B17">Braber and Borghouts 1977</xref>: 16, 17; <xref ref-type="bibr" rid="B72">Eleftheriou and Basford 1983</xref>: 147–157; <xref ref-type="bibr" rid="B13">Ates 1985</xref>: 230–232; <xref ref-type="bibr" rid="B53">Chintiroglou and Koukouras 1991</xref>: 395; <xref ref-type="bibr" rid="B114">Harms 1993</xref>: 16; <xref ref-type="bibr" rid="B179">Molodtsova and Malakhov 1995a</xref>: 5–16; <xref ref-type="bibr" rid="B180">Molodtsova and Malakhov 1995b</xref>: 4–11; <xref ref-type="bibr" rid="B14">Ates 1997</xref>: 10, 18, 24, 25; <xref ref-type="bibr" rid="B232">Sebens 1998</xref>: 48; <xref ref-type="bibr" rid="B15">Blanco 1987</xref>: 198; <xref ref-type="bibr" rid="B266">Vafidis and Koukouras 1998</xref>: 123; <xref ref-type="bibr" rid="B183">Moore and Cameron 1999</xref>: 369–370; <xref ref-type="bibr" rid="B168">Molodtsova 2000</xref>: 3, 7, 12–13, 17; <xref ref-type="bibr" rid="B169">Molodtsova 2001a</xref>: 778; <xref ref-type="bibr" rid="B170">Molodtsova 2001b</xref>: 919; <xref ref-type="bibr" rid="B171">Molodtsova 2001c</xref>: 1035; <xref ref-type="bibr" rid="B104">Grebel’nyi 2001</xref>: 36; <xref ref-type="bibr" rid="B265">Uchida and Soyama 2001</xref>: 129, 150, 152; <xref ref-type="bibr" rid="B172">Molodtsova 2001d</xref>: 9, 10; <xref ref-type="bibr" rid="B173">Molodtsova 2003</xref>: 252; <xref ref-type="bibr" rid="B174">Molodtsova 2004a</xref>: 297; <xref ref-type="bibr" rid="B175">Molodtsova 2004b</xref>: 261; <xref ref-type="bibr" rid="B288">Wieking and Kröncke 2005</xref>: 395–396; <xref ref-type="bibr" rid="B19">Brown and Collier 2007</xref>: 207; <xref ref-type="bibr" rid="B217">Rehm and Rachor 2007</xref>: 130, 132; <xref ref-type="bibr" rid="B230">Schückel et al. 2010</xref>: 5–7, 9; <xref ref-type="bibr" rid="B16">Bolam et al. 2011</xref>: 2239, 2241; <xref ref-type="bibr" rid="B255">Strain et al. 2012</xref>: 63–65; <xref ref-type="bibr" rid="B231">Sciberras et al. 2013</xref>: 91, 93, 95; <xref ref-type="bibr" rid="B205">Peckett et al. 2014</xref>: 336; <xref ref-type="bibr" rid="B55">Coolen et al. 2015</xref>: 87</comment></tp:nomenclature-citation><tp:nomenclature-citation><tp:taxon-name>
                  <tp:taxon-name-part taxon-name-part-type="genus" reg="Cerianthus"/>
                  <tp:taxon-name-part taxon-name-part-type="species" reg="borealis"/>
                </tp:taxon-name><comment>(?) <tp:taxon-name><tp:taxon-name-part taxon-name-part-type="genus" reg="Cerianthus">Cerianthus</tp:taxon-name-part> <tp:taxon-name-part taxon-name-part-type="species" reg="borealis">borealis</tp:taxon-name-part></tp:taxon-name> Danielssen, 1860: 251; <xref ref-type="bibr" rid="B277">Verrill 1873b</xref>: 405, 414; <xref ref-type="bibr" rid="B62">Danielssen 1888</xref>: 1–12; <xref ref-type="bibr" rid="B268">van Beneden 1924</xref>: 91, 120–127, 128–131 </comment></tp:nomenclature-citation><tp:nomenclature-citation><tp:taxon-name>
                  <tp:taxon-name-part taxon-name-part-type="genus" reg="Cerianthus">Cerianthus</tp:taxon-name-part> <tp:taxon-name-part taxon-name-part-type="species" reg="vermicularis">vermicularis</tp:taxon-name-part></tp:taxon-name><comment>Lütken, 1860: 199–200</comment></tp:nomenclature-citation><tp:nomenclature-citation><tp:taxon-name>
                  <tp:taxon-name-part taxon-name-part-type="genus" reg="Cerianthus">Cerianthus</tp:taxon-name-part> <tp:taxon-name-part taxon-name-part-type="species" reg="lutkenii">lutkenii</tp:taxon-name-part></tp:taxon-name><comment>Andres, 1883: 353</comment></tp:nomenclature-citation><tp:nomenclature-citation><tp:taxon-name>
                  <tp:taxon-name-part taxon-name-part-type="genus" reg="Arachnactis">Arachnactis</tp:taxon-name-part> <tp:taxon-name-part taxon-name-part-type="species" reg="bournei">bournei</tp:taxon-name-part></tp:taxon-name><comment>Fowler, 1897: 805–807 (larval stage)</comment></tp:nomenclature-citation><tp:nomenclature-citation><tp:taxon-name>
                  <tp:taxon-name-part taxon-name-part-type="genus" reg="Cereanthus">Cereanthus</tp:taxon-name-part> <tp:taxon-name-part taxon-name-part-type="species" reg="lloydii">lloydii</tp:taxon-name-part></tp:taxon-name><comment>Goette, 1897: 293</comment></tp:nomenclature-citation><tp:nomenclature-citation><tp:taxon-name>
                  <tp:taxon-name-part taxon-name-part-type="genus" reg="Cerianthus">Cerianthus</tp:taxon-name-part> <tp:taxon-name-part taxon-name-part-type="species" reg="lloydii">lloydii</tp:taxon-name-part> <tp:taxon-name-part taxon-name-part-type="subspecies" reg="borealis">borealis</tp:taxon-name-part></tp:taxon-name><comment>Grieg, 1913: 142</comment></tp:nomenclature-citation><tp:nomenclature-citation><tp:taxon-name>
                  <tp:taxon-name-part taxon-name-part-type="genus" reg="Synarachnactis">Synarachnactis</tp:taxon-name-part> <tp:taxon-name-part taxon-name-part-type="species" reg="bournei">bournei</tp:taxon-name-part></tp:taxon-name><comment>Leloup, 1962: 2–4, 6–7 (larval stage)</comment></tp:nomenclature-citation><tp:nomenclature-citation><tp:taxon-name>
                  <tp:taxon-name-part taxon-name-part-type="genus" reg="Cerianthus">Cerianthus</tp:taxon-name-part> <tp:taxon-name-part taxon-name-part-type="species" reg="septentrionalis">septentrionalis</tp:taxon-name-part></tp:taxon-name><comment>van Beneden, 1924: 120: 126–131; <xref ref-type="bibr" rid="B172">Molodtsova 2001d</xref>: 9–10</comment></tp:nomenclature-citation><tp:nomenclature-citation><tp:taxon-name>
                  <tp:taxon-name-part taxon-name-part-type="genus" reg="Cerianthus"/>
                </tp:taxon-name><comment>(?) <tp:taxon-name><tp:taxon-name-part taxon-name-part-type="genus" reg="Cerianthus">Cerianthus</tp:taxon-name-part></tp:taxon-name> sp. <xref ref-type="bibr" rid="B256">Tarasov et al. 1990</xref>: 1–3; 6; 15, 17 </comment></tp:nomenclature-citation><tp:nomenclature-citation><tp:taxon-name>
                  <tp:taxon-name-part taxon-name-part-type="genus" reg="Cerianthus"/>
                  <tp:taxon-name-part taxon-name-part-type="species" reg="lloydii"/>
                </tp:taxon-name><comment>(?) <tp:taxon-name><tp:taxon-name-part taxon-name-part-type="genus" reg="Cerianthus">Cerianthus</tp:taxon-name-part> <tp:taxon-name-part taxon-name-part-type="species" reg="lloydii">lloydii</tp:taxon-name-part></tp:taxon-name>: <xref ref-type="bibr" rid="B138">Kussakin and Kostina 1996</xref>: 207; <xref ref-type="bibr" rid="B54">Çinar et al. 2014</xref>: 684 </comment></tp:nomenclature-citation></tp:nomenclature-citation-list></tp:nomenclature><tp:treatment-sec sec-type="type locality" id="SECID0EOBBI"><title>Type locality.</title><p>Menai Strait, Irish Sea, United Kingdom.</p></tp:treatment-sec><tp:treatment-sec sec-type="distribution" id="SECID0ETBBI"><title>Distribution.</title><p>North Sea, Norwegian Sea, Barents Sea, Greenland Sea, Bay of Biscay, and (?) Sea of Okhotsk; (?) depths from 2 m to the deep sea,</p></tp:treatment-sec><tp:treatment-sec sec-type="remarks" id="SECID0EYBBI"><title>Remarks.</title><p>This species has been the subject of many studies. There have been several morphological descriptions (e.g., <xref ref-type="bibr" rid="B97">Gosse 1860</xref>; <xref ref-type="bibr" rid="B27">Carlgren 1912a</xref>; <xref ref-type="bibr" rid="B179">Molodtsova and Malakhov 1995a</xref>) and several aspects of its ecology and life cycle have been investigated (e.g., <xref ref-type="bibr" rid="B268">van Beneden 1924</xref>; <xref ref-type="bibr" rid="B192">Nyholm 1943</xref>; <xref ref-type="bibr" rid="B180">Molodtsova and Malakhov 1995b</xref>). However, two points still need further attention. The first is related to the distribution of the species, as the presence of some disjointed records in the Pacific Ocean raise the possibility of a disjunct distribution (e.g., more than one species contained in these records). However, the presence of larvae in plankton for long periods of time (<xref ref-type="bibr" rid="B192">Nyholm 1943</xref>) may explain the very large occurrence areas as already known for other <tp:taxon-name><tp:taxon-name-part taxon-name-part-type="order">Ceriantharia</tp:taxon-name-part></tp:taxon-name> species (<xref ref-type="bibr" rid="B248">Stampar et al. 2015c</xref>). <xref ref-type="bibr" rid="B17">Braber and Borghouts (1977)</xref> reported the occurrence of this species from an estuary system (salinity around 16 psu), and <xref ref-type="bibr" rid="B54">Çinar et al. (2014)</xref> from the coast of Turkey, although the second record is questionable. The second point is related to the position of the species within the genus <italic><tp:taxon-name><tp:taxon-name-part taxon-name-part-type="genus" reg="Cerianthus">Cerianthus</tp:taxon-name-part></tp:taxon-name></italic>. Preliminary studies (unpublished) based on molecular data indicate that perhaps this species is more related to the genus <italic><tp:taxon-name><tp:taxon-name-part taxon-name-part-type="genus" reg="Ceriantheopsis">Ceriantheopsis</tp:taxon-name-part></tp:taxon-name></italic> than to <italic><tp:taxon-name><tp:taxon-name-part taxon-name-part-type="genus" reg="Cerianthus">Cerianthus</tp:taxon-name-part></tp:taxon-name></italic>.</p></tp:treatment-sec><tp:treatment-sec sec-type="type material" id="SECID0EAEBI"><title>Type material.</title><p>Not found in this study.</p></tp:treatment-sec><ref-list><ref id="B97"><mixed-citation xmlns:xlink="http://www.w3.org/1999/xlink" xlink:type="simple"><person-group><name name-style="western"><surname>Gosse</surname><given-names>PH</given-names></name></person-group> (<year>1860</year>) <source>A History of the British Sea-Anemones and Corals.</source><publisher-name>Van Voorts</publisher-name>, <publisher-loc>London</publisher-loc>, <size units="page">362 pp</size>. <ext-link xlink:type="simple" ext-link-type="doi" xlink:href="10.5962/bhl.title.27151">https://doi.org/10.5962/bhl.title.27151</ext-link></mixed-citation></ref><ref id="B79"><mixed-citation xmlns:xlink="http://www.w3.org/1999/xlink" xlink:type="simple"><person-group><name name-style="western"><surname>Fischer</surname><given-names>P</given-names></name></person-group> (<year>1874</year>) <article-title>Recherches sur les actinies des cotes océaniques de France.</article-title><source>Nouvelles Archives du Muséum d’Histoire Naturelle de Paris</source><volume>10</volume>: <fpage>193</fpage>–<lpage>244</lpage>.</mixed-citation></ref><ref id="B167"><mixed-citation xmlns:xlink="http://www.w3.org/1999/xlink" xlink:type="simple"><person-group><name name-style="western"><surname>M’Intosh</surname><given-names>WC</given-names></name></person-group> (<year>1875</year>) <source>The Marine Invertebrates and Fishes of St. Andrews.</source><publisher-name>Taylor and Francis</publisher-name>, <publisher-loc>London</publisher-loc>, <size units="page">186 pp</size>. <ext-link xlink:type="simple" ext-link-type="doi" xlink:href="10.5962/bhl.title.6247">https://doi.org/10.5962/bhl.title.6247</ext-link></mixed-citation></ref><ref id="B222"><mixed-citation xmlns:xlink="http://www.w3.org/1999/xlink" xlink:type="simple"><person-group><name name-style="western"><surname>Robertson</surname><given-names>D</given-names></name></person-group> (<year>1876</year>) <article-title>On the sea anemones of the shores of the Cumbraes.</article-title><source>Proceedings of the Natural History Society of Glasgow</source><volume>2</volume>: <fpage>24</fpage>–<lpage>30</lpage>.</mixed-citation></ref><ref id="B135"><mixed-citation xmlns:xlink="http://www.w3.org/1999/xlink" xlink:type="simple"><person-group><name name-style="western"><surname>Koren</surname><given-names>J</given-names></name><name name-style="western"><surname>Danielssen</surname><given-names>DC</given-names></name></person-group> (<year>1877</year>) <article-title>Beskrivelse over nogle nye norske Coelenterater [Description of some new Norwegian coelenterates].</article-title> In: <person-group><name name-style="western"><surname>Koren</surname><given-names>J</given-names></name><name name-style="western"><surname>Danielssen</surname><given-names>DC</given-names></name></person-group> (<role>Eds</role>) <issue-title>Fauna Littoralis Norvegiae.</issue-title><source>JD Beyer, Bergen</source>, <fpage>77</fpage>–<lpage>81</lpage>.</mixed-citation></ref><ref id="B5"><mixed-citation xmlns:xlink="http://www.w3.org/1999/xlink" xlink:type="simple"><person-group><name name-style="western"><surname>Andres</surname><given-names>A</given-names></name></person-group> (<year>1883</year>) <source>Le Attinie.</source><publisher-name>Coi Tipi der Salviucci</publisher-name>, <publisher-loc>Roma</publisher-loc>, <size units="page">460 pp</size>.</mixed-citation></ref><ref id="B81"><mixed-citation xmlns:xlink="http://www.w3.org/1999/xlink" xlink:type="simple"><person-group><name name-style="western"><surname>Fischer</surname><given-names>P</given-names></name></person-group> (<year>1887</year>) <article-title>Contribution a l’actinologie française.</article-title><source>Archives de Zoologie Expérimentale et Générale</source><volume>5</volume>: <fpage>381</fpage>–<lpage>442</lpage>.</mixed-citation></ref><ref id="B22"><mixed-citation xmlns:xlink="http://www.w3.org/1999/xlink" xlink:type="simple"><person-group><name name-style="western"><surname>Carlgren</surname><given-names>O</given-names></name></person-group> (<year>1893</year>) <article-title>Studien über nordische Actinien.</article-title><source>Kungliga Svenska Vetenskapsakademiens Handlingar</source><volume>25</volume>: <fpage>1</fpage>–<lpage>148</lpage>.</mixed-citation></ref><ref id="B267"><mixed-citation xmlns:xlink="http://www.w3.org/1999/xlink" xlink:type="simple"><person-group><name name-style="western"><surname>van Beneden</surname><given-names>E</given-names></name></person-group> (<year>1897</year>) Les Anthozoaires de la “Plankton-Expedition” (Die Anthozoen der Plankton-Expedition). Ergebnisse der Plankton-Expedition der Humboldt-Stiftung 2K: 1–222.</mixed-citation></ref><ref id="B86"><mixed-citation xmlns:xlink="http://www.w3.org/1999/xlink" xlink:type="simple"><person-group><name name-style="western"><surname>Fowler</surname><given-names>GH</given-names></name></person-group> (<year>1897</year>) <article-title>Contributions to our knowledge of the plankton of the Faroe Channel. III. The latter development of <italic><tp:taxon-name><tp:taxon-name-part taxon-name-part-type="genus">Arachnactis</tp:taxon-name-part> <tp:taxon-name-part taxon-name-part-type="species">albida</tp:taxon-name-part></tp:taxon-name></italic> (M. Sars) with notes on <italic><tp:taxon-name><tp:taxon-name-part taxon-name-part-type="genus">Arachnactis</tp:taxon-name-part> <tp:taxon-name-part taxon-name-part-type="species">bournei</tp:taxon-name-part></tp:taxon-name></italic> (sp.n.).</article-title><source>Proceedings of the Zoological Society of London</source><volume>65</volume>: <fpage>803</fpage>–<lpage>808</lpage>. <ext-link xlink:type="simple" ext-link-type="doi" xlink:href="10.1111/j.1096-3642.1897.tb03123.x">https://doi.org/10.1111/j.1096-3642.1897.tb03123.x</ext-link></mixed-citation></ref><ref id="B107"><mixed-citation xmlns:xlink="http://www.w3.org/1999/xlink" xlink:type="simple"><person-group><name name-style="western"><surname>Haddon</surname><given-names>AC</given-names></name></person-group> (<year>1898</year>) <article-title>The <tp:taxon-name><tp:taxon-name-part taxon-name-part-type="order">Actiniaria</tp:taxon-name-part></tp:taxon-name> of Torres Straits.</article-title><source>Scientific Transactions of the Royal Dublin Society</source><volume>6</volume>: <fpage>393</fpage>–<lpage>520</lpage>.</mixed-citation></ref><ref id="B100"><mixed-citation xmlns:xlink="http://www.w3.org/1999/xlink" xlink:type="simple"><person-group><name name-style="western"><surname>Gravier</surname><given-names>C</given-names></name></person-group> (<year>1902</year>) <article-title>Sur un cérianthaire pélagique adulte.</article-title><source>Comptes Rendus Hebdomadaires des Séances de l’Académie des Sciences</source><volume>135</volume>: <fpage>591</fpage>–<lpage>593</lpage>.</mixed-citation></ref><ref id="B101"><mixed-citation xmlns:xlink="http://www.w3.org/1999/xlink" xlink:type="simple"><person-group><name name-style="western"><surname>Gravier</surname><given-names>C</given-names></name></person-group> (<year>1904</year>) <article-title>Recherches sur un cérianthaire pélagique du Golfe de Californie (<italic><tp:taxon-name><tp:taxon-name-part taxon-name-part-type="genus">Dactilactis</tp:taxon-name-part> <tp:taxon-name-part taxon-name-part-type="species">benedeni</tp:taxon-name-part></tp:taxon-name></italic>, n. sp.).</article-title><source>Annales des Sciences Naturelles</source><volume>20</volume>: <fpage>253</fpage>–<lpage>294</lpage>.</mixed-citation></ref><ref id="B225"><mixed-citation xmlns:xlink="http://www.w3.org/1999/xlink" xlink:type="simple"><person-group><name name-style="western"><surname>Roule</surname><given-names>L</given-names></name></person-group> (<year>1904</year>) <article-title>Note préliminaire sur quelques formes nouvelles de cerianthaires.</article-title><source>Comptes Rendus de l’Association Française pour l’Avancement des Sciences</source><volume>32</volume>: <fpage>791</fpage>–<lpage>793</lpage>.</mixed-citation></ref><ref id="B226"><mixed-citation xmlns:xlink="http://www.w3.org/1999/xlink" xlink:type="simple"><person-group><name name-style="western"><surname>Roule</surname><given-names>L</given-names></name></person-group> (<year>1905</year>) <article-title>Description des antipathaires et cerianthaires recueillis par S.A.S. le Prince de Monaco dans l’Atlantique nord (1886–1902).</article-title><source>Résultats des Campagnes Scientifiques Accomplies sur son Yacht par Albert I Prince Souverain de Monaco</source><volume>30</volume>: <fpage>1</fpage>–<lpage>96</lpage>. <ext-link xlink:type="simple" ext-link-type="doi" xlink:href="10.5962/bhl.title.59328">https://doi.org/10.5962/bhl.title.59328</ext-link></mixed-citation></ref><ref id="B284"><mixed-citation xmlns:xlink="http://www.w3.org/1999/xlink" xlink:type="simple"><person-group><name name-style="western"><surname>Walton</surname><given-names>CL</given-names></name></person-group> (<year>1908</year>) <article-title>Actiniae collected by the S.S. “Huxley” in the North Sea during the summer of 1907.</article-title><source>Journal of the Marine Biological Association of the United Kingdom</source><volume>8</volume>: <fpage>215</fpage>–<lpage>226</lpage>. <ext-link xlink:type="simple" ext-link-type="doi" xlink:href="10.1017/S0025315400072532">https://doi.org/10.1017/S0025315400072532</ext-link></mixed-citation></ref><ref id="B262"><mixed-citation xmlns:xlink="http://www.w3.org/1999/xlink" xlink:type="simple"><person-group><name name-style="western"><surname>Torrey</surname><given-names>HB</given-names></name><name name-style="western"><surname>Kleeberger</surname><given-names>FL</given-names></name></person-group> (<year>1909</year>) <article-title>Contributions from the laboratory of the Marine Biological Association of San Diego. XXVII. Three species of <italic><tp:taxon-name><tp:taxon-name-part taxon-name-part-type="genus">Cerianthus</tp:taxon-name-part></tp:taxon-name></italic> from southern California.</article-title><source>University of California Publications in Zoology</source><volume>6</volume>: <fpage>115</fpage>–<lpage>125</lpage>.</mixed-citation></ref><ref id="B200"><mixed-citation xmlns:xlink="http://www.w3.org/1999/xlink" xlink:type="simple"><person-group><name name-style="western"><surname>Pax</surname><given-names>F</given-names></name></person-group> (<year>1910</year>) <article-title>Studien an westindischen Actinien. Zoologische jahrbucher.</article-title><source>Abteilung fur allgemeine zoologie und physiologie der tiere suppl</source><volume>11</volume>: <fpage>157</fpage>–<lpage>330</lpage>.</mixed-citation></ref><ref id="B161"><mixed-citation xmlns:xlink="http://www.w3.org/1999/xlink" xlink:type="simple"><person-group><name name-style="western"><surname>McMurrich</surname><given-names>JP</given-names></name></person-group> (<year>1910</year>) <article-title><tp:taxon-name><tp:taxon-name-part taxon-name-part-type="order">Actiniaria</tp:taxon-name-part></tp:taxon-name> of the Siboga expedition, Part I. <tp:taxon-name><tp:taxon-name-part taxon-name-part-type="order">Ceriantharia</tp:taxon-name-part></tp:taxon-name>.</article-title><source>Siboga-Expeditie Monographes</source><volume>10</volume>: <fpage>1</fpage>–<lpage>48</lpage>.</mixed-citation></ref><ref id="B27"><mixed-citation xmlns:xlink="http://www.w3.org/1999/xlink" xlink:type="simple"><person-group><name name-style="western"><surname>Carlgren</surname><given-names>O</given-names></name></person-group> (<year>1912a</year>) <article-title><tp:taxon-name><tp:taxon-name-part taxon-name-part-type="order">Ceriantharia</tp:taxon-name-part></tp:taxon-name>.</article-title><source>Danish Ingolf-Expedition</source><volume>5</volume>: <fpage>1</fpage>–<lpage>79</lpage>.</mixed-citation></ref><ref id="B162"><mixed-citation xmlns:xlink="http://www.w3.org/1999/xlink" xlink:type="simple"><person-group><name name-style="western"><surname>Mello-Leitão</surname><given-names>CF</given-names></name></person-group> (<year>1919</year>) <article-title><italic><tp:taxon-name><tp:taxon-name-part taxon-name-part-type="genus">Cerianthus</tp:taxon-name-part> <tp:taxon-name-part taxon-name-part-type="species">Brasiliensis</tp:taxon-name-part></tp:taxon-name></italic>; um novo cerianthoide americano.</article-title><source>Archivos da Escola Superior de Agricultura e Medicina Veterinaria</source><volume>3</volume>: <fpage>35</fpage>–<lpage>39</lpage>.</mixed-citation></ref><ref id="B102"><mixed-citation xmlns:xlink="http://www.w3.org/1999/xlink" xlink:type="simple"><person-group><name name-style="western"><surname>Gravier</surname><given-names>C</given-names></name></person-group> (<year>1922</year>) Hexactinidés provenant des campagnes des yachts Hirondelle I et II et Princesse-Alice I et II (1888–1913). In: Résultats des Campagnes Scientifiques Accomplies sur son Yacht par Albert I<sup>er</sup> Prince Souverain de Monaco Publiés sous sa Direction avec le Concours de M. Jules Richard. Imprimerie de Monaco, Monaco, 3–104.</mixed-citation></ref><ref id="B268"><mixed-citation xmlns:xlink="http://www.w3.org/1999/xlink" xlink:type="simple"><person-group><name name-style="western"><surname>van Beneden</surname><given-names>E</given-names></name></person-group> (<year>1924</year>) Travaux posthumes d’ Edouard van Beneden sur les cérianthaires collationnés par Paul Cerfontaine. Archives de Biologie (hors série): 1–242.</mixed-citation></ref><ref id="B202"><mixed-citation xmlns:xlink="http://www.w3.org/1999/xlink" xlink:type="simple"><person-group><name name-style="western"><surname>Pax</surname><given-names>F</given-names></name></person-group> (<year>1928</year>) <article-title><tp:taxon-name><tp:taxon-name-part taxon-name-part-type="class">Anthozoa</tp:taxon-name-part></tp:taxon-name>.</article-title> In: <person-group><name name-style="western"><surname>Dahl</surname><given-names>F</given-names></name></person-group> (<role>Ed.</role>) <issue-title>, Die Tierwelt Deutschlands und der angrenzenden Meeresteile nach ihren Merkmalen und nach ihrer Lebensweise.</issue-title><source>Gustav Fischer, Jena</source>, <fpage>190</fpage>–<lpage>237</lpage>.</mixed-citation></ref><ref id="B254"><mixed-citation xmlns:xlink="http://www.w3.org/1999/xlink" xlink:type="simple"><person-group><name name-style="western"><surname>Stephenson</surname><given-names>TA</given-names></name></person-group> (<year>1928</year>) <source>The British Sea Anemones. Volume I.</source><publisher-name>The Ray Society</publisher-name>, <publisher-loc>London</publisher-loc>, <size units="page">148 pp</size>.</mixed-citation></ref><ref id="B32"><mixed-citation xmlns:xlink="http://www.w3.org/1999/xlink" xlink:type="simple"><person-group><name name-style="western"><surname>Carlgren</surname><given-names>O</given-names></name></person-group> (<year>1928</year>) Ceriantharier, Zoantharier och Actiniarier. Meddelelser om Grønland 23 suppl: 253–308.</mixed-citation></ref><ref id="B33"><mixed-citation xmlns:xlink="http://www.w3.org/1999/xlink" xlink:type="simple"><person-group><name name-style="western"><surname>Carlgren</surname><given-names>O</given-names></name></person-group> (<year>1931</year>) <article-title>On some <tp:taxon-name><tp:taxon-name-part taxon-name-part-type="order">Ceriantharia</tp:taxon-name-part></tp:taxon-name>.</article-title><source>Arkiv för Zoologi</source><volume>23</volume>: <fpage>1</fpage>–<lpage>10</lpage>.</mixed-citation></ref><ref id="B141"><mixed-citation xmlns:xlink="http://www.w3.org/1999/xlink" xlink:type="simple"><person-group><name name-style="western"><surname>Leloup</surname><given-names>E</given-names></name></person-group> (<year>1931</year>) <article-title>Contribution a la repartition des cerianthaires dans le sud de la Mer du Nord.</article-title><source>Bulletin du Musée Royal d’Histoire Naturelle de Belgique</source><volume>7</volume>: <fpage>1</fpage>–<lpage>10</lpage>.</mixed-citation></ref><ref id="B34"><mixed-citation xmlns:xlink="http://www.w3.org/1999/xlink" xlink:type="simple"><person-group><name name-style="western"><surname>Carlgren</surname><given-names>O</given-names></name></person-group> (<year>1932</year>) Die Ceriantharien, Zoantharien und Actiniarien des arktischen Gebietes. In Eine Zusammenstellung der arktischen Tierformen mit besonderer Berücksichtigung des Spitzbergen-Gebietes auf Grund der Ergebnisse der Deutschen Expedition in das Nördliche Eismeer im Jahre 1898. Gustav Fischer, Jena, 255–266.</mixed-citation></ref><ref id="B186"><mixed-citation xmlns:xlink="http://www.w3.org/1999/xlink" xlink:type="simple"><person-group><name name-style="western"><surname>Müllegger</surname><given-names>S</given-names></name></person-group> (<year>1938</year>) Die Aktinien: Beschreibung der vornehmlich im Aquarium gehaltenen Aktinien. Wochenschrift für Aquarien und Terrarienkunde 39–44: 1–16.</mixed-citation></ref><ref id="B36"><mixed-citation xmlns:xlink="http://www.w3.org/1999/xlink" xlink:type="simple"><person-group><name name-style="western"><surname>Carlgren</surname><given-names>O</given-names></name></person-group> (<year>1940</year>) <article-title>A contribution to the knowledge of the structure and distribution of the cnidae in the <tp:taxon-name><tp:taxon-name-part taxon-name-part-type="class">Anthozoa</tp:taxon-name-part></tp:taxon-name>.</article-title><source>Kungliga Fysiografiska Sällskapets Handlingar</source><volume>51</volume>: <fpage>1</fpage>–<lpage>62</lpage>.</mixed-citation></ref><ref id="B37"><mixed-citation xmlns:xlink="http://www.w3.org/1999/xlink" xlink:type="simple"><person-group><name name-style="western"><surname>Carlgren</surname><given-names>O</given-names></name></person-group> (<year>1942</year>) <article-title><tp:taxon-name><tp:taxon-name-part taxon-name-part-type="order">Actiniaria</tp:taxon-name-part></tp:taxon-name> Part II.</article-title><source>Danish Ingolf-Expedition</source><volume>5</volume>: <fpage>1</fpage>–<lpage>92</lpage>.</mixed-citation></ref><ref id="B192"><mixed-citation xmlns:xlink="http://www.w3.org/1999/xlink" xlink:type="simple"><person-group><name name-style="western"><surname>Nyholm</surname><given-names>K-G</given-names></name></person-group> (<year>1943</year>) <article-title>Zur Entwicklung und Entwicklungsbiologie der Ceriantharien und Aktinien.</article-title><source>Zoologiska Bidrag från Uppsala</source><volume>22</volume>: <fpage>87</fpage>–<lpage>248</lpage>.</mixed-citation></ref><ref id="B69"><mixed-citation xmlns:xlink="http://www.w3.org/1999/xlink" xlink:type="simple"><person-group><name name-style="western"><surname>Dons</surname><given-names>C</given-names></name></person-group> (<year>1945</year>) <article-title>Norges strandfauna XXXII hexakoraller.</article-title><source>Kongelige Norske Videnskabers Selskab Forhandlinger</source><volume>18</volume>: <fpage>17</fpage>–<lpage>20</lpage>.</mixed-citation></ref><ref id="B38"><mixed-citation xmlns:xlink="http://www.w3.org/1999/xlink" xlink:type="simple"><person-group><name name-style="western"><surname>Carlgren</surname><given-names>O</given-names></name></person-group> (<year>1945</year>) <article-title>Polypdyr (<tp:taxon-name><tp:taxon-name-part taxon-name-part-type="phylum">Coelenterata</tp:taxon-name-part></tp:taxon-name>) III. Koraldyr.</article-title><source>Danmarks Fauna Udgivet af Dansk Naturhistorisk Forening</source><volume>51</volume>: <fpage>3</fpage>–<lpage>167</lpage>.</mixed-citation></ref><ref id="B257"><mixed-citation xmlns:xlink="http://www.w3.org/1999/xlink" xlink:type="simple"><person-group><name name-style="western"><surname>Teissier</surname><given-names>G</given-names></name></person-group> (<year>1950</year>) <source>Inventaire de la faune marine de Roscoff Cnidaires et Cténaires.</source><publisher-name>Station Biologique de Roscoff</publisher-name>, <publisher-loc>Roscoff</publisher-loc>, <size units="page">42 pp</size>.</mixed-citation></ref><ref id="B289"><mixed-citation xmlns:xlink="http://www.w3.org/1999/xlink" xlink:type="simple"><person-group><name name-style="western"><surname>Williams</surname><given-names>G</given-names></name></person-group> (<year>1954</year>) <article-title>Fauna of Strangford Lough and neighbouring coasts.</article-title><source>Proceedings of the Royal Irish Academy</source><volume>56</volume>: <fpage>29</fpage>–<lpage>123</lpage>.</mixed-citation></ref><ref id="B88"><mixed-citation xmlns:xlink="http://www.w3.org/1999/xlink" xlink:type="simple"><person-group><name name-style="western"><surname>Füller</surname><given-names>H</given-names></name></person-group> (<year>1957</year>) <source>Exkursionsfauna von Deutschland. Wirbellose I.</source><publisher-name>Volk und Wissen Volkseigener</publisher-name>, <publisher-loc>Berlin</publisher-loc>, <size units="page">485 pp</size>.</mixed-citation></ref><ref id="B223"><mixed-citation xmlns:xlink="http://www.w3.org/1999/xlink" xlink:type="simple"><person-group><name name-style="western"><surname>Robins</surname><given-names>MW</given-names></name></person-group> (<year>1969</year>) <article-title>The marine flora and fauna of the Isles of Scilly. <tp:taxon-name><tp:taxon-name-part taxon-name-part-type="phylum">Cnidaria</tp:taxon-name-part></tp:taxon-name> and <tp:taxon-name><tp:taxon-name-part taxon-name-part-type="phylum">Ctenophora</tp:taxon-name-part></tp:taxon-name>.</article-title><source>Journal of Natural History</source><volume>3</volume>: <fpage>329</fpage>–<lpage>343</lpage>. <ext-link xlink:type="simple" ext-link-type="doi" xlink:href="10.1080/00222936900770291">https://doi.org/10.1080/00222936900770291</ext-link></mixed-citation></ref><ref id="B219"><mixed-citation xmlns:xlink="http://www.w3.org/1999/xlink" xlink:type="simple"><person-group><name name-style="western"><surname>Riemann-Zürneck</surname><given-names>K</given-names></name></person-group> (<year>1969</year>) <article-title><italic><tp:taxon-name><tp:taxon-name-part taxon-name-part-type="genus">Sagartia</tp:taxon-name-part> <tp:taxon-name-part taxon-name-part-type="species">troglodytes</tp:taxon-name-part></tp:taxon-name></italic> (<tp:taxon-name><tp:taxon-name-part taxon-name-part-type="class">Anthozoa</tp:taxon-name-part></tp:taxon-name>). Biologie und Morphologie einer schlickbewohnenden Aktinie.</article-title><source>Veröffentlichungen des Institutes für Meeresforschung Bremerhaven</source><volume>12</volume>: <fpage>169</fpage>–<lpage>230</lpage>.</mixed-citation></ref><ref id="B57"><mixed-citation xmlns:xlink="http://www.w3.org/1999/xlink" xlink:type="simple"><person-group><name name-style="western"><surname>Cutress</surname><given-names>CE</given-names></name></person-group> (<year>1961</year>) <article-title><italic><tp:taxon-name><tp:taxon-name-part taxon-name-part-type="genus">Habrosanthus</tp:taxon-name-part> <tp:taxon-name-part taxon-name-part-type="species">bathamae</tp:taxon-name-part></tp:taxon-name></italic>, n. gen., n. sp. (<tp:taxon-name><tp:taxon-name-part taxon-name-part-type="order">Actiniaria</tp:taxon-name-part></tp:taxon-name>: <tp:taxon-name><tp:taxon-name-part taxon-name-part-type="family">Sagartiidae</tp:taxon-name-part></tp:taxon-name>) from New Zealand.</article-title><source>Transactions of the Royal Society of New Zealand</source><volume>1</volume>: <fpage>95</fpage>–<lpage>101</lpage>.</mixed-citation></ref><ref id="B140"><mixed-citation xmlns:xlink="http://www.w3.org/1999/xlink" xlink:type="simple"><person-group><name name-style="western"><surname>Laverack</surname><given-names>MS</given-names></name><name name-style="western"><surname>Blackler</surname><given-names>M</given-names></name></person-group> (<year>1974</year>) <source>Fauna and Flora of St. Andrews Bay.</source><publisher-name>Scottish Academic Press</publisher-name>, <publisher-loc>Edinburgh</publisher-loc>, <size units="page">310 pp</size>.</mixed-citation></ref><ref id="B153"><mixed-citation xmlns:xlink="http://www.w3.org/1999/xlink" xlink:type="simple"><person-group><name name-style="western"><surname>Manuel</surname><given-names>RL</given-names></name></person-group> (<year>1977</year>) <article-title>A redescription of <italic><tp:taxon-name><tp:taxon-name-part taxon-name-part-type="genus">Edwardsia</tp:taxon-name-part> <tp:taxon-name-part taxon-name-part-type="species">beautempsi</tp:taxon-name-part></tp:taxon-name></italic> and <italic><tp:taxon-name><tp:taxon-name-part taxon-name-part-type="genus">E.</tp:taxon-name-part> <tp:taxon-name-part taxon-name-part-type="species">timida</tp:taxon-name-part></tp:taxon-name></italic> (<tp:taxon-name><tp:taxon-name-part taxon-name-part-type="order">Actiniaria</tp:taxon-name-part></tp:taxon-name>: <tp:taxon-name><tp:taxon-name-part taxon-name-part-type="family">Edwardsidae</tp:taxon-name-part></tp:taxon-name>).</article-title><source>Cahiers de Biologie Marine</source><volume>18</volume>: <fpage>483</fpage>–<lpage>497</lpage>.</mixed-citation></ref><ref id="B67"><mixed-citation xmlns:xlink="http://www.w3.org/1999/xlink" xlink:type="simple"><person-group><name name-style="western"><surname>den Hartog</surname><given-names>JC</given-names></name></person-group> (<year>1977</year>) <article-title>Descriptions of two new <tp:taxon-name><tp:taxon-name-part taxon-name-part-type="order">Ceriantharia</tp:taxon-name-part></tp:taxon-name> from the Caribbean region, <italic><tp:taxon-name><tp:taxon-name-part taxon-name-part-type="genus">Pachycerianthus</tp:taxon-name-part> <tp:taxon-name-part taxon-name-part-type="species">curancaoensis</tp:taxon-name-part></tp:taxon-name></italic> n. sp. and <italic><tp:taxon-name><tp:taxon-name-part taxon-name-part-type="genus">Arachnanthus</tp:taxon-name-part> <tp:taxon-name-part taxon-name-part-type="species">nocturnus</tp:taxon-name-part></tp:taxon-name></italic> n. sp. with a discussion of the Cnidom and of the classification of the <tp:taxon-name><tp:taxon-name-part taxon-name-part-type="order">Ceriantharia</tp:taxon-name-part></tp:taxon-name>.</article-title><source>Zoologische Mededelingen</source><volume>51</volume>: <fpage>211</fpage>–<lpage>242</lpage>.</mixed-citation></ref><ref id="B264"><mixed-citation xmlns:xlink="http://www.w3.org/1999/xlink" xlink:type="simple"><person-group><name name-style="western"><surname>Uchida</surname><given-names>H</given-names></name></person-group> (<year>1979</year>) <article-title>Cerianthids (<tp:taxon-name><tp:taxon-name-part taxon-name-part-type="class">Anthozoa</tp:taxon-name-part></tp:taxon-name>, <tp:taxon-name><tp:taxon-name-part taxon-name-part-type="phylum">Coelenterata</tp:taxon-name-part></tp:taxon-name>) from Kii Region, Middle Japan.</article-title><source>Memoirs of the National Science Museum</source><volume>12</volume>: <fpage>185</fpage>–<lpage>199</lpage>.</mixed-citation></ref><ref id="B154"><mixed-citation xmlns:xlink="http://www.w3.org/1999/xlink" xlink:type="simple"><person-group><name name-style="western"><surname>Manuel</surname><given-names>RL</given-names></name></person-group> (<year>1981</year>) <source>British <tp:taxon-name><tp:taxon-name-part taxon-name-part-type="class">Anthozoa</tp:taxon-name-part></tp:taxon-name> keys and notes for the identification of the species.</source><publisher-name>Academic Press</publisher-name>, <publisher-loc>London</publisher-loc>, <size units="page">241 pp</size>.</mixed-citation></ref><ref id="B12"><mixed-citation xmlns:xlink="http://www.w3.org/1999/xlink" xlink:type="simple"><person-group><name name-style="western"><surname>Ates</surname><given-names>RML</given-names></name></person-group> (<year>1982</year>) <article-title>De Viltkokeranemoon; <italic><tp:taxon-name><tp:taxon-name-part taxon-name-part-type="genus">Cerianthus</tp:taxon-name-part> <tp:taxon-name-part taxon-name-part-type="species">lloydii</tp:taxon-name-part></tp:taxon-name></italic>.</article-title><source>Het Aquarium Maandbl voor Aquarium, Terr en Insektariumkd</source><volume>52</volume>: <fpage>80</fpage>–<lpage>84</lpage>.</mixed-citation></ref><ref id="B17"><mixed-citation xmlns:xlink="http://www.w3.org/1999/xlink" xlink:type="simple"><person-group><name name-style="western"><surname>Braber</surname><given-names>L</given-names></name><name name-style="western"><surname>Borghouts</surname><given-names>CH</given-names></name></person-group> (<year>1977</year>) <article-title>Distribution and ecology of <tp:taxon-name><tp:taxon-name-part taxon-name-part-type="class">Anthozoa</tp:taxon-name-part></tp:taxon-name> in the estuarine region of the rivers Rhine, Meuse and Scheldt.</article-title><source>Hydrobiologia</source><volume>52</volume>: <fpage>15</fpage>–<lpage>21</lpage>. <ext-link xlink:type="simple" ext-link-type="doi" xlink:href="10.1007/BF02658077">https://doi.org/10.1007/BF02658077</ext-link></mixed-citation></ref><ref id="B72"><mixed-citation xmlns:xlink="http://www.w3.org/1999/xlink" xlink:type="simple"><person-group><name name-style="western"><surname>Eleftheriou</surname><given-names>A</given-names></name><name name-style="western"><surname>Basford</surname><given-names>DJ</given-names></name></person-group> (<year>1983</year>) <article-title>The general behaviour and feeding of <italic><tp:taxon-name><tp:taxon-name-part taxon-name-part-type="genus">Cerianthus</tp:taxon-name-part> <tp:taxon-name-part taxon-name-part-type="species">lloydii</tp:taxon-name-part></tp:taxon-name></italic> Gosse.</article-title><source>Cahiers de Biologie Marine</source><volume>24</volume>: <fpage>147</fpage>–<lpage>158</lpage>.</mixed-citation></ref><ref id="B13"><mixed-citation xmlns:xlink="http://www.w3.org/1999/xlink" xlink:type="simple"><person-group><name name-style="western"><surname>Ates</surname><given-names>RML</given-names></name></person-group> (<year>1985</year>) Kokeranemonen (<tp:taxon-name><tp:taxon-name-part taxon-name-part-type="order">Ceriantharia</tp:taxon-name-part></tp:taxon-name>) … geen aanbeveling nodig! Het Zee-Aquarium Maandblad voor Zee-Aquarium Liefhebbers 35: 228–232.</mixed-citation></ref><ref id="B53"><mixed-citation xmlns:xlink="http://www.w3.org/1999/xlink" xlink:type="simple"><person-group><name name-style="western"><surname>Chintiroglou</surname><given-names>C</given-names></name><name name-style="western"><surname>Koukouras</surname><given-names>A</given-names></name></person-group> (<year>1991</year>) <article-title>Observations on the feeding habits of <italic><tp:taxon-name><tp:taxon-name-part taxon-name-part-type="genus">Calliactis</tp:taxon-name-part> <tp:taxon-name-part taxon-name-part-type="species">parasitica</tp:taxon-name-part></tp:taxon-name></italic> (Couch, 1842), <tp:taxon-name><tp:taxon-name-part taxon-name-part-type="class">Anthozoa</tp:taxon-name-part></tp:taxon-name>, <tp:taxon-name><tp:taxon-name-part taxon-name-part-type="phylum">Cnidaria</tp:taxon-name-part></tp:taxon-name>.</article-title><source>Oceanologica Acta</source><volume>14</volume>: <fpage>389</fpage>–<lpage>396</lpage>.</mixed-citation></ref><ref id="B114"><mixed-citation xmlns:xlink="http://www.w3.org/1999/xlink" xlink:type="simple"><person-group><name name-style="western"><surname>Harms</surname><given-names>J</given-names></name></person-group> (<year>1993</year>) <article-title>Check list of species (algae, invertebrates and vertebrates) found in the vicinity of the island of Helgoland (North Sea, German Bight); a review of recent records.</article-title><source>Helgoländer Meeresuntersuchungen</source><volume>47</volume>: <fpage>1</fpage>–<lpage>34</lpage>. <ext-link xlink:type="simple" ext-link-type="doi" xlink:href="10.1007/BF02366182">https://doi.org/10.1007/BF02366182</ext-link></mixed-citation></ref><ref id="B179"><mixed-citation xmlns:xlink="http://www.w3.org/1999/xlink" xlink:type="simple"><person-group><name name-style="western"><surname>Molodtsova</surname><given-names>TN</given-names></name><name name-style="western"><surname>Malakhov</surname><given-names>VV</given-names></name></person-group> (<year>1995a</year>) <article-title><italic><tp:taxon-name><tp:taxon-name-part taxon-name-part-type="genus">Cerianthus</tp:taxon-name-part> <tp:taxon-name-part taxon-name-part-type="species">lloydii</tp:taxon-name-part></tp:taxon-name></italic> (<tp:taxon-name><tp:taxon-name-part taxon-name-part-type="class">Anthozoa</tp:taxon-name-part></tp:taxon-name>, <tp:taxon-name><tp:taxon-name-part taxon-name-part-type="order">Ceriantharia</tp:taxon-name-part></tp:taxon-name>) from the volcanic ecosystem of Kraternaya Bay. 1. Morphology and anatomy of adult polyps, geographic distribution.</article-title><source>Zoologicheskii Zhurnal</source><volume>74</volume>(<issue>10</issue>): <fpage>5</fpage>–<lpage>17</lpage>.</mixed-citation></ref><ref id="B180"><mixed-citation xmlns:xlink="http://www.w3.org/1999/xlink" xlink:type="simple"><person-group><name name-style="western"><surname>Molodtsova</surname><given-names>TN</given-names></name><name name-style="western"><surname>Malakhov</surname><given-names>VV</given-names></name></person-group> (<year>1995b</year>) <article-title><italic><tp:taxon-name><tp:taxon-name-part taxon-name-part-type="genus">Cerianthus</tp:taxon-name-part> <tp:taxon-name-part taxon-name-part-type="species">lloydii</tp:taxon-name-part></tp:taxon-name></italic> (<tp:taxon-name><tp:taxon-name-part taxon-name-part-type="class">Anthozoa</tp:taxon-name-part></tp:taxon-name>, <tp:taxon-name><tp:taxon-name-part taxon-name-part-type="order">Ceriantharia</tp:taxon-name-part></tp:taxon-name>) from a volcanic ecosystem of Kraternaya Bay. II. Larval development.</article-title><source>Zoologicheskii Zhurnal</source><volume>74</volume>(<issue>11</issue>): <fpage>4</fpage>–<lpage>11</lpage>.</mixed-citation></ref><ref id="B14"><mixed-citation xmlns:xlink="http://www.w3.org/1999/xlink" xlink:type="simple"><person-group><name name-style="western"><surname>Ates</surname><given-names>RML</given-names></name></person-group> (<year>1997</year>) <source>Bloemdieren: De Zeeanemonen En Hun Verwanten Van De Nederlandse Kust. C.</source><publisher-name>Moerman</publisher-name>, <publisher-loc>Zeeanjer</publisher-loc>, <size units="page">31 pp</size>.</mixed-citation></ref><ref id="B232"><mixed-citation xmlns:xlink="http://www.w3.org/1999/xlink" xlink:type="simple"><person-group><name name-style="western"><surname>Sebens</surname><given-names>KP</given-names></name></person-group> (<year>1998</year>) <article-title><tp:taxon-name><tp:taxon-name-part taxon-name-part-type="class">Anthozoa</tp:taxon-name-part></tp:taxon-name>: <tp:taxon-name><tp:taxon-name-part taxon-name-part-type="order">Actiniaria</tp:taxon-name-part></tp:taxon-name>, <tp:taxon-name><tp:taxon-name-part taxon-name-part-type="order">Zoanthidea</tp:taxon-name-part></tp:taxon-name>, <tp:taxon-name><tp:taxon-name-part taxon-name-part-type="order">Corallimorpharia</tp:taxon-name-part></tp:taxon-name>, and <tp:taxon-name><tp:taxon-name-part taxon-name-part-type="order">Ceriantharia</tp:taxon-name-part></tp:taxon-name>.</article-title> In: <person-group><name name-style="western"><surname>Pearce</surname><given-names>JB</given-names></name></person-group> (<role>Ed.</role>) <issue-title>, Marine Flora and Fauna of the Eastern United States.</issue-title><source>National Marine Fisheries Service, Seattle</source>, <fpage>1</fpage>–<lpage>67</lpage>.</mixed-citation></ref><ref id="B15"><mixed-citation xmlns:xlink="http://www.w3.org/1999/xlink" xlink:type="simple"><person-group><name name-style="western"><surname>Blanco</surname><given-names>FR</given-names></name></person-group> (<year>1987</year>) <article-title>Antozoos nuevos para el litoral ibérico, recolectados en Galicia.</article-title><source>Boletin de la Real Sociedad Española de Historia Natural</source><volume>83</volume>: <fpage>197</fpage>–<lpage>204</lpage>.</mixed-citation></ref><ref id="B266"><mixed-citation xmlns:xlink="http://www.w3.org/1999/xlink" xlink:type="simple"><person-group><name name-style="western"><surname>Vafidis</surname><given-names>D</given-names></name><name name-style="western"><surname>Koukouras</surname><given-names>A</given-names></name></person-group> (<year>1998</year>) <article-title><tp:taxon-name><tp:taxon-name-part taxon-name-part-type="order">Antipatharia</tp:taxon-name-part></tp:taxon-name>, <tp:taxon-name><tp:taxon-name-part taxon-name-part-type="order">Ceriantharia</tp:taxon-name-part></tp:taxon-name>, and <tp:taxon-name><tp:taxon-name-part taxon-name-part-type="order">Zoantharia</tp:taxon-name-part></tp:taxon-name> (<tp:taxon-name><tp:taxon-name-part taxon-name-part-type="subclass">Hexacorallia</tp:taxon-name-part></tp:taxon-name>, <tp:taxon-name><tp:taxon-name-part taxon-name-part-type="class">Anthozoa</tp:taxon-name-part></tp:taxon-name>) of the Aegean Sea with a check list of the Mediterranean and Black Sea species.</article-title><source>Annales de l’Institute Oceanographique</source><volume>74</volume>: <fpage>115</fpage>–<lpage>126</lpage>.</mixed-citation></ref><ref id="B183"><mixed-citation xmlns:xlink="http://www.w3.org/1999/xlink" xlink:type="simple"><person-group><name name-style="western"><surname>Moore</surname><given-names>PG</given-names></name><name name-style="western"><surname>Cameron</surname><given-names>KS</given-names></name></person-group> (<year>1999</year>) <article-title>A note on a hitherto unreported association between <italic><tp:taxon-name><tp:taxon-name-part taxon-name-part-type="genus">Photis</tp:taxon-name-part> <tp:taxon-name-part taxon-name-part-type="species">longicaudata</tp:taxon-name-part></tp:taxon-name></italic> (<tp:taxon-name><tp:taxon-name-part taxon-name-part-type="subphylum">Crustacea</tp:taxon-name-part></tp:taxon-name>: <tp:taxon-name><tp:taxon-name-part taxon-name-part-type="order">Amphipoda</tp:taxon-name-part></tp:taxon-name>) and <italic><tp:taxon-name><tp:taxon-name-part taxon-name-part-type="genus">Cerianthus</tp:taxon-name-part> <tp:taxon-name-part taxon-name-part-type="species">lloydii</tp:taxon-name-part></tp:taxon-name></italic> (<tp:taxon-name><tp:taxon-name-part taxon-name-part-type="class">Anthozoa</tp:taxon-name-part></tp:taxon-name>: <tp:taxon-name><tp:taxon-name-part taxon-name-part-type="subclass">Hexacorallia</tp:taxon-name-part></tp:taxon-name>).</article-title><source>Journal of the Marine Biological Association of the United Kingdom</source><volume>79</volume>: <fpage>369</fpage>–<lpage>370</lpage>. <ext-link xlink:type="simple" ext-link-type="doi" xlink:href="10.1017/S0025315498000447">https://doi.org/10.1017/S0025315498000447</ext-link></mixed-citation></ref><ref id="B168"><mixed-citation xmlns:xlink="http://www.w3.org/1999/xlink" xlink:type="simple"><person-group><name name-style="western"><surname>Molodtsova</surname><given-names>TN</given-names></name></person-group> (<year>2000</year>) <source>Fauna ceriantariy atlanticheskogo okeana I sostav roda <tp:taxon-name><tp:taxon-name-part taxon-name-part-type="genus">Cerianthus</tp:taxon-name-part></tp:taxon-name> mirovoy fauny. Aftoreferat na soiskanie uchenoy stepeni kandidata biologicheskih nauk.</source><publisher-name>Dialog-MGU</publisher-name>, <publisher-loc>Moscow</publisher-loc>, <size units="page">21 pp</size>.</mixed-citation></ref><ref id="B169"><mixed-citation xmlns:xlink="http://www.w3.org/1999/xlink" xlink:type="simple"><person-group><name name-style="western"><surname>Molodtsova</surname><given-names>TN</given-names></name></person-group> (<year>2001a</year>) <article-title>Cerianthids (<tp:taxon-name><tp:taxon-name-part taxon-name-part-type="class">Anthozoa</tp:taxon-name-part></tp:taxon-name>, <tp:taxon-name><tp:taxon-name-part taxon-name-part-type="phylum">Cnidaria</tp:taxon-name-part></tp:taxon-name>) of the region of Bengual upwelling 1. <italic><tp:taxon-name><tp:taxon-name-part taxon-name-part-type="genus">Ceriantheopsis</tp:taxon-name-part> <tp:taxon-name-part taxon-name-part-type="species">nikitai</tp:taxon-name-part></tp:taxon-name></italic> n.sp.</article-title><source>Zoologicheskii Zhurnal</source><volume>80</volume>: <fpage>773</fpage>–<lpage>780</lpage>. [original in Russian]</mixed-citation></ref><ref id="B170"><mixed-citation xmlns:xlink="http://www.w3.org/1999/xlink" xlink:type="simple"><person-group><name name-style="western"><surname>Molodtsova</surname><given-names>TN</given-names></name></person-group> (<year>2001b</year>) <article-title>Cerianthids (<tp:taxon-name><tp:taxon-name-part taxon-name-part-type="class">Anthozoa</tp:taxon-name-part></tp:taxon-name>, <tp:taxon-name><tp:taxon-name-part taxon-name-part-type="phylum">Cnidaria</tp:taxon-name-part></tp:taxon-name>) of the region of Bengual upwelling 2. <italic><tp:taxon-name><tp:taxon-name-part taxon-name-part-type="genus">Cerianthus</tp:taxon-name-part> <tp:taxon-name-part taxon-name-part-type="species">malakhovi</tp:taxon-name-part></tp:taxon-name></italic> n. sp. and composition of the genus <tp:taxon-name><tp:taxon-name-part taxon-name-part-type="genus">Cerianthus</tp:taxon-name-part></tp:taxon-name>.</article-title><source>Zoologicheskii Zhurnal</source><volume>80</volume>: <fpage>909</fpage>–<lpage>920</lpage>. [original in Russian]</mixed-citation></ref><ref id="B171"><mixed-citation xmlns:xlink="http://www.w3.org/1999/xlink" xlink:type="simple"><person-group><name name-style="western"><surname>Molodtsova</surname><given-names>TN</given-names></name></person-group> (<year>2001c</year>) <article-title>Cerianthids (<tp:taxon-name><tp:taxon-name-part taxon-name-part-type="class">Anthozoa</tp:taxon-name-part></tp:taxon-name>, <tp:taxon-name><tp:taxon-name-part taxon-name-part-type="phylum">Cnidaria</tp:taxon-name-part></tp:taxon-name>) from Bengual upwelling region. 3. <italic><tp:taxon-name><tp:taxon-name-part taxon-name-part-type="genus">Botrucnidifer</tp:taxon-name-part> <tp:taxon-name-part taxon-name-part-type="species">shtockmani</tp:taxon-name-part></tp:taxon-name></italic>.</article-title><source>Zoologicheskii Zhurnal</source><volume>80</volume>: <fpage>1027</fpage>–<lpage>1037</lpage>.</mixed-citation></ref><ref id="B104"><mixed-citation xmlns:xlink="http://www.w3.org/1999/xlink" xlink:type="simple"><person-group><name name-style="western"><surname>Grebel’nyi</surname><given-names>SD</given-names></name></person-group> (<year>2001</year>) <article-title><tp:taxon-name><tp:taxon-name-part taxon-name-part-type="subclass">Hexacorallia</tp:taxon-name-part></tp:taxon-name>.</article-title><source>Explorations of the Fauna of the Seas</source><volume>51</volume>: <fpage>36</fpage>–<lpage>38</lpage>.</mixed-citation></ref><ref id="B265"><mixed-citation xmlns:xlink="http://www.w3.org/1999/xlink" xlink:type="simple"><person-group><name name-style="western"><surname>Uchida</surname><given-names>H</given-names></name><name name-style="western"><surname>Soyama</surname><given-names>I</given-names></name></person-group> (<year>2001</year>) <source>Sea Anemones in Japanese Waters.</source><publisher-name>TBS</publisher-name>, <publisher-loc>Tokyo</publisher-loc>, <size units="page">157 pp</size>.</mixed-citation></ref><ref id="B172"><mixed-citation xmlns:xlink="http://www.w3.org/1999/xlink" xlink:type="simple"><person-group><name name-style="western"><surname>Molodtsova</surname><given-names>TN</given-names></name></person-group> (<year>2001d</year>) <article-title>On the taxonomic status of <italic><tp:taxon-name><tp:taxon-name-part taxon-name-part-type="genus">Cerianthus</tp:taxon-name-part> <tp:taxon-name-part taxon-name-part-type="species">septentrionalis</tp:taxon-name-part></tp:taxon-name></italic> van Beneden, 1923 (<tp:taxon-name><tp:taxon-name-part taxon-name-part-type="phylum">Cnidaria</tp:taxon-name-part></tp:taxon-name>: <tp:taxon-name><tp:taxon-name-part taxon-name-part-type="class">Anthozoa</tp:taxon-name-part></tp:taxon-name>: <tp:taxon-name><tp:taxon-name-part taxon-name-part-type="order">Ceriantharia</tp:taxon-name-part></tp:taxon-name>).</article-title><source>Zoosystematica Rossica</source><volume>10</volume>: <fpage>9</fpage>–<lpage>10</lpage>.</mixed-citation></ref><ref id="B173"><mixed-citation xmlns:xlink="http://www.w3.org/1999/xlink" xlink:type="simple"><person-group><name name-style="western"><surname>Molodtsova</surname><given-names>TN</given-names></name></person-group> (<year>2003</year>) <article-title>On <italic><tp:taxon-name><tp:taxon-name-part taxon-name-part-type="genus">Isarachnanthus</tp:taxon-name-part></tp:taxon-name></italic> from Central Atlantic and Caribbean region with notes on <italic><tp:taxon-name><tp:taxon-name-part taxon-name-part-type="genus">Isarachnactis</tp:taxon-name-part> <tp:taxon-name-part taxon-name-part-type="species">lobiancoi</tp:taxon-name-part></tp:taxon-name></italic> (Carlgren, 1912).</article-title><source>Zoologische Verhandelingen</source><volume>345</volume>: <fpage>249</fpage>–<lpage>255</lpage>.</mixed-citation></ref><ref id="B174"><mixed-citation xmlns:xlink="http://www.w3.org/1999/xlink" xlink:type="simple"><person-group><name name-style="western"><surname>Molodtsova</surname><given-names>TN</given-names></name></person-group> (<year>2004a</year>) <article-title><tp:taxon-name><tp:taxon-name-part taxon-name-part-type="order">Ceriantharia</tp:taxon-name-part></tp:taxon-name> (<tp:taxon-name><tp:taxon-name-part taxon-name-part-type="phylum">Cnidaria</tp:taxon-name-part></tp:taxon-name>: <tp:taxon-name><tp:taxon-name-part taxon-name-part-type="class">Anthozoa</tp:taxon-name-part></tp:taxon-name>) from the Faroe Islands.</article-title><source>Fróðskaparrit</source><volume>51</volume>: <fpage>292</fpage>–<lpage>297</lpage>.</mixed-citation></ref><ref id="B175"><mixed-citation xmlns:xlink="http://www.w3.org/1999/xlink" xlink:type="simple"><person-group><name name-style="western"><surname>Molodtsova</surname><given-names>TN</given-names></name></person-group> (<year>2004b</year>) On the taxonomy and presumable evolutionary pathways of planktonic larvae of <tp:taxon-name><tp:taxon-name-part taxon-name-part-type="order">Ceriantharia</tp:taxon-name-part></tp:taxon-name> (<tp:taxon-name><tp:taxon-name-part taxon-name-part-type="class">Anthozoa</tp:taxon-name-part></tp:taxon-name>, <tp:taxon-name><tp:taxon-name-part taxon-name-part-type="phylum">Cnidaria</tp:taxon-name-part></tp:taxon-name>). Hydrobiologia 530–531: 261–266. <ext-link xlink:type="simple" ext-link-type="doi" xlink:href="10.1007/s10750-004-2671-7">https://doi.org/10.1007/s10750-004-2671-7</ext-link></mixed-citation></ref><ref id="B288"><mixed-citation xmlns:xlink="http://www.w3.org/1999/xlink" xlink:type="simple"><person-group><name name-style="western"><surname>Wieking</surname><given-names>G</given-names></name><name name-style="western"><surname>Kröncke</surname><given-names>I</given-names></name></person-group> (<year>2005</year>) <article-title>Is benthic trophic structure affected by food quality? The Dogger Bank example.</article-title><source>Marine Biology</source><volume>146</volume>: <fpage>387</fpage>–<lpage>400</lpage>. <ext-link xlink:type="simple" ext-link-type="doi" xlink:href="10.1007/s00227-004-1443-2">https://doi.org/10.1007/s00227-004-1443-2</ext-link></mixed-citation></ref><ref id="B19"><mixed-citation xmlns:xlink="http://www.w3.org/1999/xlink" xlink:type="simple"><person-group><name name-style="western"><surname>Brown</surname><given-names>CJ</given-names></name><name name-style="western"><surname>Collier</surname><given-names>JS</given-names></name></person-group> (<year>2007</year>) <article-title>Mapping benthic habitat in regions of gradational substrata: An automated approach utilizing geophysical, geological, and biological relationships.</article-title><source>Estuarine, Coastal and Shelf Science</source><volume>78</volume>: <fpage>203</fpage>–<lpage>214</lpage>. <ext-link xlink:type="simple" ext-link-type="doi" xlink:href="10.1016/j.ecss.2007.11.026">https://doi.org/10.1016/j.ecss.2007.11.026</ext-link></mixed-citation></ref><ref id="B217"><mixed-citation xmlns:xlink="http://www.w3.org/1999/xlink" xlink:type="simple"><person-group><name name-style="western"><surname>Rehm</surname><given-names>P</given-names></name><name name-style="western"><surname>Rachor</surname><given-names>E</given-names></name></person-group> (<year>2007</year>) <article-title>Benthic macrofauna communities of the submersed Pleistocene Elbe valley in the southern North Sea.</article-title><source>Helgoland Marine Research</source><volume>61</volume>: <fpage>127</fpage>–<lpage>134</lpage>. <ext-link xlink:type="simple" ext-link-type="doi" xlink:href="10.1007/s10152-007-0060-0">https://doi.org/10.1007/s10152-007-0060-0</ext-link></mixed-citation></ref><ref id="B230"><mixed-citation xmlns:xlink="http://www.w3.org/1999/xlink" xlink:type="simple"><person-group><name name-style="western"><surname>Schückel</surname><given-names>U</given-names></name><name name-style="western"><surname>Siegfried</surname><given-names>E</given-names></name><name name-style="western"><surname>Kröncke</surname><given-names>I</given-names></name></person-group> (<year>2010</year>) <article-title>Temporal variability of three different macrofauna communities in the northern North Sea.</article-title><source>Estuarine, Coastal and Shelf Science</source><volume>89</volume>: <fpage>1</fpage>–<lpage>11</lpage>. <ext-link xlink:type="simple" ext-link-type="doi" xlink:href="10.1016/j.ecss.2010.04.006">https://doi.org/10.1016/j.ecss.2010.04.006</ext-link></mixed-citation></ref><ref id="B16"><mixed-citation xmlns:xlink="http://www.w3.org/1999/xlink" xlink:type="simple"><person-group><name name-style="western"><surname>Bolam</surname><given-names>SG</given-names></name><name name-style="western"><surname>Barry</surname><given-names>J</given-names></name><name name-style="western"><surname>Bolam</surname><given-names>T</given-names></name><name name-style="western"><surname>Mason</surname><given-names>C</given-names></name><name name-style="western"><surname>Rumney</surname><given-names>HS</given-names></name><name name-style="western"><surname>Thain</surname><given-names>JE</given-names></name><name name-style="western"><surname>Law</surname><given-names>RJ</given-names></name></person-group> (<year>2011</year>) <article-title>Impacts of maintenance dredged material disposal on macrobenthic structure and secondary productivity.</article-title><source>Marine Pollution Bulletin</source><volume>62</volume>: <fpage>2230</fpage>–<lpage>2245</lpage>. <ext-link xlink:type="simple" ext-link-type="doi" xlink:href="10.1016/j.marpolbul.2011.04.012">https://doi.org/10.1016/j.marpolbul.2011.04.012</ext-link></mixed-citation></ref><ref id="B255"><mixed-citation xmlns:xlink="http://www.w3.org/1999/xlink" xlink:type="simple"><person-group><name name-style="western"><surname>Strain</surname><given-names>EMA</given-names></name><name name-style="western"><surname>Allcock</surname><given-names>AL</given-names></name><name name-style="western"><surname>Goodwin</surname><given-names>CE</given-names></name><name name-style="western"><surname>Maggs</surname><given-names>CA</given-names></name><name name-style="western"><surname>Picton</surname><given-names>BE</given-names></name><name name-style="western"><surname>Roberts</surname><given-names>D</given-names></name></person-group> (<year>2012</year>) <article-title>The long-term impacts of fisheries on epifaunal assemblage function and structure, in a Special Area of Conservation.</article-title><source>Journal of Sea Research</source><volume>67</volume>: <fpage>58</fpage>–<lpage>68</lpage>. <ext-link xlink:type="simple" ext-link-type="doi" xlink:href="10.1016/j.seares.2011.10.001">https://doi.org/10.1016/j.seares.2011.10.001</ext-link></mixed-citation></ref><ref id="B231"><mixed-citation xmlns:xlink="http://www.w3.org/1999/xlink" xlink:type="simple"><person-group><name name-style="western"><surname>Sciberras</surname><given-names>M</given-names></name><name name-style="western"><surname>Hinz</surname><given-names>H</given-names></name><name name-style="western"><surname>Bennell</surname><given-names>JD</given-names></name><name name-style="western"><surname>Jenkins</surname><given-names>SR</given-names></name><name name-style="western"><surname>Hawkins</surname><given-names>SH</given-names></name><name name-style="western"><surname>Kaiser</surname><given-names>MJ</given-names></name></person-group> (<year>2013</year>) <article-title>Benthic community response to a scallop dredging closure within a dynamic seabed habitat.</article-title><source>Marine Ecology Progress Series</source><volume>480</volume>: <fpage>83</fpage>–<lpage>98</lpage>. <ext-link xlink:type="simple" ext-link-type="doi" xlink:href="10.3354/meps10198">https://doi.org/10.3354/meps10198</ext-link></mixed-citation></ref><ref id="B205"><mixed-citation xmlns:xlink="http://www.w3.org/1999/xlink" xlink:type="simple"><person-group><name name-style="western"><surname>Peckett</surname><given-names>FJ</given-names></name><name name-style="western"><surname>Glegg</surname><given-names>GA</given-names></name><name name-style="western"><surname>Rodwell</surname><given-names>LD</given-names></name></person-group> (<year>2014</year>) <article-title>Assessing the quality of data required to identify effective marine protected areas.</article-title><source>Marine Policy</source><volume>45</volume>: <fpage>333</fpage>–<lpage>341</lpage>. <ext-link xlink:type="simple" ext-link-type="doi" xlink:href="10.1016/j.marpol.2013.09.013">https://doi.org/10.1016/j.marpol.2013.09.013</ext-link></mixed-citation></ref><ref id="B55"><mixed-citation xmlns:xlink="http://www.w3.org/1999/xlink" xlink:type="simple"><person-group><name name-style="western"><surname>Coolen</surname><given-names>JWP</given-names></name><name name-style="western"><surname>Bos</surname><given-names>OG</given-names></name><name name-style="western"><surname>Glorius</surname><given-names>S</given-names></name><name name-style="western"><surname>Lengkeek</surname><given-names>W</given-names></name><name name-style="western"><surname>Cuperus</surname><given-names>J</given-names></name><name name-style="western"><surname>van der Weide</surname><given-names>B</given-names></name><name name-style="western"><surname>Agüera</surname><given-names>A</given-names></name></person-group> (<year>2015</year>) <article-title>Reefs, sand and reef-like sand: A comparison of the benthic biodiversity of habitats in the Dutch Borkum Reef Grounds.</article-title><source>Journal of Sea Research</source><volume>103</volume>: <fpage>84</fpage>–<lpage>92</lpage>. <ext-link xlink:type="simple" ext-link-type="doi" xlink:href="10.1016/j.seares.2015.06.010">https://doi.org/10.1016/j.seares.2015.06.010</ext-link></mixed-citation></ref><ref id="B277"><mixed-citation xmlns:xlink="http://www.w3.org/1999/xlink" xlink:type="simple"><person-group><name name-style="western"><surname>Verrill</surname><given-names>AE</given-names></name></person-group> (<year>1873b</year>) <article-title>Results of recent dredging expeditions on the coast of New England. No. 3.</article-title><source>American Journal of Science and Arts</source><volume>5</volume>: <fpage>1</fpage>–<lpage>15</lpage>. <ext-link xlink:type="simple" ext-link-type="doi" xlink:href="10.2475/ajs.s3-5.26.98">https://doi.org/10.2475/ajs.s3-5.26.98</ext-link></mixed-citation></ref><ref id="B62"><mixed-citation xmlns:xlink="http://www.w3.org/1999/xlink" xlink:type="simple"><person-group><name name-style="western"><surname>Danielssen</surname><given-names>DC</given-names></name></person-group> (<year>1888</year>) <article-title><italic><tp:taxon-name><tp:taxon-name-part taxon-name-part-type="genus">Cerianthus</tp:taxon-name-part> <tp:taxon-name-part taxon-name-part-type="species">borealis</tp:taxon-name-part></tp:taxon-name></italic>.</article-title><source>Bergens Museums Aarsberetning</source><volume>1</volume>: <fpage>1</fpage>–<lpage>12</lpage>.</mixed-citation></ref><ref id="B256"><mixed-citation xmlns:xlink="http://www.w3.org/1999/xlink" xlink:type="simple"><person-group><name name-style="western"><surname>Tarasov</surname><given-names>VG</given-names></name><name name-style="western"><surname>Propp</surname><given-names>M V</given-names></name><name name-style="western"><surname>Propp</surname><given-names>LN</given-names></name><name name-style="western"><surname>Zhirmunsky</surname><given-names>A V</given-names></name><name name-style="western"><surname>Namsakakv</surname><given-names>BB</given-names></name><name name-style="western"><surname>Gorlenko</surname><given-names>VM</given-names></name><name name-style="western"><surname>Starynin</surname><given-names>DA</given-names></name></person-group> (<year>1990</year>) <article-title>Shallow water gasohydrothermal vents of Ushishir Volcano and the ecosystem of Kraternaya Bight (the Kurile Islands).</article-title><source>Marine Ecology</source><volume>11</volume>: <fpage>1</fpage>–<lpage>23</lpage>. <ext-link xlink:type="simple" ext-link-type="doi" xlink:href="10.1111/j.1439-0485.1990.tb00225.x">https://doi.org/10.1111/j.1439-0485.1990.tb00225.x</ext-link></mixed-citation></ref><ref id="B138"><mixed-citation xmlns:xlink="http://www.w3.org/1999/xlink" xlink:type="simple"><person-group><name name-style="western"><surname>Kussakin</surname><given-names>G</given-names></name><name name-style="western"><surname>Kostina</surname><given-names>EE</given-names></name></person-group> (<year>1996</year>) <article-title>The Intertidal Biota of Volcanic Yankich Island (Middle Kuril Islands).</article-title><source>Publications of the Seto Marine Biological Laboratory</source><volume>37</volume>: <fpage>201</fpage>–<lpage>225</lpage>. <ext-link xlink:type="simple" ext-link-type="doi" xlink:href="10.5134/176267">https://doi.org/10.5134/176267</ext-link></mixed-citation></ref><ref id="B54"><mixed-citation xmlns:xlink="http://www.w3.org/1999/xlink" xlink:type="simple"><person-group><name name-style="western"><surname>Çinar</surname><given-names>ME</given-names></name><name name-style="western"><surname>Yokes</surname><given-names>MB</given-names></name><name name-style="western"><surname>Açik</surname><given-names>S</given-names></name><name name-style="western"><surname>Bakir</surname><given-names>AK</given-names></name></person-group> (<year>2014</year>) <article-title>Checklist of <tp:taxon-name><tp:taxon-name-part taxon-name-part-type="phylum">Cnidaria</tp:taxon-name-part></tp:taxon-name> and <tp:taxon-name><tp:taxon-name-part taxon-name-part-type="phylum">Ctenophora</tp:taxon-name-part></tp:taxon-name> from the coasts of Turkey.</article-title><source>Turkish Journal of Zoology</source><volume>38</volume>: <fpage>677</fpage>–<lpage>697</lpage>. <ext-link xlink:type="simple" ext-link-type="doi" xlink:href="10.3906/zoo-1405-68">https://doi.org/10.3906/zoo-1405-68</ext-link></mixed-citation></ref><ref id="B248"><mixed-citation xmlns:xlink="http://www.w3.org/1999/xlink" xlink:type="simple"><person-group><name name-style="western"><surname>Stampar</surname><given-names>SN</given-names></name><name name-style="western"><surname>Scarabino</surname><given-names>F</given-names></name><name name-style="western"><surname>Pastorino</surname><given-names>G</given-names></name><name name-style="western"><surname>Morandini</surname><given-names>AC</given-names></name></person-group> (<year>2015c</year>) <article-title>A new species of tube-dwelling anemone (<tp:taxon-name><tp:taxon-name-part taxon-name-part-type="phylum">Cnidaria</tp:taxon-name-part></tp:taxon-name>, <tp:taxon-name><tp:taxon-name-part taxon-name-part-type="class">Anthozoa</tp:taxon-name-part></tp:taxon-name>, <tp:taxon-name><tp:taxon-name-part taxon-name-part-type="order">Ceriantharia</tp:taxon-name-part></tp:taxon-name>, <italic><tp:taxon-name><tp:taxon-name-part taxon-name-part-type="genus">Ceriantheopsis</tp:taxon-name-part></tp:taxon-name></italic>) from the Warm Temperate South-western Atlantic.</article-title><source>Journal of the Marine Biological Association of the United Kingdom:</source><volume>96</volume>(<issue>7</issue>): <fpage>1475</fpage>–<lpage>1481</lpage>. <ext-link xlink:type="simple" ext-link-type="doi" xlink:href="10.1017/S0025315415001745">https://doi.org/10.1017/S0025315415001745</ext-link></mixed-citation></ref></ref-list></tp:taxon-treatment>
