# Supplementary material for: Ceriantharia (Cnidaria) of the World: an annotated catalogue and key to species
Source: Zookeys. 2020 Jul 23;952:1–63. doi: 10.3897/zookeys.952.50617 (PMC7394777; doi:10.3897/zookeys.952.50617)
Supplement: XML Treatment for Cerianthus malakhovi [file zookeys.952.50617-treatment17.xml]

<!DOCTYPE tp:taxon-treatment
  PUBLIC "-//TaxonX//DTD Taxonomic Treatment Publishing DTD v0 20100105//EN" "tax-treatment-NSO.dtd">
<tp:taxon-treatment xmlns:tp="http://www.plazi.org/taxpub"><tp:treatment-meta><kwd-group><label>Taxon classification</label><kwd><named-content xmlns:xlink="http://www.w3.org/1999/xlink" content-type="kingdom">Animalia</named-content></kwd><kwd><named-content xmlns:xlink="http://www.w3.org/1999/xlink" content-type="order">Spirularia</named-content></kwd><kwd><named-content xmlns:xlink="http://www.w3.org/1999/xlink" content-type="family">Cerianthidae</named-content></kwd></kwd-group><mixed-citation publication-type="journal"><person-group><name><surname>Stampar</surname><given-names>Sérgio N.</given-names></name><name><surname>Reimer</surname><given-names>James D.</given-names></name><name><surname>Maronna</surname><given-names>Maximiliano M.</given-names></name><name><surname>Lopes</surname><given-names>Celine S. S.</given-names></name><name><surname>Ceriello</surname><given-names>Hellen</given-names></name><name><surname>Santos</surname><given-names>Thais B.</given-names></name><name><surname>Acuña</surname><given-names>Fabián H.</given-names></name><name><surname>Morandini</surname><given-names>André C.</given-names></name></person-group><article-title><tp:taxon-name><tp:taxon-name-part taxon-name-part-type="order">Ceriantharia</tp:taxon-name-part></tp:taxon-name> (<tp:taxon-name><tp:taxon-name-part taxon-name-part-type="phylum">Cnidaria</tp:taxon-name-part></tp:taxon-name>) of the World: an annotated catalogue and key to species</article-title><source>Zookeys</source><day>23</day><month>7</month><year>2020</year><volume>952</volume><fpage>1</fpage><lpage>63</lpage><pub-id pub-id-type="doi">10.3897/zookeys.952.50617</pub-id></mixed-citation></tp:treatment-meta><tp:nomenclature><label>14</label><tp:taxon-name><object-id xmlns:xlink="http://www.w3.org/1999/xlink" content-type="arpha" xlink:type="simple">393CBAB5-40C1-5BBF-8BEF-DCBB90509A12</object-id>
              <tp:taxon-name-part taxon-name-part-type="genus" reg="Cerianthus">Cerianthus</tp:taxon-name-part>
              <tp:taxon-name-part taxon-name-part-type="species" reg="malakhovi">malakhovi</tp:taxon-name-part>
              <object-id xmlns:xlink="http://www.w3.org/1999/xlink" content-type="zoobank" xlink:type="simple">http://zoobank.org/830A9DD9-8EE9-4849-94EA-D89979D06926</object-id>
            </tp:taxon-name><tp:taxon-authority>Molodtsova, 2001</tp:taxon-authority><tp:nomenclature-citation-list><tp:nomenclature-citation><tp:taxon-name>
                  <tp:taxon-name-part taxon-name-part-type="genus" reg="Cerianthus">Cerianthus</tp:taxon-name-part> <tp:taxon-name-part taxon-name-part-type="species" reg="malakhovi">malakhovi</tp:taxon-name-part></tp:taxon-name><comment>Molodtsova, 2001a: 909–913; <xref ref-type="bibr" rid="B170">Molodtsova 2001b</xref>: 913; Molodstova et al. 2011: 1</comment></tp:nomenclature-citation></tp:nomenclature-citation-list></tp:nomenclature><tp:treatment-sec sec-type="type locality" id="SECID0E6FBI"><title>Type locality.</title><p>Close to Torra Bay and Mowe Bay, Skeleton Coast Park, Namibia; at 300–350 m depth.</p></tp:treatment-sec><tp:treatment-sec sec-type="distribution" id="SECID0EEGBI"><title>Distribution.</title><p>Only known from deep water at the type locality.</p></tp:treatment-sec><tp:treatment-sec sec-type="remarks" id="SECID0EJGBI"><title>Remarks.</title><p>This species has been described in detail relatively recently based on five collected specimens. The original description, in Russian, contains no information on living animals because the material examined was already fixed at the time of diagnosis. This is a species that requires attention, as it can occur in deeper waters and may contain very important evolutionary information.</p></tp:treatment-sec><tp:treatment-sec sec-type="type material" id="SECID0EOGBI"><title>Type material.</title><p>Zoological Museum of Moscow University, ZMMU EC-102 (Holotype).</p></tp:treatment-sec><ref-list><ref id="B170"><mixed-citation xmlns:xlink="http://www.w3.org/1999/xlink" xlink:type="simple"><person-group><name name-style="western"><surname>Molodtsova</surname><given-names>TN</given-names></name></person-group> (<year>2001b</year>) <article-title>Cerianthids (<tp:taxon-name><tp:taxon-name-part taxon-name-part-type="class">Anthozoa</tp:taxon-name-part></tp:taxon-name>, <tp:taxon-name><tp:taxon-name-part taxon-name-part-type="phylum">Cnidaria</tp:taxon-name-part></tp:taxon-name>) of the region of Bengual upwelling 2. <italic><tp:taxon-name><tp:taxon-name-part taxon-name-part-type="genus">Cerianthus</tp:taxon-name-part> <tp:taxon-name-part taxon-name-part-type="species">malakhovi</tp:taxon-name-part></tp:taxon-name></italic> n. sp. and composition of the genus <tp:taxon-name><tp:taxon-name-part taxon-name-part-type="genus">Cerianthus</tp:taxon-name-part></tp:taxon-name>.</article-title><source>Zoologicheskii Zhurnal</source><volume>80</volume>: <fpage>909</fpage>–<lpage>920</lpage>. [original in Russian]</mixed-citation></ref></ref-list></tp:taxon-treatment>
