# Supplementary material for: Ceriantharia (Cnidaria) of the World: an annotated catalogue and key to species
Source: Zookeys. 2020 Jul 23;952:1–63. doi: 10.3897/zookeys.952.50617 (PMC7394777; doi:10.3897/zookeys.952.50617)
Supplement: XML Treatment for Cerianthus medusula [file zookeys.952.50617-treatment18.xml]

<!DOCTYPE tp:taxon-treatment
  PUBLIC "-//TaxonX//DTD Taxonomic Treatment Publishing DTD v0 20100105//EN" "tax-treatment-NSO.dtd">
<tp:taxon-treatment xmlns:tp="http://www.plazi.org/taxpub"><tp:treatment-meta><kwd-group><label>Taxon classification</label><kwd><named-content xmlns:xlink="http://www.w3.org/1999/xlink" content-type="kingdom">Animalia</named-content></kwd><kwd><named-content xmlns:xlink="http://www.w3.org/1999/xlink" content-type="order">Spirularia</named-content></kwd><kwd><named-content xmlns:xlink="http://www.w3.org/1999/xlink" content-type="family">Cerianthidae</named-content></kwd></kwd-group><mixed-citation publication-type="journal"><person-group><name><surname>Stampar</surname><given-names>Sérgio N.</given-names></name><name><surname>Reimer</surname><given-names>James D.</given-names></name><name><surname>Maronna</surname><given-names>Maximiliano M.</given-names></name><name><surname>Lopes</surname><given-names>Celine S. S.</given-names></name><name><surname>Ceriello</surname><given-names>Hellen</given-names></name><name><surname>Santos</surname><given-names>Thais B.</given-names></name><name><surname>Acuña</surname><given-names>Fabián H.</given-names></name><name><surname>Morandini</surname><given-names>André C.</given-names></name></person-group><article-title><tp:taxon-name><tp:taxon-name-part taxon-name-part-type="order">Ceriantharia</tp:taxon-name-part></tp:taxon-name> (<tp:taxon-name><tp:taxon-name-part taxon-name-part-type="phylum">Cnidaria</tp:taxon-name-part></tp:taxon-name>) of the World: an annotated catalogue and key to species</article-title><source>Zookeys</source><day>23</day><month>7</month><year>2020</year><volume>952</volume><fpage>1</fpage><lpage>63</lpage><pub-id pub-id-type="doi">10.3897/zookeys.952.50617</pub-id></mixed-citation></tp:treatment-meta><tp:nomenclature><label>15</label><tp:taxon-name><object-id xmlns:xlink="http://www.w3.org/1999/xlink" content-type="arpha" xlink:type="simple">BB2BDFAB-C529-5ACB-A5CE-DB31E493301E</object-id>
              <tp:taxon-name-part taxon-name-part-type="genus" reg="Cerianthus">Cerianthus</tp:taxon-name-part>
              <tp:taxon-name-part taxon-name-part-type="species" reg="medusula">medusula</tp:taxon-name-part>
              <object-id xmlns:xlink="http://www.w3.org/1999/xlink" content-type="zoobank" xlink:type="simple">http://zoobank.org/0D8AA956-7C46-4DCA-889E-32BCFC84F419</object-id>
            </tp:taxon-name><tp:taxon-authority>(Klunzinger, 1877)</tp:taxon-authority><tp:nomenclature-citation-list><tp:nomenclature-citation><tp:taxon-name>
                  <tp:taxon-name-part taxon-name-part-type="genus" reg="Paractis">Paractis</tp:taxon-name-part> <tp:taxon-name-part taxon-name-part-type="species" reg="medusula">medusula</tp:taxon-name-part></tp:taxon-name><comment>Klunzinger, 1877: 71–72</comment></tp:nomenclature-citation><tp:nomenclature-citation><tp:taxon-name>
                  <tp:taxon-name-part taxon-name-part-type="genus" reg="Cerianthus">Cerianthus</tp:taxon-name-part> <tp:taxon-name-part taxon-name-part-type="species" reg="medusula">medusula</tp:taxon-name-part></tp:taxon-name><comment>Andres, 1883: 353–354; <xref ref-type="bibr" rid="B43">Cerfontaine 1891a</xref>: 37–38; <xref ref-type="bibr" rid="B267">van Beneden 1897</xref>: 141; <xref ref-type="bibr" rid="B162">Mello-Leitão 1919</xref>: 36</comment></tp:nomenclature-citation><tp:nomenclature-citation><tp:taxon-name>
                  <tp:taxon-name-part taxon-name-part-type="genus" reg="Pachycerianthus"/>
                  <tp:taxon-name-part taxon-name-part-type="species" reg="maua"/>
                </tp:taxon-name><comment>(?) <tp:taxon-name><tp:taxon-name-part taxon-name-part-type="genus" reg="Pachycerianthus">Pachycerianthus</tp:taxon-name-part> <tp:taxon-name-part taxon-name-part-type="species" reg="maua">maua</tp:taxon-name-part></tp:taxon-name>: <xref ref-type="bibr" rid="B136">Krempf 1905</xref>: 195 </comment></tp:nomenclature-citation><tp:nomenclature-citation><tp:taxon-name>
                  <tp:taxon-name-part taxon-name-part-type="genus" reg="Pachycerianthus"/>
                  <tp:taxon-name-part taxon-name-part-type="species" reg="mana"/>
                </tp:taxon-name><comment>(?) <tp:taxon-name><tp:taxon-name-part taxon-name-part-type="genus" reg="Pachycerianthus">Pachycerianthus</tp:taxon-name-part> <tp:taxon-name-part taxon-name-part-type="species" reg="mana">mana</tp:taxon-name-part></tp:taxon-name>: <xref ref-type="bibr" rid="B83">Fishelson 1970</xref>: 109 </comment></tp:nomenclature-citation></tp:nomenclature-citation-list></tp:nomenclature><tp:treatment-sec sec-type="type locality" id="SECID0EDKBI"><title>Type locality.</title><p>Al-Qusair (Red Sea), Egypt.</p></tp:treatment-sec><tp:treatment-sec sec-type="distribution" id="SECID0EIKBI"><title>Distribution.</title><p>Only known from shallow water (at &lt; 5 m depth) at the type locality.</p></tp:treatment-sec><tp:treatment-sec sec-type="remarks" id="SECID0ENKBI"><title>Remarks.</title><p>This is another species with only little available data, and these are quite contradictory. This species was described as a sea anemone (order <tp:taxon-name><tp:taxon-name-part taxon-name-part-type="order">Actiniaria</tp:taxon-name-part></tp:taxon-name>) by <xref ref-type="bibr" rid="B134">Klunzinger (1877)</xref> based only on the external morphology. <xref ref-type="bibr" rid="B5">Andres (1883)</xref> described some aspects of the external morphology based on work by <xref ref-type="bibr" rid="B134">Klunzinger (1877)</xref> and indicated that this must be a species of family <tp:taxon-name><tp:taxon-name-part taxon-name-part-type="family">Cerianthidae</tp:taxon-name-part></tp:taxon-name>. <xref ref-type="bibr" rid="B43">Cerfontaine (1891a)</xref> argued that this species may be the same as <italic><tp:taxon-name><tp:taxon-name-part taxon-name-part-type="genus" reg="Cerianthus">C.</tp:taxon-name-part> <tp:taxon-name-part taxon-name-part-type="species" reg="oligopodus">oligopodus</tp:taxon-name-part></tp:taxon-name></italic> (= <italic><tp:taxon-name><tp:taxon-name-part taxon-name-part-type="genus" reg="Arachanthus">Arachanthus</tp:taxon-name-part> <tp:taxon-name-part taxon-name-part-type="species" reg="oligopodus">oligopodus</tp:taxon-name-part></tp:taxon-name></italic>) found in Italy, and furthermore the specimen observed by <xref ref-type="bibr" rid="B134">Klunzinger (1877)</xref> was not in good condition. However, it is not possible to make more statements about this species due to the absence of material available from the region. On the other hand, the indication that this species is a member of the family <tp:taxon-name><tp:taxon-name-part taxon-name-part-type="family">Arachnactidae</tp:taxon-name-part></tp:taxon-name> as stated by <xref ref-type="bibr" rid="B43">Cerfontaine (1891a)</xref> seems to be incorrect. The few characters present in the descriptions are not consistent with those of the <tp:taxon-name><tp:taxon-name-part taxon-name-part-type="family">Arachnactidae</tp:taxon-name-part></tp:taxon-name>, but instead with those of the <tp:taxon-name><tp:taxon-name-part taxon-name-part-type="family">Cerianthidae</tp:taxon-name-part></tp:taxon-name>. This is a species that requires additional sampling from the type locality for further examination, especially as some specimens identified as <italic><tp:taxon-name><tp:taxon-name-part taxon-name-part-type="genus" reg="Pachycerianthus">Pachycerianthus</tp:taxon-name-part> <tp:taxon-name-part taxon-name-part-type="species" reg="maua">maua</tp:taxon-name-part></tp:taxon-name></italic> Carlgren, 1900 have been subsequently collected from the same region (<xref ref-type="bibr" rid="B136">Krempf 1905</xref>; <xref ref-type="bibr" rid="B83">Fishelson 1970</xref>).</p></tp:treatment-sec><tp:treatment-sec sec-type="type material" id="SECID0ENNBI"><title>Type material.</title><p>Not found in this study, but the original description provided a graphic representation.</p></tp:treatment-sec><ref-list><ref id="B43"><mixed-citation xmlns:xlink="http://www.w3.org/1999/xlink" xlink:type="simple"><person-group><name name-style="western"><surname>Cerfontaine</surname><given-names>P</given-names></name></person-group> (<year>1891a</year>) Notes préliminaires sur l’organisation et le développement de différentes formes d’Anthozoaires. IV. Sur un nouveau cerianthe du golfe de Naples, <italic><tp:taxon-name><tp:taxon-name-part taxon-name-part-type="genus">Cerianthus</tp:taxon-name-part> <tp:taxon-name-part taxon-name-part-type="species">oligopodus</tp:taxon-name-part></tp:taxon-name></italic> (n. sp.). Bulletin de l’Académie Royale des Sciences, des Lettres et des Beaux-Arts de Belgique (3<sup>me</sup> série) 21: 32–39.</mixed-citation></ref><ref id="B267"><mixed-citation xmlns:xlink="http://www.w3.org/1999/xlink" xlink:type="simple"><person-group><name name-style="western"><surname>van Beneden</surname><given-names>E</given-names></name></person-group> (<year>1897</year>) Les Anthozoaires de la “Plankton-Expedition” (Die Anthozoen der Plankton-Expedition). Ergebnisse der Plankton-Expedition der Humboldt-Stiftung 2K: 1–222.</mixed-citation></ref><ref id="B162"><mixed-citation xmlns:xlink="http://www.w3.org/1999/xlink" xlink:type="simple"><person-group><name name-style="western"><surname>Mello-Leitão</surname><given-names>CF</given-names></name></person-group> (<year>1919</year>) <article-title><italic><tp:taxon-name><tp:taxon-name-part taxon-name-part-type="genus">Cerianthus</tp:taxon-name-part> <tp:taxon-name-part taxon-name-part-type="species">Brasiliensis</tp:taxon-name-part></tp:taxon-name></italic>; um novo cerianthoide americano.</article-title><source>Archivos da Escola Superior de Agricultura e Medicina Veterinaria</source><volume>3</volume>: <fpage>35</fpage>–<lpage>39</lpage>.</mixed-citation></ref><ref id="B136"><mixed-citation xmlns:xlink="http://www.w3.org/1999/xlink" xlink:type="simple"><person-group><name name-style="western"><surname>Krempf</surname><given-names>A</given-names></name></person-group> (<year>1905</year>) <article-title>Liste des Hexanthides rapportés de l’Océan Indien (Golfe de Tadjourah) par M. Ch. Gravier.</article-title><source>Bulletin du Muséum national d’Histoire naturelle</source><volume>11</volume>: <fpage>191</fpage>–<lpage>196</lpage>.</mixed-citation></ref><ref id="B83"><mixed-citation xmlns:xlink="http://www.w3.org/1999/xlink" xlink:type="simple"><person-group><name name-style="western"><surname>Fishelson</surname><given-names>L</given-names></name></person-group> (<year>1970</year>) <article-title>Littoral fauna of the Red Sea: the population of non-scleractinian anthozoans of shallow waters of the Red Sea (Eilat).</article-title><source>Marine Biology</source><volume>6</volume>: <fpage>106</fpage>–<lpage>116</lpage>. <ext-link xlink:type="simple" ext-link-type="doi" xlink:href="10.1007/BF00347239">https://doi.org/10.1007/BF00347239</ext-link></mixed-citation></ref><ref id="B134"><mixed-citation xmlns:xlink="http://www.w3.org/1999/xlink" xlink:type="simple"><person-group><name name-style="western"><surname>Klunzinger</surname><given-names>CB</given-names></name></person-group> (<year>1877</year>) Die Korallthiere des Rothen Meeres. 1: Die Alcyonarien und Malacodermen, 1<sup>st</sup> ed. Gutmann’schen Buchhandlung, Berlin, 98 pp, 8 pls.</mixed-citation></ref><ref id="B5"><mixed-citation xmlns:xlink="http://www.w3.org/1999/xlink" xlink:type="simple"><person-group><name name-style="western"><surname>Andres</surname><given-names>A</given-names></name></person-group> (<year>1883</year>) <source>Le Attinie.</source><publisher-name>Coi Tipi der Salviucci</publisher-name>, <publisher-loc>Roma</publisher-loc>, <size units="page">460 pp</size>.</mixed-citation></ref></ref-list></tp:taxon-treatment>
