# Supplementary material for: Ceriantharia (Cnidaria) of the World: an annotated catalogue and key to species
Source: Zookeys. 2020 Jul 23;952:1–63. doi: 10.3897/zookeys.952.50617 (PMC7394777; doi:10.3897/zookeys.952.50617)
Supplement: XML Treatment for Cerianthus membranaceus [file zookeys.952.50617-treatment19.xml]

<!DOCTYPE tp:taxon-treatment
  PUBLIC "-//TaxonX//DTD Taxonomic Treatment Publishing DTD v0 20100105//EN" "tax-treatment-NSO.dtd">
<tp:taxon-treatment xmlns:tp="http://www.plazi.org/taxpub"><tp:treatment-meta><kwd-group><label>Taxon classification</label><kwd><named-content xmlns:xlink="http://www.w3.org/1999/xlink" content-type="kingdom">Animalia</named-content></kwd><kwd><named-content xmlns:xlink="http://www.w3.org/1999/xlink" content-type="order">Spirularia</named-content></kwd><kwd><named-content xmlns:xlink="http://www.w3.org/1999/xlink" content-type="family">Cerianthidae</named-content></kwd></kwd-group><mixed-citation publication-type="journal"><person-group><name><surname>Stampar</surname><given-names>Sérgio N.</given-names></name><name><surname>Reimer</surname><given-names>James D.</given-names></name><name><surname>Maronna</surname><given-names>Maximiliano M.</given-names></name><name><surname>Lopes</surname><given-names>Celine S. S.</given-names></name><name><surname>Ceriello</surname><given-names>Hellen</given-names></name><name><surname>Santos</surname><given-names>Thais B.</given-names></name><name><surname>Acuña</surname><given-names>Fabián H.</given-names></name><name><surname>Morandini</surname><given-names>André C.</given-names></name></person-group><article-title><tp:taxon-name><tp:taxon-name-part taxon-name-part-type="order">Ceriantharia</tp:taxon-name-part></tp:taxon-name> (<tp:taxon-name><tp:taxon-name-part taxon-name-part-type="phylum">Cnidaria</tp:taxon-name-part></tp:taxon-name>) of the World: an annotated catalogue and key to species</article-title><source>Zookeys</source><day>23</day><month>7</month><year>2020</year><volume>952</volume><fpage>1</fpage><lpage>63</lpage><pub-id pub-id-type="doi">10.3897/zookeys.952.50617</pub-id></mixed-citation></tp:treatment-meta><tp:nomenclature><label>16</label><tp:taxon-name><object-id xmlns:xlink="http://www.w3.org/1999/xlink" content-type="arpha" xlink:type="simple">2486D533-3699-57ED-A516-8FD06BDF1D84</object-id>
              <tp:taxon-name-part taxon-name-part-type="genus" reg="Cerianthus">Cerianthus</tp:taxon-name-part>
              <tp:taxon-name-part taxon-name-part-type="species" reg="membranaceus">membranaceus</tp:taxon-name-part>
              <object-id xmlns:xlink="http://www.w3.org/1999/xlink" content-type="zoobank" xlink:type="simple">http://zoobank.org/3AD7FFEB-56C0-49A3-9BDB-00A813327D90</object-id>
            </tp:taxon-name><tp:taxon-authority>(Gmelin, 1791)</tp:taxon-authority><tp:nomenclature-citation-list><tp:nomenclature-citation><tp:taxon-name>
                  <tp:taxon-name-part taxon-name-part-type="genus" reg="Tubularie">Tubularie</tp:taxon-name-part>
                </tp:taxon-name><comment>Spallanzani, 1784: 627–628</comment></tp:nomenclature-citation><tp:nomenclature-citation><tp:taxon-name>
                  <tp:taxon-name-part taxon-name-part-type="genus" reg="Tubularie"/>
                </tp:taxon-name><comment>(?) <tp:taxon-name><tp:taxon-name-part taxon-name-part-type="genus" reg="Tubularie">Tubularie</tp:taxon-name-part></tp:taxon-name>: Rapp 1829: 656–658 </comment></tp:nomenclature-citation><tp:nomenclature-citation><tp:taxon-name>
                  <tp:taxon-name-part taxon-name-part-type="genus" reg="Tubularia">Tubularia</tp:taxon-name-part> <tp:taxon-name-part taxon-name-part-type="species" reg="membranosa">membranosa</tp:taxon-name-part></tp:taxon-name><comment>Gmelin, 1791: 3836</comment></tp:nomenclature-citation><tp:nomenclature-citation><tp:taxon-name>
                  <tp:taxon-name-part taxon-name-part-type="genus" reg="Actinia">Actinia</tp:taxon-name-part> <tp:taxon-name-part taxon-name-part-type="species" reg="cylindrica">cylindrica</tp:taxon-name-part></tp:taxon-name><comment>Renier, 1807: 23</comment></tp:nomenclature-citation><tp:nomenclature-citation><tp:taxon-name>
                  <tp:taxon-name-part taxon-name-part-type="genus" reg="Actinia">Actinia</tp:taxon-name-part> <tp:taxon-name-part taxon-name-part-type="species" reg="vestita">vestita</tp:taxon-name-part></tp:taxon-name><comment>Renier, 1807: 23–24</comment></tp:nomenclature-citation><tp:nomenclature-citation><tp:taxon-name>
                  <tp:taxon-name-part taxon-name-part-type="genus" reg="Moschata">Moschata</tp:taxon-name-part> <tp:taxon-name-part taxon-name-part-type="species" reg="rhododactyla">rhododactyla</tp:taxon-name-part></tp:taxon-name><comment>Renier in de Blainville, 1830: 284; <xref ref-type="bibr" rid="B65">de Blainville 1834</xref>: 318;</comment></tp:nomenclature-citation><tp:nomenclature-citation><tp:taxon-name>
                  <tp:taxon-name-part taxon-name-part-type="genus" reg="Cereus">Cereus</tp:taxon-name-part> <tp:taxon-name-part taxon-name-part-type="species" reg="cupreus">cupreus</tp:taxon-name-part></tp:taxon-name><comment>Ilmoni, 1830: 698–699; <xref ref-type="bibr" rid="B124">Ilmoni 1831</xref>: 123</comment></tp:nomenclature-citation><tp:nomenclature-citation><tp:taxon-name>
                  <tp:taxon-name-part taxon-name-part-type="genus" reg="Actinia"/>
                  <tp:taxon-name-part taxon-name-part-type="species" reg="elongata"/>
                </tp:taxon-name><comment>In part <tp:taxon-name><tp:taxon-name-part taxon-name-part-type="genus" reg="Actinia">Actinia</tp:taxon-name-part> <tp:taxon-name-part taxon-name-part-type="species" reg="elongata">elongata</tp:taxon-name-part></tp:taxon-name> Grube, 1840: 11–12; <xref ref-type="bibr" rid="B227">Sars 1857</xref>: 33 </comment></tp:nomenclature-citation><tp:nomenclature-citation><tp:taxon-name>
                  <tp:taxon-name-part taxon-name-part-type="genus" reg="Cerianthus">Cerianthus</tp:taxon-name-part> <tp:taxon-name-part taxon-name-part-type="species" reg="cornucopia">cornucopia</tp:taxon-name-part></tp:taxon-name><comment>Delle Chiaje, 1841: 136; <xref ref-type="bibr" rid="B165">Milne Edwards and Haime 1851</xref>: 14</comment></tp:nomenclature-citation><tp:nomenclature-citation><tp:taxon-name>
                  <tp:taxon-name-part taxon-name-part-type="genus" reg="Cerianthus">Cerianthus</tp:taxon-name-part> <tp:taxon-name-part taxon-name-part-type="species" reg="breae">breae</tp:taxon-name-part></tp:taxon-name><comment>Delle Chiaje, 1841: 136</comment></tp:nomenclature-citation><tp:nomenclature-citation><tp:taxon-name>
                  <tp:taxon-name-part taxon-name-part-type="genus" reg="Cerianthus">Cerianthus</tp:taxon-name-part> <tp:taxon-name-part taxon-name-part-type="species" reg="actiniodeus">actiniodeus</tp:taxon-name-part></tp:taxon-name><comment>Delle Chiaje, 1841: 136</comment></tp:nomenclature-citation><tp:nomenclature-citation><tp:taxon-name>
                  <tp:taxon-name-part taxon-name-part-type="genus" reg="Cerianthus">Cerianthus</tp:taxon-name-part> <tp:taxon-name-part taxon-name-part-type="species" reg="membranaceus">membranaceus</tp:taxon-name-part></tp:taxon-name><comment>: <xref ref-type="bibr" rid="B109">Haime 1854</xref>: 352–389; <xref ref-type="bibr" rid="B164">Milne-Edwards 1857</xref>: 309; <xref ref-type="bibr" rid="B227">Sars 1857</xref>: 28–32; <xref ref-type="bibr" rid="B2">Agassiz 1863</xref>: 529; <xref ref-type="bibr" rid="B79">Fischer 1874</xref>: 200–203, 237–239; <xref ref-type="bibr" rid="B80">Fischer 1875</xref>: 184–185; <xref ref-type="bibr" rid="B117">Heider 1879</xref>: 204–254; <xref ref-type="bibr" rid="B128">Jourdan 1880</xref>: 16, 44–45, 103–117, 130–132, 152–153; <xref ref-type="bibr" rid="B4">Andres 1881</xref>: 331–332; <xref ref-type="bibr" rid="B5">Andres 1883</xref>: 347–349; <xref ref-type="bibr" rid="B156">Mark 1884</xref>: 42; <xref ref-type="bibr" rid="B99">Graeffe 1884</xref>: 340; <xref ref-type="bibr" rid="B81">Fischer 1887</xref>: 383–385, 405, 432, 435; <xref ref-type="bibr" rid="B120">Hertwig 1888</xref>: 54; <xref ref-type="bibr" rid="B82">Fischer 1889</xref> 252, 254–265; <xref ref-type="bibr" rid="B121">Hickson 1889</xref>: 8; <xref ref-type="bibr" rid="B43">Cerfontaine 1891a</xref>: 37; <xref ref-type="bibr" rid="B44">Cerfontaine 1891b</xref>: 133–141; <xref ref-type="bibr" rid="B91">Goette 1897</xref>: 292–316; <xref ref-type="bibr" rid="B267">van Beneden 1897</xref>: 54–56, 139, 142; <xref ref-type="bibr" rid="B100">Gravier 1902</xref>: 592; <xref ref-type="bibr" rid="B47">Child 1903a</xref>: 239–260; <xref ref-type="bibr" rid="B48">Child 1903b</xref>: 10; <xref ref-type="bibr" rid="B49">Child 1904a</xref>: 70–71; <xref ref-type="bibr" rid="B50">Child 1904b</xref>: 279–284; <xref ref-type="bibr" rid="B101">Gravier 1904</xref>: 259, 269, 276, 278, 280; <xref ref-type="bibr" rid="B26">Carlgren 1906</xref>: 77–78; <xref ref-type="bibr" rid="B268">van Beneden 1924</xref>: 18, 28, 59, 30–68, 70, 73, 77, 85, 92, 94, 104, 108, 135–144, 163–164, 175; <xref ref-type="bibr" rid="B31">Carlgren 1927</xref>: 443; <xref ref-type="bibr" rid="B163">Menon 1927</xref>: 31–32; <xref ref-type="bibr" rid="B259">Torelli 1932</xref>: 2–15; <xref ref-type="bibr" rid="B186">Müllegger 1938</xref>: 2, 12; <xref ref-type="bibr" rid="B203">Pax and Müller 1955</xref>:110; <xref ref-type="bibr" rid="B143">Leloup 1960</xref>:1–3; <xref ref-type="bibr" rid="B204">Pax and Müller 1962</xref>: 107–110; <xref ref-type="bibr" rid="B144">Leloup 1962</xref>: 3–4, 6–7; <xref ref-type="bibr" rid="B228">Schmidt 1972</xref>: 427, 429, 431, 433; <xref ref-type="bibr" rid="B229">Schmidt 1974</xref>: 535, 537, 547; <xref ref-type="bibr" rid="B67">den Hartog 1977</xref>: 233, 235; <xref ref-type="bibr" rid="B264">Uchida 1979</xref>: 194; <xref ref-type="bibr" rid="B12">Ates 1982</xref>: 80–83; <xref ref-type="bibr" rid="B263">Tur and Godall 1982</xref>: 178, 180–182; <xref ref-type="bibr" rid="B89">Gili 1982</xref>: 120, 125–126; <xref ref-type="bibr" rid="B13">Ates 1985</xref>: 230; <xref ref-type="bibr" rid="B184">Morri et al. 1991</xref>: 37; Chintiroglou et al. 1995: 362; <xref ref-type="bibr" rid="B266">Vafidis and Koukouras 1998</xref>: 119–120, 123; <xref ref-type="bibr" rid="B168">Molodtsova 2000</xref>: 14, 17; <xref ref-type="bibr" rid="B193">Ocaña et al. 2000a</xref>: 57; <xref ref-type="bibr" rid="B170">Molodtsova 2001b</xref>: 913; Molodtsova 2004: 261; <xref ref-type="bibr" rid="B287">Wiedenmann et al. 2004</xref>: 270, 272–274, 276; <xref ref-type="bibr" rid="B21">Calado 2006</xref>: 391; <xref ref-type="bibr" rid="B191">Nienhaus et al. 2006</xref>: 12942–12943; <xref ref-type="bibr" rid="B42">Casellato et al. 2007</xref>: 127, 129; <xref ref-type="bibr" rid="B56">Cosentino et al. 2011</xref>: 409–411, 413–414; <xref ref-type="bibr" rid="B148">Lo Iacono et al. 2012</xref>: 466–467; <xref ref-type="bibr" rid="B215">Rastorgueff et al. 2015</xref>: 142, 148; <xref ref-type="bibr" rid="B247">Stampar et al. 2015b</xref>: 2167</comment></tp:nomenclature-citation><tp:nomenclature-citation><tp:taxon-name>
                  <tp:taxon-name-part taxon-name-part-type="genus" reg="Edwardsia"/>
                  <tp:taxon-name-part taxon-name-part-type="species" reg="vestita"/>
                </tp:taxon-name><comment>(?) <tp:taxon-name><tp:taxon-name-part taxon-name-part-type="genus" reg="Edwardsia">Edwardsia</tp:taxon-name-part> <tp:taxon-name-part taxon-name-part-type="species" reg="vestita">vestita</tp:taxon-name-part></tp:taxon-name> Gosse, 1856a: 74–75; <xref ref-type="bibr" rid="B94">Gosse 1856b</xref>: 220; <xref ref-type="bibr" rid="B164">Milne-Edwards 1857</xref>: 286; <xref ref-type="bibr" rid="B103">Gray 1867</xref>: 240 </comment></tp:nomenclature-citation><tp:nomenclature-citation><tp:taxon-name>
                  <tp:taxon-name-part taxon-name-part-type="genus" reg="Cerianthus"/>
                  <tp:taxon-name-part taxon-name-part-type="species" reg="membranaceus"/>
                </tp:taxon-name><comment>(?) <tp:taxon-name><tp:taxon-name-part taxon-name-part-type="genus" reg="Cerianthus">Cerianthus</tp:taxon-name-part> <tp:taxon-name-part taxon-name-part-type="species" reg="membranaceus">membranaceus</tp:taxon-name-part></tp:taxon-name>: <xref ref-type="bibr" rid="B95">Gosse 1858</xref>: 419; <xref ref-type="bibr" rid="B118">Heller 1868</xref>: 20, 79 </comment></tp:nomenclature-citation><tp:nomenclature-citation><tp:taxon-name>
                  <tp:taxon-name-part taxon-name-part-type="genus" reg="Cerianthus">Cerianthus</tp:taxon-name-part> <tp:taxon-name-part taxon-name-part-type="species" reg="cylindricus">cylindricus</tp:taxon-name-part></tp:taxon-name><comment>Milne-Edwards, 1857: 309; <xref ref-type="bibr" rid="B118">Heller 1868</xref>: 20, 79</comment></tp:nomenclature-citation><tp:nomenclature-citation><tp:taxon-name>
                  <tp:taxon-name-part taxon-name-part-type="genus" reg="Saccanthus">Saccanthus</tp:taxon-name-part> <tp:taxon-name-part taxon-name-part-type="species" reg="purpurescens">purpurescens</tp:taxon-name-part></tp:taxon-name><comment>Milne-Edwards, 1857: 310</comment></tp:nomenclature-citation><tp:nomenclature-citation><tp:taxon-name>
                  <tp:taxon-name-part taxon-name-part-type="genus" reg="Cerianthis">Cerianthis</tp:taxon-name-part> <tp:taxon-name-part taxon-name-part-type="species" reg="membranaceus">membranaceus</tp:taxon-name-part></tp:taxon-name><comment>: <xref ref-type="bibr" rid="B227">Sars 1857</xref>: 28–32</comment></tp:nomenclature-citation><tp:nomenclature-citation><tp:taxon-name>
                  <tp:taxon-name-part taxon-name-part-type="genus" reg="Cerianthus"/>
                  <tp:taxon-name-part taxon-name-part-type="species" reg="lloydii"/>
                </tp:taxon-name><comment>(?) <tp:taxon-name><tp:taxon-name-part taxon-name-part-type="genus" reg="Cerianthus">Cerianthus</tp:taxon-name-part> <tp:taxon-name-part taxon-name-part-type="species" reg="lloydii">lloydii</tp:taxon-name-part></tp:taxon-name> Gosse, 1859: 419; <xref ref-type="bibr" rid="B54">Çinar et al. 2014</xref>: 684 </comment></tp:nomenclature-citation><tp:nomenclature-citation><tp:taxon-name>
                  <tp:taxon-name-part taxon-name-part-type="genus" reg="Cerianthus">Cerianthus</tp:taxon-name-part> <tp:taxon-name-part taxon-name-part-type="species" reg="membranaceus">membranaceus</tp:taxon-name-part> <tp:taxon-name-part taxon-name-part-type="subspecies" reg="nigricans">nigricans</tp:taxon-name-part></tp:taxon-name><comment>Andres, 1881: 332</comment></tp:nomenclature-citation><tp:nomenclature-citation><tp:taxon-name>
                  <tp:taxon-name-part taxon-name-part-type="genus" reg="Cerianthus">Cerianthus</tp:taxon-name-part> <tp:taxon-name-part taxon-name-part-type="species" reg="membranaceus">membranaceus</tp:taxon-name-part> <tp:taxon-name-part taxon-name-part-type="subspecies" reg="violaceus">violaceus</tp:taxon-name-part></tp:taxon-name><comment>Andres, 1881: 332</comment></tp:nomenclature-citation><tp:nomenclature-citation><tp:taxon-name>
                  <tp:taxon-name-part taxon-name-part-type="genus" reg="Cerianthus">Cerianthus</tp:taxon-name-part> <tp:taxon-name-part taxon-name-part-type="species" reg="membranaceus">membranaceus</tp:taxon-name-part> <tp:taxon-name-part taxon-name-part-type="subspecies" reg="viridis">viridis</tp:taxon-name-part></tp:taxon-name><comment>Andres, 1881: 332</comment></tp:nomenclature-citation><tp:nomenclature-citation><tp:taxon-name>
                  <tp:taxon-name-part taxon-name-part-type="genus" reg="Cerianthus">Cerianthus</tp:taxon-name-part> <tp:taxon-name-part taxon-name-part-type="species" reg="membranaceus">membranaceus</tp:taxon-name-part> <tp:taxon-name-part taxon-name-part-type="subspecies" reg="roseus">roseus</tp:taxon-name-part></tp:taxon-name><comment>Andres, 1881: 332</comment></tp:nomenclature-citation><tp:nomenclature-citation><tp:taxon-name>
                  <tp:taxon-name-part taxon-name-part-type="genus" reg="Cerianthus">Cerianthus</tp:taxon-name-part> <tp:taxon-name-part taxon-name-part-type="species" reg="nans">nans</tp:taxon-name-part></tp:taxon-name><comment>Andres, 1881: 333</comment></tp:nomenclature-citation><tp:nomenclature-citation><tp:taxon-name>
                  <tp:taxon-name-part taxon-name-part-type="genus" reg="Saccanthus">Saccanthus</tp:taxon-name-part> <tp:taxon-name-part taxon-name-part-type="species" reg="purpurascens">purpurascens</tp:taxon-name-part></tp:taxon-name><comment>Andres, 1883: 351</comment></tp:nomenclature-citation><tp:nomenclature-citation><tp:taxon-name>
                  <tp:taxon-name-part taxon-name-part-type="genus" reg="Saccanthus">Saccanthus</tp:taxon-name-part> <tp:taxon-name-part taxon-name-part-type="species" reg="purpurensis">purpurensis</tp:taxon-name-part></tp:taxon-name><comment>van Beneden, 1897: 142</comment></tp:nomenclature-citation><tp:nomenclature-citation><tp:taxon-name>
                  <tp:taxon-name-part taxon-name-part-type="genus" reg="Pachycerianthus">Pachycerianthus</tp:taxon-name-part> <tp:taxon-name-part taxon-name-part-type="species" reg="multiplicatus">multiplicatus</tp:taxon-name-part></tp:taxon-name><comment>: <xref ref-type="bibr" rid="B54">Çinar et al. 2014</xref>: 684</comment></tp:nomenclature-citation></tp:nomenclature-citation-list></tp:nomenclature><tp:treatment-sec sec-type="type locality" id="SECID0EACCI"><title>Type locality.</title><p>Mediterranean Sea, Italy (not specified).</p></tp:treatment-sec><tp:treatment-sec sec-type="distribution" id="SECID0EFCCI"><title>Distribution.</title><p>Mediterranean Sea (Italian coast), shallow waters.</p></tp:treatment-sec><tp:treatment-sec sec-type="remarks" id="SECID0EKCCI"><title>Remarks.</title><p>This is one of the most well-known cerianthid species, but at the same time there are many questions about the taxonomic consistency of past works. This was the first species of <tp:taxon-name><tp:taxon-name-part taxon-name-part-type="order">Ceriantharia</tp:taxon-name-part></tp:taxon-name> described (type locality Italy); however, this has caused many records from the Mediterranean Sea being incorrectly attributed to this species. For example, <xref ref-type="bibr" rid="B198">Pax (1908)</xref> argued that <tp:taxon-name><tp:taxon-name-part taxon-name-part-type="genus" reg="Ceriantheomorphe">C.</tp:taxon-name-part> (<tp:taxon-name-part taxon-name-part-type="subgenus" reg="Saccanthus">Saccanthus</tp:taxon-name-part>) <tp:taxon-name-part taxon-name-part-type="species" reg="maderensis">maderensis</tp:taxon-name-part></tp:taxon-name> (= <italic><tp:taxon-name><tp:taxon-name-part taxon-name-part-type="genus" reg="Isarachnanthus">Isarachnanthus</tp:taxon-name-part> <tp:taxon-name-part taxon-name-part-type="species" reg="maderensis">maderensis</tp:taxon-name-part></tp:taxon-name></italic>) Johnson, 1861 is synonym of <italic><tp:taxon-name><tp:taxon-name-part taxon-name-part-type="genus" reg="Ceriantheomorphe">C.</tp:taxon-name-part> <tp:taxon-name-part taxon-name-part-type="species" reg="membranaceus">membranaceus</tp:taxon-name-part></tp:taxon-name></italic> based on the two species’ original descriptions. However, the descriptions presented and discussed by <xref ref-type="bibr" rid="B126">Johnson (1861)</xref> and <xref ref-type="bibr" rid="B198">Pax (1908)</xref> are incompatible with <italic><tp:taxon-name><tp:taxon-name-part taxon-name-part-type="genus" reg="Ceriantheomorphe">C.</tp:taxon-name-part> <tp:taxon-name-part taxon-name-part-type="species" reg="membranaceus">membranaceus</tp:taxon-name-part></tp:taxon-name></italic> and more likely describe a species of the family <tp:taxon-name><tp:taxon-name-part taxon-name-part-type="family">Arachnactidae</tp:taxon-name-part></tp:taxon-name>, perhaps a member of the genus <italic><tp:taxon-name><tp:taxon-name-part taxon-name-part-type="genus" reg="Isarachnanthus">Isarachnanthus</tp:taxon-name-part></tp:taxon-name></italic>. In addition, <italic><tp:taxon-name><tp:taxon-name-part taxon-name-part-type="genus" reg="Isarachnanthus">I.</tp:taxon-name-part> <tp:taxon-name-part taxon-name-part-type="species" reg="maderensis">maderensis</tp:taxon-name-part></tp:taxon-name></italic> is very common in Madeira and the Azores (<xref ref-type="bibr" rid="B243">Stampar et al. 2012</xref>; <xref ref-type="bibr" rid="B251">Stampar and Morandini 2017</xref>). <xref ref-type="bibr" rid="B111">Haque (1977)</xref> recorded <italic><tp:taxon-name><tp:taxon-name-part taxon-name-part-type="genus" reg="Ceriantheomorphe">C.</tp:taxon-name-part> <tp:taxon-name-part taxon-name-part-type="species" reg="membranaceus">membranaceus</tp:taxon-name-part></tp:taxon-name></italic> from Bangladesh and Pakistan, but these records are biogeographically incongruent and probably these specimens from the Indian Ocean are another species. In short, <italic><tp:taxon-name><tp:taxon-name-part taxon-name-part-type="genus" reg="Ceriantheomorphe">C.</tp:taxon-name-part> <tp:taxon-name-part taxon-name-part-type="species" reg="membranaceus">membranaceus</tp:taxon-name-part></tp:taxon-name></italic> is a species that requires a comprehensive review of all its records, especially for the presence of cryptic species, and to assess if the different morphotypes reported truly belong to just one species or to a species complex.</p></tp:treatment-sec><tp:treatment-sec sec-type="type material" id="SECID0EJGCI"><title>Type material.</title><p>Not found in this study.</p></tp:treatment-sec><ref-list><ref id="B65"><mixed-citation xmlns:xlink="http://www.w3.org/1999/xlink" xlink:type="simple"><person-group><name name-style="western"><surname>de Blainville</surname><given-names>HMD</given-names></name></person-group> (<year>1834</year>) <source>Manuel d’Actinologie ou de Zoophytologie.</source><publisher-name>FG Levrault</publisher-name>, <publisher-loc>Paris</publisher-loc>, <size units="page">644 pp</size>. <ext-link xlink:type="simple" ext-link-type="doi" xlink:href="10.5962/bhl.title.8768">https://doi.org/10.5962/bhl.title.8768</ext-link></mixed-citation></ref><ref id="B124"><mixed-citation xmlns:xlink="http://www.w3.org/1999/xlink" xlink:type="simple"><person-group><name name-style="western"><surname>Ilmoni</surname><given-names>I</given-names></name></person-group> (<year>1831</year>) Sur deux espèces nouvelles de la famille des actinies. Bulletin des Sciences Naturelles 24: 123.</mixed-citation></ref><ref id="B227"><mixed-citation xmlns:xlink="http://www.w3.org/1999/xlink" xlink:type="simple"><person-group><name name-style="western"><surname>Sars</surname><given-names>M</given-names></name></person-group> (<year>1857</year>) <source>Bidrag til Kundskaben om Middelhavets Littoral-Fauna, Reisebemærkninger fra Italien.</source><publisher-name>Johan Dahls-Forlag</publisher-name>, <publisher-loc>Christiania</publisher-loc>, <size units="page">55 pp</size>.</mixed-citation></ref><ref id="B165"><mixed-citation xmlns:xlink="http://www.w3.org/1999/xlink" xlink:type="simple"><person-group><name name-style="western"><surname>Milne Edwards</surname><given-names>H</given-names></name><name name-style="western"><surname>Haime</surname><given-names>J</given-names></name></person-group> (<year>1851</year>) <source>Archives du Muséum d’Histoire Naturelle. 5 Monographie des Polypiers fossiles des terrains paléozoïques, précédée d’un tableau général de la classification des Polypes.</source><publisher-name>Gide et J Baudry</publisher-name>, <publisher-loc>Paris</publisher-loc>, <size units="page">502 pp</size>.</mixed-citation></ref><ref id="B109"><mixed-citation xmlns:xlink="http://www.w3.org/1999/xlink" xlink:type="simple"><person-group><name name-style="western"><surname>Haime</surname><given-names>J</given-names></name></person-group> (<year>1854</year>) <article-title>Memoire sur le cérianthe (<italic><tp:taxon-name><tp:taxon-name-part taxon-name-part-type="genus">Cerianthus</tp:taxon-name-part> <tp:taxon-name-part taxon-name-part-type="species">membranaceus</tp:taxon-name-part></tp:taxon-name></italic>).</article-title><source>Annales des Sciences Naturelles</source><volume>1</volume>: <fpage>341</fpage>–<lpage>389</lpage>.</mixed-citation></ref><ref id="B164"><mixed-citation xmlns:xlink="http://www.w3.org/1999/xlink" xlink:type="simple"><person-group><name name-style="western"><surname>Milne Edwards</surname><given-names>H</given-names></name></person-group> (<year>1857</year>) <source>Histoire Naturelle des Coralliaires ou Polypes Proprement Dits, vol. 1, 1<sup>st</sup> ed.</source><publisher-name>Librairie Encyclopédique de Roret</publisher-name>, <publisher-loc>Paris</publisher-loc>, <size units="page">326 pp</size>. <ext-link xlink:type="simple" ext-link-type="doi" xlink:href="10.5962/bhl.title.11574">https://doi.org/10.5962/bhl.title.11574</ext-link></mixed-citation></ref><ref id="B2"><mixed-citation xmlns:xlink="http://www.w3.org/1999/xlink" xlink:type="simple"><person-group><name name-style="western"><surname>Agassiz</surname><given-names>A</given-names></name></person-group> (<year>1863</year>) <article-title>On <italic><tp:taxon-name><tp:taxon-name-part taxon-name-part-type="genus">Arachnactis</tp:taxon-name-part> <tp:taxon-name-part taxon-name-part-type="species">brachiolata</tp:taxon-name-part></tp:taxon-name></italic>, a species of floating <tp:taxon-name><tp:taxon-name-part taxon-name-part-type="genus">Actinia</tp:taxon-name-part></tp:taxon-name> found at Nahant, Massachusetts.</article-title><source>Journal of the Boston Society of Natural History</source><volume>7</volume>: <fpage>525</fpage>–<lpage>531</lpage>.</mixed-citation></ref><ref id="B79"><mixed-citation xmlns:xlink="http://www.w3.org/1999/xlink" xlink:type="simple"><person-group><name name-style="western"><surname>Fischer</surname><given-names>P</given-names></name></person-group> (<year>1874</year>) <article-title>Recherches sur les actinies des cotes océaniques de France.</article-title><source>Nouvelles Archives du Muséum d’Histoire Naturelle de Paris</source><volume>10</volume>: <fpage>193</fpage>–<lpage>244</lpage>.</mixed-citation></ref><ref id="B80"><mixed-citation xmlns:xlink="http://www.w3.org/1999/xlink" xlink:type="simple"><person-group><name name-style="western"><surname>Fischer</surname><given-names>P</given-names></name></person-group> (<year>1875</year>) <article-title>Anthozoaires du département de la Gironde et des côtes du sud-ouest de la France.</article-title><source>Actes de la Société Linnéenne de Bordeaux</source><volume>30</volume>: <fpage>183</fpage>–<lpage>192</lpage>.</mixed-citation></ref><ref id="B117"><mixed-citation xmlns:xlink="http://www.w3.org/1999/xlink" xlink:type="simple"><person-group><name name-style="western"><surname>Heider</surname><given-names>AV</given-names></name></person-group> (<year>1879</year>) <article-title><italic><tp:taxon-name><tp:taxon-name-part taxon-name-part-type="genus">Cerianthus</tp:taxon-name-part> <tp:taxon-name-part taxon-name-part-type="species">membranaceus</tp:taxon-name-part></tp:taxon-name></italic> Haime. Ein Beitrag zur Anatomie der Actinien.</article-title><source>Sitzungsberichte der Kaiserlichen Akademie der Wissenschaften in Wien, Mathematisch-Naturwissenschaftliche</source><volume>79</volume>: <fpage>204</fpage>–<lpage>254</lpage>.</mixed-citation></ref><ref id="B128"><mixed-citation xmlns:xlink="http://www.w3.org/1999/xlink" xlink:type="simple"><person-group><name name-style="western"><surname>Jourdan</surname><given-names>E</given-names></name></person-group> (<year>1880</year>) <article-title>Recherches zoologiques et histologiques sur les zoanthaires du Golfe de Marseille.</article-title><source>Annales des Sciences Naturelles</source><volume>10</volume>: <fpage>1</fpage>–<lpage>154</lpage>. <ext-link xlink:type="simple" ext-link-type="doi" xlink:href="10.5962/bhl.title.4956">https://doi.org/10.5962/bhl.title.4956</ext-link></mixed-citation></ref><ref id="B4"><mixed-citation xmlns:xlink="http://www.w3.org/1999/xlink" xlink:type="simple"><person-group><name name-style="western"><surname>Andres</surname><given-names>A</given-names></name></person-group> (<year>1881</year>) <article-title>Prodromus neapolitanae actiniarum faunae addito generalis actiniarum bibliographiae catalogo.</article-title><source>Mitteilungen aus der Zoologischen Station zu Neapel</source><volume>2</volume>: <fpage>305</fpage>–<lpage>371</lpage>.</mixed-citation></ref><ref id="B5"><mixed-citation xmlns:xlink="http://www.w3.org/1999/xlink" xlink:type="simple"><person-group><name name-style="western"><surname>Andres</surname><given-names>A</given-names></name></person-group> (<year>1883</year>) <source>Le Attinie.</source><publisher-name>Coi Tipi der Salviucci</publisher-name>, <publisher-loc>Roma</publisher-loc>, <size units="page">460 pp</size>.</mixed-citation></ref><ref id="B156"><mixed-citation xmlns:xlink="http://www.w3.org/1999/xlink" xlink:type="simple"><person-group><name name-style="western"><surname>Mark</surname><given-names>EL</given-names></name></person-group> (<year>1884</year>) <article-title>Selections from embryological monographs. III. Polyps.</article-title><source>Memoirs of the Museum of Comparative Zoology at Harvard College</source><volume>9</volume>: <fpage>5</fpage>–<lpage>52</lpage>.</mixed-citation></ref><ref id="B99"><mixed-citation xmlns:xlink="http://www.w3.org/1999/xlink" xlink:type="simple"><person-group><name name-style="western"><surname>Graeffe</surname><given-names>E</given-names></name></person-group> (<year>1884</year>) <article-title>Seethierfauna des Golfes von Triest.</article-title><source>Arbeiten aus dem Zoologischen Instituten Universität Wien</source><volume>5</volume>: <fpage>333</fpage>–<lpage>362</lpage>.</mixed-citation></ref><ref id="B81"><mixed-citation xmlns:xlink="http://www.w3.org/1999/xlink" xlink:type="simple"><person-group><name name-style="western"><surname>Fischer</surname><given-names>P</given-names></name></person-group> (<year>1887</year>) <article-title>Contribution a l’actinologie française.</article-title><source>Archives de Zoologie Expérimentale et Générale</source><volume>5</volume>: <fpage>381</fpage>–<lpage>442</lpage>.</mixed-citation></ref><ref id="B120"><mixed-citation xmlns:xlink="http://www.w3.org/1999/xlink" xlink:type="simple"><person-group><name name-style="western"><surname>Hertwig</surname><given-names>R</given-names></name></person-group> (<year>1888</year>) Report on the <tp:taxon-name><tp:taxon-name-part taxon-name-part-type="order">Actiniaria</tp:taxon-name-part></tp:taxon-name> dredged by HMS Challenger during the years 1873–1876 [Supplement]. Report on the Scientific Results of the Voyage of the H.M.S. Challenger during the years 1873–76 (Zoology) 26: 1–56. <ext-link xlink:type="simple" ext-link-type="doi" xlink:href="10.5962/bhl.title.11290">https://doi.org/10.5962/bhl.title.11290</ext-link></mixed-citation></ref><ref id="B82"><mixed-citation xmlns:xlink="http://www.w3.org/1999/xlink" xlink:type="simple"><person-group><name name-style="western"><surname>Fischer</surname><given-names>P</given-names></name></person-group> (<year>1889</year>) <article-title>Nouvelle contribution à l’actinologie française. Première Partie. Actinies d’Arcachon (Gironde).</article-title><source>Actes de la Société Linnéenne de Bordeaux</source><volume>43</volume>: <fpage>252</fpage>–<lpage>309</lpage>.</mixed-citation></ref><ref id="B121"><mixed-citation xmlns:xlink="http://www.w3.org/1999/xlink" xlink:type="simple"><person-group><name name-style="western"><surname>Hickson</surname><given-names>SJ</given-names></name></person-group> (<year>1889</year>) <article-title><tp:taxon-name><tp:taxon-name-part taxon-name-part-type="phylum">Coelenterata</tp:taxon-name-part></tp:taxon-name>.</article-title><source>Zoological Record</source><volume>26</volume>: <fpage>1</fpage>–<lpage>24</lpage>.</mixed-citation></ref><ref id="B43"><mixed-citation xmlns:xlink="http://www.w3.org/1999/xlink" xlink:type="simple"><person-group><name name-style="western"><surname>Cerfontaine</surname><given-names>P</given-names></name></person-group> (<year>1891a</year>) Notes préliminaires sur l’organisation et le développement de différentes formes d’Anthozoaires. IV. Sur un nouveau cerianthe du golfe de Naples, <italic><tp:taxon-name><tp:taxon-name-part taxon-name-part-type="genus">Cerianthus</tp:taxon-name-part> <tp:taxon-name-part taxon-name-part-type="species">oligopodus</tp:taxon-name-part></tp:taxon-name></italic> (n. sp.). Bulletin de l’Académie Royale des Sciences, des Lettres et des Beaux-Arts de Belgique (3<sup>me</sup> série) 21: 32–39.</mixed-citation></ref><ref id="B44"><mixed-citation xmlns:xlink="http://www.w3.org/1999/xlink" xlink:type="simple"><person-group><name name-style="western"><surname>Cerfontaine</surname><given-names>P</given-names></name></person-group> (<year>1891b</year>) Notes préliminaires sur l’organisation et le développement de différentes formes d’Anthozoaires. Deuxième communication. Bulletin de l’Académie Royale des Sciences, des Lettres et des Beaux-Arts de Belgique (3<sup>me</sup> série) 22: 128–148.</mixed-citation></ref><ref id="B91"><mixed-citation xmlns:xlink="http://www.w3.org/1999/xlink" xlink:type="simple"><person-group><name name-style="western"><surname>Goette</surname><given-names>A</given-names></name></person-group> (<year>1897</year>) <article-title>Einiges über die Entwickelung der Scyphopolypen.</article-title><source>Zeitschrift für Wissenschaftliche Zoologie</source><volume>63</volume>: <fpage>292</fpage>–<lpage>378</lpage>.</mixed-citation></ref><ref id="B267"><mixed-citation xmlns:xlink="http://www.w3.org/1999/xlink" xlink:type="simple"><person-group><name name-style="western"><surname>van Beneden</surname><given-names>E</given-names></name></person-group> (<year>1897</year>) Les Anthozoaires de la “Plankton-Expedition” (Die Anthozoen der Plankton-Expedition). Ergebnisse der Plankton-Expedition der Humboldt-Stiftung 2K: 1–222.</mixed-citation></ref><ref id="B100"><mixed-citation xmlns:xlink="http://www.w3.org/1999/xlink" xlink:type="simple"><person-group><name name-style="western"><surname>Gravier</surname><given-names>C</given-names></name></person-group> (<year>1902</year>) <article-title>Sur un cérianthaire pélagique adulte.</article-title><source>Comptes Rendus Hebdomadaires des Séances de l’Académie des Sciences</source><volume>135</volume>: <fpage>591</fpage>–<lpage>593</lpage>.</mixed-citation></ref><ref id="B47"><mixed-citation xmlns:xlink="http://www.w3.org/1999/xlink" xlink:type="simple"><person-group><name name-style="western"><surname>Child</surname><given-names>CM</given-names></name></person-group> (<year>1903a</year>) <article-title>Form regulation in <italic><tp:taxon-name><tp:taxon-name-part taxon-name-part-type="genus">Cerianthus</tp:taxon-name-part></tp:taxon-name></italic>. 1. The typical course of regeneration.</article-title><source>Biological Bulletin</source><volume>5</volume>: <fpage>239</fpage>–<lpage>260</lpage>. <ext-link xlink:type="simple" ext-link-type="doi" xlink:href="10.2307/1535783">https://doi.org/10.2307/1535783</ext-link></mixed-citation></ref><ref id="B48"><mixed-citation xmlns:xlink="http://www.w3.org/1999/xlink" xlink:type="simple"><person-group><name name-style="western"><surname>Child</surname><given-names>CM</given-names></name></person-group> (<year>1903b</year>) <article-title>Form regulation in <italic><tp:taxon-name><tp:taxon-name-part taxon-name-part-type="genus">Cerianthus</tp:taxon-name-part></tp:taxon-name></italic>. 2. The effect of position, size and other factors upon regeneration.</article-title><source>Biological Bulletin</source><volume>6</volume>: <fpage>1</fpage>–<lpage>11</lpage>. <ext-link xlink:type="simple" ext-link-type="doi" xlink:href="10.2307/1535808">https://doi.org/10.2307/1535808</ext-link></mixed-citation></ref><ref id="B49"><mixed-citation xmlns:xlink="http://www.w3.org/1999/xlink" xlink:type="simple"><person-group><name name-style="western"><surname>Child</surname><given-names>CM</given-names></name></person-group> (<year>1904a</year>) <article-title>Form regulation in <italic><tp:taxon-name><tp:taxon-name-part taxon-name-part-type="genus">Cerianthus</tp:taxon-name-part></tp:taxon-name></italic>. 3. The initiation of regeneration.</article-title><source>Biological Bulletin</source><volume>6</volume>: <fpage>55</fpage>–<lpage>74</lpage>. <ext-link xlink:type="simple" ext-link-type="doi" xlink:href="10.2307/1535589">https://doi.org/10.2307/1535589</ext-link></mixed-citation></ref><ref id="B50"><mixed-citation xmlns:xlink="http://www.w3.org/1999/xlink" xlink:type="simple"><person-group><name name-style="western"><surname>Child</surname><given-names>CM</given-names></name></person-group> (<year>1904b</year>) <article-title>Form regulation in <italic><tp:taxon-name><tp:taxon-name-part taxon-name-part-type="genus">Cerianthus</tp:taxon-name-part></tp:taxon-name></italic>. 4. The role of water-pressure in regeneration.</article-title><source>Biological Bulletin</source><volume>6</volume>: <fpage>266</fpage>–<lpage>286</lpage>. <ext-link xlink:type="simple" ext-link-type="doi" xlink:href="10.2307/1535820">https://doi.org/10.2307/1535820</ext-link></mixed-citation></ref><ref id="B101"><mixed-citation xmlns:xlink="http://www.w3.org/1999/xlink" xlink:type="simple"><person-group><name name-style="western"><surname>Gravier</surname><given-names>C</given-names></name></person-group> (<year>1904</year>) <article-title>Recherches sur un cérianthaire pélagique du Golfe de Californie (<italic><tp:taxon-name><tp:taxon-name-part taxon-name-part-type="genus">Dactilactis</tp:taxon-name-part> <tp:taxon-name-part taxon-name-part-type="species">benedeni</tp:taxon-name-part></tp:taxon-name></italic>, n. sp.).</article-title><source>Annales des Sciences Naturelles</source><volume>20</volume>: <fpage>253</fpage>–<lpage>294</lpage>.</mixed-citation></ref><ref id="B26"><mixed-citation xmlns:xlink="http://www.w3.org/1999/xlink" xlink:type="simple"><person-group><name name-style="western"><surname>Carlgren</surname><given-names>O</given-names></name></person-group> (<year>1906</year>) <article-title>Die Actinien-Larven.</article-title> In: <person-group><name name-style="western"><surname>Brandt</surname><given-names>K</given-names></name><name name-style="western"><surname>Apstein</surname><given-names>C</given-names></name></person-group> (<role>Eds</role>) <issue-title>Nordisches Plankton.</issue-title><source>Verlag von Lipsius &amp; Tischer, Leipzig</source>, <fpage>65</fpage>–<lpage>89</lpage>.</mixed-citation></ref><ref id="B268"><mixed-citation xmlns:xlink="http://www.w3.org/1999/xlink" xlink:type="simple"><person-group><name name-style="western"><surname>van Beneden</surname><given-names>E</given-names></name></person-group> (<year>1924</year>) Travaux posthumes d’ Edouard van Beneden sur les cérianthaires collationnés par Paul Cerfontaine. Archives de Biologie (hors série): 1–242.</mixed-citation></ref><ref id="B31"><mixed-citation xmlns:xlink="http://www.w3.org/1999/xlink" xlink:type="simple"><person-group><name name-style="western"><surname>Carlgren</surname><given-names>O</given-names></name></person-group> (<year>1927</year>) <article-title>Report on the <tp:taxon-name><tp:taxon-name-part taxon-name-part-type="order">Actiniaria</tp:taxon-name-part></tp:taxon-name> and <tp:taxon-name><tp:taxon-name-part taxon-name-part-type="order">Ceriantharia</tp:taxon-name-part></tp:taxon-name>.</article-title><source>Transactions of the Zoological Society of London</source><volume>22</volume>: <fpage>443</fpage>–<lpage>445</lpage>. <ext-link xlink:type="simple" ext-link-type="doi" xlink:href="10.1111/j.1096-3642.1927.tb00205.x">https://doi.org/10.1111/j.1096-3642.1927.tb00205.x</ext-link></mixed-citation></ref><ref id="B163"><mixed-citation xmlns:xlink="http://www.w3.org/1999/xlink" xlink:type="simple"><person-group><name name-style="western"><surname>Menon</surname><given-names>KR</given-names></name></person-group> (<year>1927</year>) <article-title>Subclass <tp:taxon-name><tp:taxon-name-part taxon-name-part-type="order">Zoantharia</tp:taxon-name-part></tp:taxon-name> (except Scleractiniae).</article-title><source>Bulletin of Madras Government Museum</source><volume>1</volume>: <fpage>31</fpage>–<lpage>40</lpage>.</mixed-citation></ref><ref id="B259"><mixed-citation xmlns:xlink="http://www.w3.org/1999/xlink" xlink:type="simple"><person-group><name name-style="western"><surname>Torelli</surname><given-names>B</given-names></name></person-group> (<year>1932</year>) <article-title>Nuova specie di <italic><tp:taxon-name><tp:taxon-name-part taxon-name-part-type="genus">Cerianthus</tp:taxon-name-part></tp:taxon-name></italic> del Golfo di Napoli (<italic><tp:taxon-name><tp:taxon-name-part taxon-name-part-type="genus">Cerianthus</tp:taxon-name-part> <tp:taxon-name-part taxon-name-part-type="species">viridis</tp:taxon-name-part></tp:taxon-name></italic>).</article-title><source>Pubblicazioni della Stazione Zoologica di Napoli</source><volume>12</volume>: <fpage>1</fpage>–<lpage>15</lpage>.</mixed-citation></ref><ref id="B186"><mixed-citation xmlns:xlink="http://www.w3.org/1999/xlink" xlink:type="simple"><person-group><name name-style="western"><surname>Müllegger</surname><given-names>S</given-names></name></person-group> (<year>1938</year>) Die Aktinien: Beschreibung der vornehmlich im Aquarium gehaltenen Aktinien. Wochenschrift für Aquarien und Terrarienkunde 39–44: 1–16.</mixed-citation></ref><ref id="B203"><mixed-citation xmlns:xlink="http://www.w3.org/1999/xlink" xlink:type="simple"><person-group><name name-style="western"><surname>Pax</surname><given-names>F</given-names></name><name name-style="western"><surname>Müller</surname><given-names>I</given-names></name></person-group> (<year>1955</year>) <article-title>Gli Antozoi del Museo Civico di Storia Naturale di Trieste Parte I: <tp:taxon-name><tp:taxon-name-part taxon-name-part-type="order">Antipatharia</tp:taxon-name-part></tp:taxon-name>, <tp:taxon-name><tp:taxon-name-part taxon-name-part-type="order">Ceriantharia</tp:taxon-name-part></tp:taxon-name>, <tp:taxon-name><tp:taxon-name-part taxon-name-part-type="order">Zoantharia</tp:taxon-name-part></tp:taxon-name>, <tp:taxon-name><tp:taxon-name-part taxon-name-part-type="order">Actiniaria</tp:taxon-name-part></tp:taxon-name>, <tp:taxon-name><tp:taxon-name-part taxon-name-part-type="subclass">Alcyonaria</tp:taxon-name-part></tp:taxon-name> e Pennatularia.</article-title><source>Atti del Museo Civico di Storia Naturale Trieste</source><volume>20</volume>: <fpage>103</fpage>–<lpage>129</lpage>.</mixed-citation></ref><ref id="B143"><mixed-citation xmlns:xlink="http://www.w3.org/1999/xlink" xlink:type="simple"><person-group><name name-style="western"><surname>Leloup</surname><given-names>E</given-names></name></person-group> (<year>1960</year>) <article-title>Larves de Cérianthaires de Monaco et de Villefranche-sur-Mer.</article-title><source>Bulletin de l’Institut Océanographique</source><volume>1185</volume>: <fpage>1</fpage>–<lpage>19</lpage>.</mixed-citation></ref><ref id="B204"><mixed-citation xmlns:xlink="http://www.w3.org/1999/xlink" xlink:type="simple"><person-group><name name-style="western"><surname>Pax</surname><given-names>F</given-names></name><name name-style="western"><surname>Müller</surname><given-names>I</given-names></name></person-group> (<year>1962</year>) <article-title>Fauna antozoa Jadrana.</article-title><source>Fauna et Flora Adriatica</source><volume>3</volume>: <fpage>1</fpage>–<lpage>343</lpage>.</mixed-citation></ref><ref id="B144"><mixed-citation xmlns:xlink="http://www.w3.org/1999/xlink" xlink:type="simple"><person-group><name name-style="western"><surname>Leloup</surname><given-names>E</given-names></name></person-group> (<year>1962</year>) <article-title><tp:taxon-name><tp:taxon-name-part taxon-name-part-type="class">Anthozoa</tp:taxon-name-part></tp:taxon-name><tp:taxon-name><tp:taxon-name-part taxon-name-part-type="order">Ceriantharia</tp:taxon-name-part></tp:taxon-name>: larvae.</article-title><source>Conseil International pour l’Exploration de la mer</source><volume>93</volume>: <fpage>1</fpage>–<lpage>7</lpage>.</mixed-citation></ref><ref id="B228"><mixed-citation xmlns:xlink="http://www.w3.org/1999/xlink" xlink:type="simple"><person-group><name name-style="western"><surname>Schmidt</surname><given-names>H</given-names></name></person-group> (<year>1972</year>) <article-title>Die Nesselkapseln der Anthozoen und ihre Bedeutung fur die phylogenetische Systematik.</article-title><source>Helgoländer Wissenschaftliche Meeresuntersuchungen</source><volume>23</volume>: <fpage>422</fpage>–<lpage>458</lpage>. <ext-link xlink:type="simple" ext-link-type="doi" xlink:href="10.1007/BF01625294">https://doi.org/10.1007/BF01625294</ext-link></mixed-citation></ref><ref id="B229"><mixed-citation xmlns:xlink="http://www.w3.org/1999/xlink" xlink:type="simple"><person-group><name name-style="western"><surname>Schmidt</surname><given-names>H</given-names></name></person-group> (<year>1974</year>) <article-title>On evolution in the <tp:taxon-name><tp:taxon-name-part taxon-name-part-type="class">Anthozoa</tp:taxon-name-part></tp:taxon-name>.</article-title><source>Proceedings of the Second International Coral Reef Symposium</source><volume>1</volume>: <fpage>533</fpage>–<lpage>560</lpage>.</mixed-citation></ref><ref id="B67"><mixed-citation xmlns:xlink="http://www.w3.org/1999/xlink" xlink:type="simple"><person-group><name name-style="western"><surname>den Hartog</surname><given-names>JC</given-names></name></person-group> (<year>1977</year>) <article-title>Descriptions of two new <tp:taxon-name><tp:taxon-name-part taxon-name-part-type="order">Ceriantharia</tp:taxon-name-part></tp:taxon-name> from the Caribbean region, <italic><tp:taxon-name><tp:taxon-name-part taxon-name-part-type="genus">Pachycerianthus</tp:taxon-name-part> <tp:taxon-name-part taxon-name-part-type="species">curancaoensis</tp:taxon-name-part></tp:taxon-name></italic> n. sp. and <italic><tp:taxon-name><tp:taxon-name-part taxon-name-part-type="genus">Arachnanthus</tp:taxon-name-part> <tp:taxon-name-part taxon-name-part-type="species">nocturnus</tp:taxon-name-part></tp:taxon-name></italic> n. sp. with a discussion of the Cnidom and of the classification of the <tp:taxon-name><tp:taxon-name-part taxon-name-part-type="order">Ceriantharia</tp:taxon-name-part></tp:taxon-name>.</article-title><source>Zoologische Mededelingen</source><volume>51</volume>: <fpage>211</fpage>–<lpage>242</lpage>.</mixed-citation></ref><ref id="B264"><mixed-citation xmlns:xlink="http://www.w3.org/1999/xlink" xlink:type="simple"><person-group><name name-style="western"><surname>Uchida</surname><given-names>H</given-names></name></person-group> (<year>1979</year>) <article-title>Cerianthids (<tp:taxon-name><tp:taxon-name-part taxon-name-part-type="class">Anthozoa</tp:taxon-name-part></tp:taxon-name>, <tp:taxon-name><tp:taxon-name-part taxon-name-part-type="phylum">Coelenterata</tp:taxon-name-part></tp:taxon-name>) from Kii Region, Middle Japan.</article-title><source>Memoirs of the National Science Museum</source><volume>12</volume>: <fpage>185</fpage>–<lpage>199</lpage>.</mixed-citation></ref><ref id="B12"><mixed-citation xmlns:xlink="http://www.w3.org/1999/xlink" xlink:type="simple"><person-group><name name-style="western"><surname>Ates</surname><given-names>RML</given-names></name></person-group> (<year>1982</year>) <article-title>De Viltkokeranemoon; <italic><tp:taxon-name><tp:taxon-name-part taxon-name-part-type="genus">Cerianthus</tp:taxon-name-part> <tp:taxon-name-part taxon-name-part-type="species">lloydii</tp:taxon-name-part></tp:taxon-name></italic>.</article-title><source>Het Aquarium Maandbl voor Aquarium, Terr en Insektariumkd</source><volume>52</volume>: <fpage>80</fpage>–<lpage>84</lpage>.</mixed-citation></ref><ref id="B263"><mixed-citation xmlns:xlink="http://www.w3.org/1999/xlink" xlink:type="simple"><person-group><name name-style="western"><surname>Tur</surname><given-names>JM</given-names></name><name name-style="western"><surname>Godall</surname><given-names>P</given-names></name></person-group> (<year>1982</year>) Consideraciones preliminares sobre la ecología de los antozoos del litoral sur de la Costa Brava. Oecologia Aquatica: 175–183.</mixed-citation></ref><ref id="B89"><mixed-citation xmlns:xlink="http://www.w3.org/1999/xlink" xlink:type="simple"><person-group><name name-style="western"><surname>Gili</surname><given-names>J-M</given-names></name></person-group> (<year>1982</year>) <source>Fauna de Cnidaris de les Illes Medes.</source><publisher-name>KETRES</publisher-name>, <publisher-loc>Barcelona</publisher-loc>, <size units="page">175 pp</size>.</mixed-citation></ref><ref id="B13"><mixed-citation xmlns:xlink="http://www.w3.org/1999/xlink" xlink:type="simple"><person-group><name name-style="western"><surname>Ates</surname><given-names>RML</given-names></name></person-group> (<year>1985</year>) Kokeranemonen (<tp:taxon-name><tp:taxon-name-part taxon-name-part-type="order">Ceriantharia</tp:taxon-name-part></tp:taxon-name>) … geen aanbeveling nodig! Het Zee-Aquarium Maandblad voor Zee-Aquarium Liefhebbers 35: 228–232.</mixed-citation></ref><ref id="B184"><mixed-citation xmlns:xlink="http://www.w3.org/1999/xlink" xlink:type="simple"><person-group><name name-style="western"><surname>Morri</surname><given-names>C</given-names></name><name name-style="western"><surname>Bavestrello</surname><given-names>G</given-names></name><name name-style="western"><surname>Bianchi</surname><given-names>CN</given-names></name></person-group> (<year>1991</year>) Faunal and ecological notes on some benthic cnidarian species from the Tuscan Archipelago and eastern Ligurian sea (Western Mediterranian). Bollettino dei musei e degli istituti biologici dell’Università di Genova 54/55: 27–47.</mixed-citation></ref><ref id="B266"><mixed-citation xmlns:xlink="http://www.w3.org/1999/xlink" xlink:type="simple"><person-group><name name-style="western"><surname>Vafidis</surname><given-names>D</given-names></name><name name-style="western"><surname>Koukouras</surname><given-names>A</given-names></name></person-group> (<year>1998</year>) <article-title><tp:taxon-name><tp:taxon-name-part taxon-name-part-type="order">Antipatharia</tp:taxon-name-part></tp:taxon-name>, <tp:taxon-name><tp:taxon-name-part taxon-name-part-type="order">Ceriantharia</tp:taxon-name-part></tp:taxon-name>, and <tp:taxon-name><tp:taxon-name-part taxon-name-part-type="order">Zoantharia</tp:taxon-name-part></tp:taxon-name> (<tp:taxon-name><tp:taxon-name-part taxon-name-part-type="subclass">Hexacorallia</tp:taxon-name-part></tp:taxon-name>, <tp:taxon-name><tp:taxon-name-part taxon-name-part-type="class">Anthozoa</tp:taxon-name-part></tp:taxon-name>) of the Aegean Sea with a check list of the Mediterranean and Black Sea species.</article-title><source>Annales de l’Institute Oceanographique</source><volume>74</volume>: <fpage>115</fpage>–<lpage>126</lpage>.</mixed-citation></ref><ref id="B168"><mixed-citation xmlns:xlink="http://www.w3.org/1999/xlink" xlink:type="simple"><person-group><name name-style="western"><surname>Molodtsova</surname><given-names>TN</given-names></name></person-group> (<year>2000</year>) <source>Fauna ceriantariy atlanticheskogo okeana I sostav roda <tp:taxon-name><tp:taxon-name-part taxon-name-part-type="genus">Cerianthus</tp:taxon-name-part></tp:taxon-name> mirovoy fauny. Aftoreferat na soiskanie uchenoy stepeni kandidata biologicheskih nauk.</source><publisher-name>Dialog-MGU</publisher-name>, <publisher-loc>Moscow</publisher-loc>, <size units="page">21 pp</size>.</mixed-citation></ref><ref id="B193"><mixed-citation xmlns:xlink="http://www.w3.org/1999/xlink" xlink:type="simple"><person-group><name name-style="western"><surname>Ocaña</surname><given-names>MA</given-names></name><name name-style="western"><surname>Tocino</surname><given-names>LS</given-names></name><name name-style="western"><surname>López González</surname><given-names>S</given-names></name><name name-style="western"><surname>Viciana Martín</surname><given-names>JF</given-names></name></person-group> (<year>2000a</year>) <source>Guía submarina de invertebrados no artrópodos.</source><publisher-name>Albolote</publisher-name>, <publisher-loc>Granada</publisher-loc>, <size units="page">417 pp</size>.</mixed-citation></ref><ref id="B170"><mixed-citation xmlns:xlink="http://www.w3.org/1999/xlink" xlink:type="simple"><person-group><name name-style="western"><surname>Molodtsova</surname><given-names>TN</given-names></name></person-group> (<year>2001b</year>) <article-title>Cerianthids (<tp:taxon-name><tp:taxon-name-part taxon-name-part-type="class">Anthozoa</tp:taxon-name-part></tp:taxon-name>, <tp:taxon-name><tp:taxon-name-part taxon-name-part-type="phylum">Cnidaria</tp:taxon-name-part></tp:taxon-name>) of the region of Bengual upwelling 2. <italic><tp:taxon-name><tp:taxon-name-part taxon-name-part-type="genus">Cerianthus</tp:taxon-name-part> <tp:taxon-name-part taxon-name-part-type="species">malakhovi</tp:taxon-name-part></tp:taxon-name></italic> n. sp. and composition of the genus <tp:taxon-name><tp:taxon-name-part taxon-name-part-type="genus">Cerianthus</tp:taxon-name-part></tp:taxon-name>.</article-title><source>Zoologicheskii Zhurnal</source><volume>80</volume>: <fpage>909</fpage>–<lpage>920</lpage>. [original in Russian]</mixed-citation></ref><ref id="B287"><mixed-citation xmlns:xlink="http://www.w3.org/1999/xlink" xlink:type="simple"><person-group><name name-style="western"><surname>Wiedenmann</surname><given-names>J</given-names></name><name name-style="western"><surname>Ivanchenko</surname><given-names>S</given-names></name><name name-style="western"><surname>Oswald</surname><given-names>F</given-names></name><name name-style="western"><surname>Nienhaus</surname><given-names>GU</given-names></name></person-group> (<year>2004</year>) <article-title>Identification of GFP-like Proteins in Nonbioluminescent, Azooxanthellate <tp:taxon-name><tp:taxon-name-part taxon-name-part-type="class">Anthozoa</tp:taxon-name-part></tp:taxon-name> Opens New Perspectives for Bioprospecting.</article-title><source>Marine Biotechnology</source><volume>6</volume>: <fpage>270</fpage>–<lpage>277</lpage>. <ext-link xlink:type="simple" ext-link-type="doi" xlink:href="10.1007/s10126-004-3006-4">https://doi.org/10.1007/s10126-004-3006-4</ext-link></mixed-citation></ref><ref id="B21"><mixed-citation xmlns:xlink="http://www.w3.org/1999/xlink" xlink:type="simple"><person-group><name name-style="western"><surname>Calado</surname><given-names>R</given-names></name></person-group> (<year>2006</year>) Marine ornamental species from European waters: a valuable overlooked resource or a future threat for the conservation of marine ecosystems? Scientia Marina 70: 389–398. <ext-link xlink:type="simple" ext-link-type="doi" xlink:href="10.3989/scimar.2006.70n3389">https://doi.org/10.3989/scimar.2006.70n3389</ext-link></mixed-citation></ref><ref id="B191"><mixed-citation xmlns:xlink="http://www.w3.org/1999/xlink" xlink:type="simple"><person-group><name name-style="western"><surname>Nienhaus</surname><given-names>K</given-names></name><name name-style="western"><surname>Renzi</surname><given-names>F</given-names></name><name name-style="western"><surname>Vallone</surname><given-names>B</given-names></name><name name-style="western"><surname>Wiedenmann</surname><given-names>J</given-names></name><name name-style="western"><surname>Nienhaus</surname><given-names>GU</given-names></name></person-group> (<year>2006</year>) <article-title>Exploring chromophore − protein interactions in fluorescent protein cmFP512 from <tp:taxon-name><tp:taxon-name-part taxon-name-part-type="genus">Cerianthus</tp:taxon-name-part> <tp:taxon-name-part taxon-name-part-type="species">membranaceus</tp:taxon-name-part></tp:taxon-name>: X-ray structure analysis and optical spectroscopy.</article-title><source>Biochemistry</source><volume>45</volume>(<issue>43</issue>): <fpage>12942</fpage>–<lpage>12953</lpage>. <ext-link xlink:type="simple" ext-link-type="doi" xlink:href="10.1021/bi060885c">https://doi.org/10.1021/bi060885c</ext-link></mixed-citation></ref><ref id="B42"><mixed-citation xmlns:xlink="http://www.w3.org/1999/xlink" xlink:type="simple"><person-group><name name-style="western"><surname>Casellato</surname><given-names>S</given-names></name><name name-style="western"><surname>Masiero</surname><given-names>L</given-names></name><name name-style="western"><surname>Sichirollo</surname><given-names>E</given-names></name><name name-style="western"><surname>Soresi</surname><given-names>S</given-names></name></person-group> (<year>2007</year>) <article-title>Hidden secrets of the Northern Adriatic: “Tegnúe”, peculiar reefs.</article-title><source>Central European Journal of Biology</source><volume>2</volume>: <fpage>122</fpage>–<lpage>136</lpage>. <ext-link xlink:type="simple" ext-link-type="doi" xlink:href="10.2478/s11535-007-0004-3">https://doi.org/10.2478/s11535-007-0004-3</ext-link></mixed-citation></ref><ref id="B56"><mixed-citation xmlns:xlink="http://www.w3.org/1999/xlink" xlink:type="simple"><person-group><name name-style="western"><surname>Cosentino</surname><given-names>A</given-names></name><name name-style="western"><surname>Potoschi</surname><given-names>S</given-names></name><name name-style="western"><surname>Giacobbe</surname><given-names>A</given-names></name></person-group> (<year>2011</year>) <article-title>The presence of <italic><tp:taxon-name><tp:taxon-name-part taxon-name-part-type="genus">Phoronis</tp:taxon-name-part> <tp:taxon-name-part taxon-name-part-type="species">australis</tp:taxon-name-part></tp:taxon-name></italic> (<tp:taxon-name><tp:taxon-name-part taxon-name-part-type="phylum">Phoronida</tp:taxon-name-part></tp:taxon-name>) in southern Italian waters.</article-title><source>Biogeographia</source><volume>30</volume>: <fpage>409</fpage>–<lpage>415</lpage>. <ext-link xlink:type="simple" ext-link-type="doi" xlink:href="10.21426/B630110602">https://doi.org/10.21426/B630110602</ext-link></mixed-citation></ref><ref id="B148"><mixed-citation xmlns:xlink="http://www.w3.org/1999/xlink" xlink:type="simple"><person-group><name name-style="western"><surname>Lo Iacono</surname><given-names>C</given-names></name><name name-style="western"><surname>Orejas</surname><given-names>C</given-names></name><name name-style="western"><surname>Gori</surname><given-names>A</given-names></name><name name-style="western"><surname>Gili</surname><given-names>JM</given-names></name><name name-style="western"><surname>Requena</surname><given-names>S</given-names></name><name name-style="western"><surname>Puig</surname><given-names>P</given-names></name><name name-style="western"><surname>Ribó</surname><given-names>M</given-names></name></person-group> (<year>2012</year>) <article-title>Habitats of the Cap de Creus continental shelf and Cap de Creus canyon, northwestern Mediterranean.</article-title> In: <person-group><name name-style="western"><surname>Harris</surname><given-names>PT</given-names></name><name name-style="western"><surname>Baker</surname><given-names>EK</given-names></name></person-group> (<role>Eds</role>) <issue-title>, Seafloor Geomorphology as Benthic Habitat-GeoHAB Atlas of Seafloor Geomorphic Features and Benthic Habitats.</issue-title><source>Elsevier, Amsterdam</source>, <fpage>457</fpage>–<lpage>469</lpage>. <ext-link xlink:type="simple" ext-link-type="doi" xlink:href="10.1016/B978-0-12-385140-6.00032-3">https://doi.org/10.1016/B978-0-12-385140-6.00032-3</ext-link></mixed-citation></ref><ref id="B215"><mixed-citation xmlns:xlink="http://www.w3.org/1999/xlink" xlink:type="simple"><person-group><name name-style="western"><surname>Rastorgueff</surname><given-names>PA</given-names></name><name name-style="western"><surname>Bellan-Santini</surname><given-names>D</given-names></name><name name-style="western"><surname>Bianchi</surname><given-names>CN</given-names></name><name name-style="western"><surname>Bussotti</surname><given-names>S</given-names></name><name name-style="western"><surname>Chevaldonn</surname><given-names>P</given-names></name><name name-style="western"><surname>Guidetti</surname><given-names>P</given-names></name><name name-style="western"><surname>Harmelin</surname><given-names>JG</given-names></name><name name-style="western"><surname>Montefalcone</surname><given-names>M</given-names></name><name name-style="western"><surname>Morri</surname><given-names>C</given-names></name><name name-style="western"><surname>Perez</surname><given-names>T</given-names></name><name name-style="western"><surname>Ruitton</surname><given-names>S</given-names></name><name name-style="western"><surname>Vacelet</surname><given-names>J</given-names></name><name name-style="western"><surname>Personnic</surname><given-names>S</given-names></name></person-group> (<year>2015</year>) <article-title>An ecosystem-based approach to evaluate the ecological quality of Mediterranean undersea caves.</article-title><source>Ecological Indicators</source><volume>54</volume>: <fpage>137</fpage>–<lpage>152</lpage>. <ext-link xlink:type="simple" ext-link-type="doi" xlink:href="10.1016/j.ecolind.2015.02.014">https://doi.org/10.1016/j.ecolind.2015.02.014</ext-link></mixed-citation></ref><ref id="B247"><mixed-citation xmlns:xlink="http://www.w3.org/1999/xlink" xlink:type="simple"><person-group><name name-style="western"><surname>Stampar</surname><given-names>SN</given-names></name><name name-style="western"><surname>Morandini</surname><given-names>AC</given-names></name><name name-style="western"><surname>Branco</surname><given-names>LC</given-names></name><name name-style="western"><surname>Da Silveira</surname><given-names>FL</given-names></name><name name-style="western"><surname>Migotto</surname><given-names>AE</given-names></name></person-group> (<year>2015b</year>) <article-title>Drifting in the oceans: <italic><tp:taxon-name><tp:taxon-name-part taxon-name-part-type="genus">Isarachnanthus</tp:taxon-name-part> <tp:taxon-name-part taxon-name-part-type="species">nocturnus</tp:taxon-name-part></tp:taxon-name></italic> (<tp:taxon-name><tp:taxon-name-part taxon-name-part-type="phylum">Cnidaria</tp:taxon-name-part></tp:taxon-name>, <tp:taxon-name><tp:taxon-name-part taxon-name-part-type="order">Ceriantharia</tp:taxon-name-part></tp:taxon-name>, <tp:taxon-name><tp:taxon-name-part taxon-name-part-type="family">Arachnactidae</tp:taxon-name-part></tp:taxon-name>), an anthozoan with an extended planktonic stage.</article-title><source>Marine Biology</source><volume>162</volume>: <fpage>2161</fpage>–<lpage>2169</lpage>. <ext-link xlink:type="simple" ext-link-type="doi" xlink:href="10.1007/s00227-015-2747-0">https://doi.org/10.1007/s00227-015-2747-0</ext-link></mixed-citation></ref><ref id="B94"><mixed-citation xmlns:xlink="http://www.w3.org/1999/xlink" xlink:type="simple"><person-group><name name-style="western"><surname>Gosse</surname><given-names>PH</given-names></name></person-group> (<year>1856b</year>) On <italic><tp:taxon-name><tp:taxon-name-part taxon-name-part-type="genus">Edwardsia</tp:taxon-name-part> <tp:taxon-name-part taxon-name-part-type="species">carnea</tp:taxon-name-part></tp:taxon-name></italic>, a new British Zoophyte. Annals and Magazine of Natural History, Series 2, 18: 219–211. <ext-link xlink:type="simple" ext-link-type="doi" xlink:href="10.1080/00222935608697624">https://doi.org/10.1080/00222935608697624</ext-link></mixed-citation></ref><ref id="B103"><mixed-citation xmlns:xlink="http://www.w3.org/1999/xlink" xlink:type="simple"><person-group><name name-style="western"><surname>Gray</surname><given-names>JE</given-names></name></person-group> (<year>1867</year>) <article-title>Notes on Zoanthinæ, with the descriptions of some new genera.</article-title><source>Proceedings of the Zoological Society of London</source><volume>15</volume>: <fpage>233</fpage>–<lpage>240</lpage>.</mixed-citation></ref><ref id="B95"><mixed-citation xmlns:xlink="http://www.w3.org/1999/xlink" xlink:type="simple"><person-group><name name-style="western"><surname>Gosse</surname><given-names>PH</given-names></name></person-group> (<year>1858</year>) Synopsis of the families, genera, and species of the British Actiniae. Annals and Magazine of Natural History, Series 3, 1: 414–419. <ext-link xlink:type="simple" ext-link-type="doi" xlink:href="10.1080/00222935808696950">https://doi.org/10.1080/00222935808696950</ext-link></mixed-citation></ref><ref id="B118"><mixed-citation xmlns:xlink="http://www.w3.org/1999/xlink" xlink:type="simple"><person-group><name name-style="western"><surname>Heller</surname><given-names>C</given-names></name></person-group> (<year>1868</year>) <source>Die Zoophyten und Echinodermen des adriatischen Meeres.</source><publisher-name>Druck von Carl Ueberreuter</publisher-name>, <publisher-loc>Wien</publisher-loc>, <size units="page">86 pp</size>. <ext-link xlink:type="simple" ext-link-type="doi" xlink:href="10.5962/bhl.title.11393">https://doi.org/10.5962/bhl.title.11393</ext-link></mixed-citation></ref><ref id="B54"><mixed-citation xmlns:xlink="http://www.w3.org/1999/xlink" xlink:type="simple"><person-group><name name-style="western"><surname>Çinar</surname><given-names>ME</given-names></name><name name-style="western"><surname>Yokes</surname><given-names>MB</given-names></name><name name-style="western"><surname>Açik</surname><given-names>S</given-names></name><name name-style="western"><surname>Bakir</surname><given-names>AK</given-names></name></person-group> (<year>2014</year>) <article-title>Checklist of <tp:taxon-name><tp:taxon-name-part taxon-name-part-type="phylum">Cnidaria</tp:taxon-name-part></tp:taxon-name> and <tp:taxon-name><tp:taxon-name-part taxon-name-part-type="phylum">Ctenophora</tp:taxon-name-part></tp:taxon-name> from the coasts of Turkey.</article-title><source>Turkish Journal of Zoology</source><volume>38</volume>: <fpage>677</fpage>–<lpage>697</lpage>. <ext-link xlink:type="simple" ext-link-type="doi" xlink:href="10.3906/zoo-1405-68">https://doi.org/10.3906/zoo-1405-68</ext-link></mixed-citation></ref><ref id="B198"><mixed-citation xmlns:xlink="http://www.w3.org/1999/xlink" xlink:type="simple"><person-group><name name-style="western"><surname>Pax</surname><given-names>F</given-names></name></person-group> (<year>1908</year>) <article-title><tp:taxon-name><tp:taxon-name-part taxon-name-part-type="class">Anthozoa</tp:taxon-name-part></tp:taxon-name>. Die Aktinienfauna Westafrikas.</article-title><source>Denkschriften der Medizinisch-Naturwissenschaftlichen Gesellschaft</source><volume>13</volume>: <fpage>261</fpage>–<lpage>302</lpage>.</mixed-citation></ref><ref id="B126"><mixed-citation xmlns:xlink="http://www.w3.org/1999/xlink" xlink:type="simple"><person-group><name name-style="western"><surname>Johnson</surname><given-names>JY</given-names></name></person-group> (<year>1861</year>) <article-title>Notes on the sea-anemones of Madeira, with descriptions of new species.</article-title><source>Proceedings of the Zoological Society of London</source><volume>1861</volume>: <fpage>298</fpage>–<lpage>306</lpage>.</mixed-citation></ref><ref id="B243"><mixed-citation xmlns:xlink="http://www.w3.org/1999/xlink" xlink:type="simple"><person-group><name name-style="western"><surname>Stampar</surname><given-names>SN</given-names></name><name name-style="western"><surname>Maronna</surname><given-names>MM</given-names></name><name name-style="western"><surname>Vermeij</surname><given-names>MJA</given-names></name><name name-style="western"><surname>Silveira</surname><given-names>FLD</given-names></name><name name-style="western"><surname>Morandini</surname><given-names>AC</given-names></name></person-group> (<year>2012</year>) Evolutionary diversification of banded tube-dwelling anemones (<tp:taxon-name><tp:taxon-name-part taxon-name-part-type="phylum">Cnidaria</tp:taxon-name-part></tp:taxon-name>; <tp:taxon-name><tp:taxon-name-part taxon-name-part-type="order">Ceriantharia</tp:taxon-name-part></tp:taxon-name>; <italic><tp:taxon-name><tp:taxon-name-part taxon-name-part-type="genus">Isarachnanthus</tp:taxon-name-part></tp:taxon-name></italic>) in the Atlantic Ocean. PLoS ONE 7: e4109. <ext-link xlink:type="simple" ext-link-type="doi" xlink:href="10.1371/journal.pone.0041091">https://doi.org/10.1371/journal.pone.0041091</ext-link></mixed-citation></ref><ref id="B251"><mixed-citation xmlns:xlink="http://www.w3.org/1999/xlink" xlink:type="simple"><person-group><name name-style="western"><surname>Stampar</surname><given-names>SN</given-names></name><name name-style="western"><surname>Morandini</surname><given-names>AC</given-names></name></person-group> (<year>2017</year>) <article-title>Occurrence of <italic><tp:taxon-name><tp:taxon-name-part taxon-name-part-type="genus">Isarachnanthus</tp:taxon-name-part></tp:taxon-name></italic> (<tp:taxon-name><tp:taxon-name-part taxon-name-part-type="phylum">Cnidaria</tp:taxon-name-part></tp:taxon-name>: <tp:taxon-name><tp:taxon-name-part taxon-name-part-type="class">Anthozoa</tp:taxon-name-part></tp:taxon-name>: <tp:taxon-name><tp:taxon-name-part taxon-name-part-type="order">Ceriantharia</tp:taxon-name-part></tp:taxon-name>) at Ascension Island: A test of hypothesis.</article-title><source>Journal of the Marine Biological Association of the United Kingdom</source><volume>97</volume>: <fpage>689</fpage>–<lpage>693</lpage>. <ext-link xlink:type="simple" ext-link-type="doi" xlink:href="10.1017/S0025315414000423">https://doi.org/10.1017/S0025315414000423</ext-link></mixed-citation></ref><ref id="B111"><mixed-citation xmlns:xlink="http://www.w3.org/1999/xlink" xlink:type="simple"><person-group><name name-style="western"><surname>Haque</surname><given-names>MM</given-names></name></person-group> (<year>1977</year>) <article-title>Some littoral coelenterates of Bangladesh and Pakistan coasts.</article-title><source>Bangladesh Journal of Zoology</source><volume>1</volume>: <fpage>33</fpage>–<lpage>40</lpage>.</mixed-citation></ref></ref-list></tp:taxon-treatment>
