# Supplementary material for: Ceriantharia (Cnidaria) of the World: an annotated catalogue and key to species
Source: Zookeys. 2020 Jul 23;952:1–63. doi: 10.3897/zookeys.952.50617 (PMC7394777; doi:10.3897/zookeys.952.50617)
Supplement: XML Treatment for Cerianthus mortenseni [file zookeys.952.50617-treatment20.xml]

<!DOCTYPE tp:taxon-treatment
  PUBLIC "-//TaxonX//DTD Taxonomic Treatment Publishing DTD v0 20100105//EN" "tax-treatment-NSO.dtd">
<tp:taxon-treatment xmlns:tp="http://www.plazi.org/taxpub"><tp:treatment-meta><kwd-group><label>Taxon classification</label><kwd><named-content xmlns:xlink="http://www.w3.org/1999/xlink" content-type="kingdom">Animalia</named-content></kwd><kwd><named-content xmlns:xlink="http://www.w3.org/1999/xlink" content-type="order">Spirularia</named-content></kwd><kwd><named-content xmlns:xlink="http://www.w3.org/1999/xlink" content-type="family">Cerianthidae</named-content></kwd></kwd-group><mixed-citation publication-type="journal"><person-group><name><surname>Stampar</surname><given-names>Sérgio N.</given-names></name><name><surname>Reimer</surname><given-names>James D.</given-names></name><name><surname>Maronna</surname><given-names>Maximiliano M.</given-names></name><name><surname>Lopes</surname><given-names>Celine S. S.</given-names></name><name><surname>Ceriello</surname><given-names>Hellen</given-names></name><name><surname>Santos</surname><given-names>Thais B.</given-names></name><name><surname>Acuña</surname><given-names>Fabián H.</given-names></name><name><surname>Morandini</surname><given-names>André C.</given-names></name></person-group><article-title><tp:taxon-name><tp:taxon-name-part taxon-name-part-type="order">Ceriantharia</tp:taxon-name-part></tp:taxon-name> (<tp:taxon-name><tp:taxon-name-part taxon-name-part-type="phylum">Cnidaria</tp:taxon-name-part></tp:taxon-name>) of the World: an annotated catalogue and key to species</article-title><source>Zookeys</source><day>23</day><month>7</month><year>2020</year><volume>952</volume><fpage>1</fpage><lpage>63</lpage><pub-id pub-id-type="doi">10.3897/zookeys.952.50617</pub-id></mixed-citation></tp:treatment-meta><tp:nomenclature><label>17 (?)</label><tp:taxon-name><object-id xmlns:xlink="http://www.w3.org/1999/xlink" content-type="arpha" xlink:type="simple">47198379-4F64-54DB-AF4E-23CCD2B2BFB0</object-id>
              <tp:taxon-name-part taxon-name-part-type="genus" reg="Cerianthus">Cerianthus</tp:taxon-name-part>
              <tp:taxon-name-part taxon-name-part-type="species" reg="mortenseni">mortenseni</tp:taxon-name-part>
              <object-id xmlns:xlink="http://www.w3.org/1999/xlink" content-type="zoobank" xlink:type="simple">http://zoobank.org/3AA339E2-4BFC-424A-997A-BBEA7EB45041</object-id>
            </tp:taxon-name><tp:taxon-authority>Carlgren, 1924</tp:taxon-authority><tp:nomenclature-citation-list><tp:nomenclature-citation><tp:taxon-name>
                  <tp:taxon-name-part taxon-name-part-type="genus" reg="Cerianthus">Cerianthus</tp:taxon-name-part> <tp:taxon-name-part taxon-name-part-type="species" reg="mortenseni">mortenseni</tp:taxon-name-part></tp:taxon-name><comment>Carlgren, 1924: 175–182, 195; <xref ref-type="bibr" rid="B170">Molodtsova 2001b</xref>: 773</comment></tp:nomenclature-citation></tp:nomenclature-citation-list></tp:nomenclature><tp:treatment-sec sec-type="type locality" id="SECID0EIICI"><title>Type locality.</title><p>Paniquian Island, Mindoro, Philippines.</p></tp:treatment-sec><tp:treatment-sec sec-type="distribution" id="SECID0ENICI"><title>Distribution.</title><p>Only known from shallow water at the type locality.</p></tp:treatment-sec><tp:treatment-sec sec-type="remarks" id="SECID0ESICI"><title>Remarks.</title><p>This is a very intriguing species as the two specimens described in the original description are very different in shape. The organization of the mesenteries is not coincident on both sides of the body, indicating a considerable difference in the development of mesenteries (<xref ref-type="bibr" rid="B30">Carlgren 1924</xref>). This sort of large variation is not commonly reported in tube-dwelling anemones. The mesentery organization and associated structures indicate a strong correlation of these specimens with the genera <italic><tp:taxon-name><tp:taxon-name-part taxon-name-part-type="genus" reg="Cerianthus">Cerianthus</tp:taxon-name-part></tp:taxon-name></italic> and <italic><tp:taxon-name><tp:taxon-name-part taxon-name-part-type="genus" reg="Pachycerianthus">Pachycerianthus</tp:taxon-name-part></tp:taxon-name></italic>. Thus, this species may be important in the ongoing discussion about the validity of the genus <italic><tp:taxon-name><tp:taxon-name-part taxon-name-part-type="genus" reg="Pachycerianthus">Pachycerianthus</tp:taxon-name-part></tp:taxon-name></italic> (Torelli, 1961). Unfortunately, these are the only two specimens collected from the type locality (Philippines). Other specimens examined from this area (S. Stampar pers. obs.) are not similar to the specimens described by <xref ref-type="bibr" rid="B30">Carlgren (1924)</xref>.</p></tp:treatment-sec><tp:treatment-sec sec-type="type material" id="SECID0EVJCI"><title>Type material.</title><p>Department of Zoology, University of Stockholm, Sweden (holotype) (?).</p></tp:treatment-sec><ref-list><ref id="B170"><mixed-citation xmlns:xlink="http://www.w3.org/1999/xlink" xlink:type="simple"><person-group><name name-style="western"><surname>Molodtsova</surname><given-names>TN</given-names></name></person-group> (<year>2001b</year>) <article-title>Cerianthids (<tp:taxon-name><tp:taxon-name-part taxon-name-part-type="class">Anthozoa</tp:taxon-name-part></tp:taxon-name>, <tp:taxon-name><tp:taxon-name-part taxon-name-part-type="phylum">Cnidaria</tp:taxon-name-part></tp:taxon-name>) of the region of Bengual upwelling 2. <italic><tp:taxon-name><tp:taxon-name-part taxon-name-part-type="genus">Cerianthus</tp:taxon-name-part> <tp:taxon-name-part taxon-name-part-type="species">malakhovi</tp:taxon-name-part></tp:taxon-name></italic> n. sp. and composition of the genus <tp:taxon-name><tp:taxon-name-part taxon-name-part-type="genus">Cerianthus</tp:taxon-name-part></tp:taxon-name>.</article-title><source>Zoologicheskii Zhurnal</source><volume>80</volume>: <fpage>909</fpage>–<lpage>920</lpage>. [original in Russian]</mixed-citation></ref><ref id="B30"><mixed-citation xmlns:xlink="http://www.w3.org/1999/xlink" xlink:type="simple"><person-group><name name-style="western"><surname>Carlgren</surname><given-names>O</given-names></name></person-group> (<year>1924</year>) <article-title>Papers from Dr. Th. Mortensen’s Pacific expedition 1914-16. XVI. <tp:taxon-name><tp:taxon-name-part taxon-name-part-type="order">Ceriantharia</tp:taxon-name-part></tp:taxon-name>.</article-title><source>Videnskabelige Meddelelser fra Dansk Naturhistorisk Forening</source><volume>75</volume>: <fpage>169</fpage>–<lpage>195</lpage>.</mixed-citation></ref></ref-list></tp:taxon-treatment>
