# Supplementary material for: Ceriantharia (Cnidaria) of the World: an annotated catalogue and key to species
Source: Zookeys. 2020 Jul 23;952:1–63. doi: 10.3897/zookeys.952.50617 (PMC7394777; doi:10.3897/zookeys.952.50617)
Supplement: XML Treatment for Cerianthus roulei [file zookeys.952.50617-treatment22.xml]

<!DOCTYPE tp:taxon-treatment
  PUBLIC "-//TaxonX//DTD Taxonomic Treatment Publishing DTD v0 20100105//EN" "tax-treatment-NSO.dtd">
<tp:taxon-treatment xmlns:tp="http://www.plazi.org/taxpub"><tp:treatment-meta><kwd-group><label>Taxon classification</label><kwd><named-content xmlns:xlink="http://www.w3.org/1999/xlink" content-type="kingdom">Animalia</named-content></kwd><kwd><named-content xmlns:xlink="http://www.w3.org/1999/xlink" content-type="order">Spirularia</named-content></kwd><kwd><named-content xmlns:xlink="http://www.w3.org/1999/xlink" content-type="family">Cerianthidae</named-content></kwd></kwd-group><mixed-citation publication-type="journal"><person-group><name><surname>Stampar</surname><given-names>Sérgio N.</given-names></name><name><surname>Reimer</surname><given-names>James D.</given-names></name><name><surname>Maronna</surname><given-names>Maximiliano M.</given-names></name><name><surname>Lopes</surname><given-names>Celine S. S.</given-names></name><name><surname>Ceriello</surname><given-names>Hellen</given-names></name><name><surname>Santos</surname><given-names>Thais B.</given-names></name><name><surname>Acuña</surname><given-names>Fabián H.</given-names></name><name><surname>Morandini</surname><given-names>André C.</given-names></name></person-group><article-title><tp:taxon-name><tp:taxon-name-part taxon-name-part-type="order">Ceriantharia</tp:taxon-name-part></tp:taxon-name> (<tp:taxon-name><tp:taxon-name-part taxon-name-part-type="phylum">Cnidaria</tp:taxon-name-part></tp:taxon-name>) of the World: an annotated catalogue and key to species</article-title><source>Zookeys</source><day>23</day><month>7</month><year>2020</year><volume>952</volume><fpage>1</fpage><lpage>63</lpage><pub-id pub-id-type="doi">10.3897/zookeys.952.50617</pub-id></mixed-citation></tp:treatment-meta><tp:nomenclature><label>19</label><tp:taxon-name><object-id xmlns:xlink="http://www.w3.org/1999/xlink" content-type="arpha" xlink:type="simple">868DA38A-121F-5472-B633-9CF213A0930B</object-id>
              <tp:taxon-name-part taxon-name-part-type="genus" reg="Cerianthus">Cerianthus</tp:taxon-name-part>
              <tp:taxon-name-part taxon-name-part-type="species" reg="roulei">roulei</tp:taxon-name-part>
              <object-id xmlns:xlink="http://www.w3.org/1999/xlink" content-type="zoobank" xlink:type="simple">http://zoobank.org/8180341D-C667-45AF-9A80-B85DB5C6B2CD</object-id>
            </tp:taxon-name><tp:taxon-authority>Carlgren, 1912</tp:taxon-authority><tp:nomenclature-citation-list><tp:nomenclature-citation><tp:taxon-name>
                  <tp:taxon-name-part taxon-name-part-type="genus" reg="Cerianthus">Cerianthus</tp:taxon-name-part> <tp:taxon-name-part taxon-name-part-type="species" reg="lloydii">lloydii</tp:taxon-name-part></tp:taxon-name><comment>Gosse, 1859: 50; <xref ref-type="bibr" rid="B225">Roule 1904</xref>: 791–792; <xref ref-type="bibr" rid="B226">Roule 1905</xref>: 83–85; <xref ref-type="bibr" rid="B268">van Beneden 1924</xref>: 111–116</comment></tp:nomenclature-citation><tp:nomenclature-citation><tp:taxon-name>
                  <tp:taxon-name-part taxon-name-part-type="genus" reg="Cerianthus">Cerianthus</tp:taxon-name-part> <tp:taxon-name-part taxon-name-part-type="species" reg="roulei">roulei</tp:taxon-name-part></tp:taxon-name><comment>Carlgren, 1912a: 3–5; <xref ref-type="bibr" rid="B34">Carlgren 1932</xref>: 255–256; <xref ref-type="bibr" rid="B37">Carlgren 1942</xref>: 71; <xref ref-type="bibr" rid="B170">Molodtsova 2001b</xref>: 913</comment></tp:nomenclature-citation></tp:nomenclature-citation-list></tp:nomenclature><tp:treatment-sec sec-type="type locality" id="SECID0EXPCI"><title>Type locality.</title><p>close to Svalbard, Norway, Greenland Sea.</p></tp:treatment-sec><tp:treatment-sec sec-type="distribution" id="SECID0E3PCI"><title>Distribution.</title><p>Svalbard, Norway, Greenland Sea; depth unknown.</p></tp:treatment-sec><tp:treatment-sec sec-type="remarks" id="SECID0EBQCI"><title>Remarks.</title><p>This species has a very deficient description and is represented by very few museum specimens for comparison. The description of <italic><tp:taxon-name><tp:taxon-name-part taxon-name-part-type="genus" reg="Ceriantheomorphe">C.</tp:taxon-name-part> <tp:taxon-name-part taxon-name-part-type="species" reg="lloydii">lloydii</tp:taxon-name-part></tp:taxon-name></italic> by <xref ref-type="bibr" rid="B226">Roule (1905)</xref> (see synonymy list) may fit a range of species (e.g., <italic><tp:taxon-name><tp:taxon-name-part taxon-name-part-type="genus" reg="Cerianthus">Cerianthus</tp:taxon-name-part> <tp:taxon-name-part taxon-name-part-type="species" reg="lloydii">lloydii</tp:taxon-name-part></tp:taxon-name></italic>, <italic><tp:taxon-name><tp:taxon-name-part taxon-name-part-type="genus" reg="Ceriantheopsis">Ceriantheopsis</tp:taxon-name-part> <tp:taxon-name-part taxon-name-part-type="species" reg="americana">americana</tp:taxon-name-part></tp:taxon-name></italic>) and thus it is not possible to discuss it based on these data. The type locality is difficult to reach, and it may be very problematic to obtain additional specimens due to the absence of precise locality data and because material is likely to be from great depths up to 5000 m (<xref ref-type="bibr" rid="B221">Ritzmann et al. 2004</xref>). Therefore, the validity of this species remains uncertain.</p></tp:treatment-sec><tp:treatment-sec sec-type="type material" id="SECID0EQRCI"><title>Type material.</title><p>Not found in this study.</p></tp:treatment-sec><ref-list><ref id="B225"><mixed-citation xmlns:xlink="http://www.w3.org/1999/xlink" xlink:type="simple"><person-group><name name-style="western"><surname>Roule</surname><given-names>L</given-names></name></person-group> (<year>1904</year>) <article-title>Note préliminaire sur quelques formes nouvelles de cerianthaires.</article-title><source>Comptes Rendus de l’Association Française pour l’Avancement des Sciences</source><volume>32</volume>: <fpage>791</fpage>–<lpage>793</lpage>.</mixed-citation></ref><ref id="B226"><mixed-citation xmlns:xlink="http://www.w3.org/1999/xlink" xlink:type="simple"><person-group><name name-style="western"><surname>Roule</surname><given-names>L</given-names></name></person-group> (<year>1905</year>) <article-title>Description des antipathaires et cerianthaires recueillis par S.A.S. le Prince de Monaco dans l’Atlantique nord (1886–1902).</article-title><source>Résultats des Campagnes Scientifiques Accomplies sur son Yacht par Albert I Prince Souverain de Monaco</source><volume>30</volume>: <fpage>1</fpage>–<lpage>96</lpage>. <ext-link xlink:type="simple" ext-link-type="doi" xlink:href="10.5962/bhl.title.59328">https://doi.org/10.5962/bhl.title.59328</ext-link></mixed-citation></ref><ref id="B268"><mixed-citation xmlns:xlink="http://www.w3.org/1999/xlink" xlink:type="simple"><person-group><name name-style="western"><surname>van Beneden</surname><given-names>E</given-names></name></person-group> (<year>1924</year>) Travaux posthumes d’ Edouard van Beneden sur les cérianthaires collationnés par Paul Cerfontaine. Archives de Biologie (hors série): 1–242.</mixed-citation></ref><ref id="B34"><mixed-citation xmlns:xlink="http://www.w3.org/1999/xlink" xlink:type="simple"><person-group><name name-style="western"><surname>Carlgren</surname><given-names>O</given-names></name></person-group> (<year>1932</year>) Die Ceriantharien, Zoantharien und Actiniarien des arktischen Gebietes. In Eine Zusammenstellung der arktischen Tierformen mit besonderer Berücksichtigung des Spitzbergen-Gebietes auf Grund der Ergebnisse der Deutschen Expedition in das Nördliche Eismeer im Jahre 1898. Gustav Fischer, Jena, 255–266.</mixed-citation></ref><ref id="B37"><mixed-citation xmlns:xlink="http://www.w3.org/1999/xlink" xlink:type="simple"><person-group><name name-style="western"><surname>Carlgren</surname><given-names>O</given-names></name></person-group> (<year>1942</year>) <article-title><tp:taxon-name><tp:taxon-name-part taxon-name-part-type="order">Actiniaria</tp:taxon-name-part></tp:taxon-name> Part II.</article-title><source>Danish Ingolf-Expedition</source><volume>5</volume>: <fpage>1</fpage>–<lpage>92</lpage>.</mixed-citation></ref><ref id="B170"><mixed-citation xmlns:xlink="http://www.w3.org/1999/xlink" xlink:type="simple"><person-group><name name-style="western"><surname>Molodtsova</surname><given-names>TN</given-names></name></person-group> (<year>2001b</year>) <article-title>Cerianthids (<tp:taxon-name><tp:taxon-name-part taxon-name-part-type="class">Anthozoa</tp:taxon-name-part></tp:taxon-name>, <tp:taxon-name><tp:taxon-name-part taxon-name-part-type="phylum">Cnidaria</tp:taxon-name-part></tp:taxon-name>) of the region of Bengual upwelling 2. <italic><tp:taxon-name><tp:taxon-name-part taxon-name-part-type="genus">Cerianthus</tp:taxon-name-part> <tp:taxon-name-part taxon-name-part-type="species">malakhovi</tp:taxon-name-part></tp:taxon-name></italic> n. sp. and composition of the genus <tp:taxon-name><tp:taxon-name-part taxon-name-part-type="genus">Cerianthus</tp:taxon-name-part></tp:taxon-name>.</article-title><source>Zoologicheskii Zhurnal</source><volume>80</volume>: <fpage>909</fpage>–<lpage>920</lpage>. [original in Russian]</mixed-citation></ref><ref id="B221"><mixed-citation xmlns:xlink="http://www.w3.org/1999/xlink" xlink:type="simple"><person-group><name name-style="western"><surname>Ritzmann</surname><given-names>O</given-names></name><name name-style="western"><surname>Jokat</surname><given-names>W</given-names></name><name name-style="western"><surname>Czuba</surname><given-names>W</given-names></name><name name-style="western"><surname>Guterch</surname><given-names>A</given-names></name><name name-style="western"><surname>Mjelde</surname><given-names>R</given-names></name><name name-style="western"><surname>Nishimura</surname><given-names>Y</given-names></name></person-group> (<year>2004</year>) <article-title>A deep seismic transect from Hovgård Ridge to northwestern Svalbard across the continental-ocean transition: A sheared margin study.</article-title><source>Geophysical Journal International</source><volume>157</volume>(<issue>2</issue>): <fpage>683</fpage>–<lpage>702</lpage>. <ext-link xlink:type="simple" ext-link-type="doi" xlink:href="10.1111/j.1365-246X.2004.02204.x">https://doi.org/10.1111/j.1365-246X.2004.02204.x</ext-link></mixed-citation></ref></ref-list></tp:taxon-treatment>
