# Supplementary material for: Ceriantharia (Cnidaria) of the World: an annotated catalogue and key to species
Source: Zookeys. 2020 Jul 23;952:1–63. doi: 10.3897/zookeys.952.50617 (PMC7394777; doi:10.3897/zookeys.952.50617)
Supplement: XML Treatment for Cerianthus stimpsonii [file zookeys.952.50617-treatment23.xml]

<!DOCTYPE tp:taxon-treatment
  PUBLIC "-//TaxonX//DTD Taxonomic Treatment Publishing DTD v0 20100105//EN" "tax-treatment-NSO.dtd">
<tp:taxon-treatment xmlns:tp="http://www.plazi.org/taxpub"><tp:treatment-meta><kwd-group><label>Taxon classification</label><kwd><named-content xmlns:xlink="http://www.w3.org/1999/xlink" content-type="kingdom">Animalia</named-content></kwd><kwd><named-content xmlns:xlink="http://www.w3.org/1999/xlink" content-type="order">Spirularia</named-content></kwd><kwd><named-content xmlns:xlink="http://www.w3.org/1999/xlink" content-type="family">Cerianthidae</named-content></kwd></kwd-group><mixed-citation publication-type="journal"><person-group><name><surname>Stampar</surname><given-names>Sérgio N.</given-names></name><name><surname>Reimer</surname><given-names>James D.</given-names></name><name><surname>Maronna</surname><given-names>Maximiliano M.</given-names></name><name><surname>Lopes</surname><given-names>Celine S. S.</given-names></name><name><surname>Ceriello</surname><given-names>Hellen</given-names></name><name><surname>Santos</surname><given-names>Thais B.</given-names></name><name><surname>Acuña</surname><given-names>Fabián H.</given-names></name><name><surname>Morandini</surname><given-names>André C.</given-names></name></person-group><article-title><tp:taxon-name><tp:taxon-name-part taxon-name-part-type="order">Ceriantharia</tp:taxon-name-part></tp:taxon-name> (<tp:taxon-name><tp:taxon-name-part taxon-name-part-type="phylum">Cnidaria</tp:taxon-name-part></tp:taxon-name>) of the World: an annotated catalogue and key to species</article-title><source>Zookeys</source><day>23</day><month>7</month><year>2020</year><volume>952</volume><fpage>1</fpage><lpage>63</lpage><pub-id pub-id-type="doi">10.3897/zookeys.952.50617</pub-id></mixed-citation></tp:treatment-meta><tp:nomenclature><label>20 (?)</label><tp:taxon-name><object-id xmlns:xlink="http://www.w3.org/1999/xlink" content-type="arpha" xlink:type="simple">15F09FE8-1C9A-58EB-B0F3-B9CB23D4BA57</object-id>
              <tp:taxon-name-part taxon-name-part-type="genus" reg="Cerianthus">Cerianthus</tp:taxon-name-part>
              <tp:taxon-name-part taxon-name-part-type="species" reg="stimpsonii">stimpsonii</tp:taxon-name-part>
              <object-id xmlns:xlink="http://www.w3.org/1999/xlink" content-type="zoobank" xlink:type="simple">http://zoobank.org/555D3481-FEF5-4615-9C3F-DE58BB8B4EE8</object-id>
            </tp:taxon-name><tp:taxon-authority>Verrill, 1868</tp:taxon-authority><tp:nomenclature-citation-list><tp:nomenclature-citation><tp:taxon-name>
                  <tp:taxon-name-part taxon-name-part-type="genus" reg="Cerianthus">Cerianthus</tp:taxon-name-part> <tp:taxon-name-part taxon-name-part-type="species" reg="stimpsonii">stimpsonii</tp:taxon-name-part></tp:taxon-name><comment>Verrill, 1868: 317–318; <xref ref-type="bibr" rid="B274">Verrill 1870</xref>: 102; <xref ref-type="bibr" rid="B5">Andres 1883</xref>: 351–352; <xref ref-type="bibr" rid="B267">van Beneden 1897</xref>: 140; <xref ref-type="bibr" rid="B200">Pax 1910</xref>: 167; <xref ref-type="bibr" rid="B162">Mello-Leitão 1919</xref>: 36; <xref ref-type="bibr" rid="B170">Molodtsova 2001b</xref>: 913</comment></tp:nomenclature-citation></tp:nomenclature-citation-list></tp:nomenclature><tp:treatment-sec sec-type="type locality" id="SECID0EDUCI"><title>Type locality.</title><p>Port Lloyd, Bonin Islands (Ogasawara Islands), Japan.</p></tp:treatment-sec><tp:treatment-sec sec-type="distribution" id="SECID0EIUCI"><title>Distribution.</title><p>Only known from shallow water (18 m depth) at the type locality.</p></tp:treatment-sec><tp:treatment-sec sec-type="remarks" id="SECID0ENUCI"><title>Remarks.</title><p>Based on the description by <xref ref-type="bibr" rid="B273">Verrill (1868)</xref>, this species probably belongs to the family <tp:taxon-name><tp:taxon-name-part taxon-name-part-type="family">Arachnactidae</tp:taxon-name-part></tp:taxon-name>, particularly due to the description of a soft tube (see <xref ref-type="bibr" rid="B247">Stampar et al. 2015b</xref>). The few external characters presented are only consistent with those of the family <tp:taxon-name><tp:taxon-name-part taxon-name-part-type="family">Arachnactidae</tp:taxon-name-part></tp:taxon-name>. Unfortunately, there are no specimens from the Ogasawara Islands deposited in museums, and further discussions on this point depends on finding some material that can be correlated with the type material or else new collections for the designation of a neotype.</p></tp:treatment-sec><tp:treatment-sec sec-type="type material" id="SECID0EFVCI"><title>Type material.</title><p>Not found in this study.</p></tp:treatment-sec><ref-list><ref id="B274"><mixed-citation xmlns:xlink="http://www.w3.org/1999/xlink" xlink:type="simple"><person-group><name name-style="western"><surname>Verrill</surname><given-names>AE</given-names></name></person-group> (<year>1870</year>) <article-title>Synopsis of the polyps and corals of the North Pacific Exploring Expedition, under Commodore C. Ringgold and Capt. John Rodgers, USN, from 1853 to 1856. Collected by Dr. Wm. Stimpson, Naturalist to the Expedition. Part IV. <tp:taxon-name><tp:taxon-name-part taxon-name-part-type="order">Actiniaria</tp:taxon-name-part></tp:taxon-name>.</article-title><source>Proceedings of the Essex Institute</source><volume>5</volume>: <fpage>51</fpage>–<lpage>104</lpage>.</mixed-citation></ref><ref id="B5"><mixed-citation xmlns:xlink="http://www.w3.org/1999/xlink" xlink:type="simple"><person-group><name name-style="western"><surname>Andres</surname><given-names>A</given-names></name></person-group> (<year>1883</year>) <source>Le Attinie.</source><publisher-name>Coi Tipi der Salviucci</publisher-name>, <publisher-loc>Roma</publisher-loc>, <size units="page">460 pp</size>.</mixed-citation></ref><ref id="B267"><mixed-citation xmlns:xlink="http://www.w3.org/1999/xlink" xlink:type="simple"><person-group><name name-style="western"><surname>van Beneden</surname><given-names>E</given-names></name></person-group> (<year>1897</year>) Les Anthozoaires de la “Plankton-Expedition” (Die Anthozoen der Plankton-Expedition). Ergebnisse der Plankton-Expedition der Humboldt-Stiftung 2K: 1–222.</mixed-citation></ref><ref id="B200"><mixed-citation xmlns:xlink="http://www.w3.org/1999/xlink" xlink:type="simple"><person-group><name name-style="western"><surname>Pax</surname><given-names>F</given-names></name></person-group> (<year>1910</year>) <article-title>Studien an westindischen Actinien. Zoologische jahrbucher.</article-title><source>Abteilung fur allgemeine zoologie und physiologie der tiere suppl</source><volume>11</volume>: <fpage>157</fpage>–<lpage>330</lpage>.</mixed-citation></ref><ref id="B162"><mixed-citation xmlns:xlink="http://www.w3.org/1999/xlink" xlink:type="simple"><person-group><name name-style="western"><surname>Mello-Leitão</surname><given-names>CF</given-names></name></person-group> (<year>1919</year>) <article-title><italic><tp:taxon-name><tp:taxon-name-part taxon-name-part-type="genus">Cerianthus</tp:taxon-name-part> <tp:taxon-name-part taxon-name-part-type="species">Brasiliensis</tp:taxon-name-part></tp:taxon-name></italic>; um novo cerianthoide americano.</article-title><source>Archivos da Escola Superior de Agricultura e Medicina Veterinaria</source><volume>3</volume>: <fpage>35</fpage>–<lpage>39</lpage>.</mixed-citation></ref><ref id="B170"><mixed-citation xmlns:xlink="http://www.w3.org/1999/xlink" xlink:type="simple"><person-group><name name-style="western"><surname>Molodtsova</surname><given-names>TN</given-names></name></person-group> (<year>2001b</year>) <article-title>Cerianthids (<tp:taxon-name><tp:taxon-name-part taxon-name-part-type="class">Anthozoa</tp:taxon-name-part></tp:taxon-name>, <tp:taxon-name><tp:taxon-name-part taxon-name-part-type="phylum">Cnidaria</tp:taxon-name-part></tp:taxon-name>) of the region of Bengual upwelling 2. <italic><tp:taxon-name><tp:taxon-name-part taxon-name-part-type="genus">Cerianthus</tp:taxon-name-part> <tp:taxon-name-part taxon-name-part-type="species">malakhovi</tp:taxon-name-part></tp:taxon-name></italic> n. sp. and composition of the genus <tp:taxon-name><tp:taxon-name-part taxon-name-part-type="genus">Cerianthus</tp:taxon-name-part></tp:taxon-name>.</article-title><source>Zoologicheskii Zhurnal</source><volume>80</volume>: <fpage>909</fpage>–<lpage>920</lpage>. [original in Russian]</mixed-citation></ref><ref id="B273"><mixed-citation xmlns:xlink="http://www.w3.org/1999/xlink" xlink:type="simple"><person-group><name name-style="western"><surname>Verrill</surname><given-names>AE</given-names></name></person-group> (<year>1868</year>) <article-title>Synopsis of the polyps and corals of the North Pacific Exploring Expedition under Commodore C. Ringgold and Captain John Rodgers, USN, from 1853–1856. Collected by Dr. Wm. Stimpson, naturalist to the Expedition. With descriptions of some additional species from the west coast of North America. Part III. Madreporaria.</article-title><source>Proceedings of the Essex Institute</source><volume>5</volume>: <fpage>315</fpage>–<lpage>330</lpage>.</mixed-citation></ref><ref id="B247"><mixed-citation xmlns:xlink="http://www.w3.org/1999/xlink" xlink:type="simple"><person-group><name name-style="western"><surname>Stampar</surname><given-names>SN</given-names></name><name name-style="western"><surname>Morandini</surname><given-names>AC</given-names></name><name name-style="western"><surname>Branco</surname><given-names>LC</given-names></name><name name-style="western"><surname>Da Silveira</surname><given-names>FL</given-names></name><name name-style="western"><surname>Migotto</surname><given-names>AE</given-names></name></person-group> (<year>2015b</year>) <article-title>Drifting in the oceans: <italic><tp:taxon-name><tp:taxon-name-part taxon-name-part-type="genus">Isarachnanthus</tp:taxon-name-part> <tp:taxon-name-part taxon-name-part-type="species">nocturnus</tp:taxon-name-part></tp:taxon-name></italic> (<tp:taxon-name><tp:taxon-name-part taxon-name-part-type="phylum">Cnidaria</tp:taxon-name-part></tp:taxon-name>, <tp:taxon-name><tp:taxon-name-part taxon-name-part-type="order">Ceriantharia</tp:taxon-name-part></tp:taxon-name>, <tp:taxon-name><tp:taxon-name-part taxon-name-part-type="family">Arachnactidae</tp:taxon-name-part></tp:taxon-name>), an anthozoan with an extended planktonic stage.</article-title><source>Marine Biology</source><volume>162</volume>: <fpage>2161</fpage>–<lpage>2169</lpage>. <ext-link xlink:type="simple" ext-link-type="doi" xlink:href="10.1007/s00227-015-2747-0">https://doi.org/10.1007/s00227-015-2747-0</ext-link></mixed-citation></ref></ref-list></tp:taxon-treatment>
