# Supplementary material for: Ceriantharia (Cnidaria) of the World: an annotated catalogue and key to species
Source: Zookeys. 2020 Jul 23;952:1–63. doi: 10.3897/zookeys.952.50617 (PMC7394777; doi:10.3897/zookeys.952.50617)
Supplement: XML Treatment for Cerianthus vas [file zookeys.952.50617-treatment27.xml]

<!DOCTYPE tp:taxon-treatment
  PUBLIC "-//TaxonX//DTD Taxonomic Treatment Publishing DTD v0 20100105//EN" "tax-treatment-NSO.dtd">
<tp:taxon-treatment xmlns:tp="http://www.plazi.org/taxpub"><tp:treatment-meta><kwd-group><label>Taxon classification</label><kwd><named-content xmlns:xlink="http://www.w3.org/1999/xlink" content-type="kingdom">Animalia</named-content></kwd><kwd><named-content xmlns:xlink="http://www.w3.org/1999/xlink" content-type="order">Spirularia</named-content></kwd><kwd><named-content xmlns:xlink="http://www.w3.org/1999/xlink" content-type="family">Cerianthidae</named-content></kwd></kwd-group><mixed-citation publication-type="journal"><person-group><name><surname>Stampar</surname><given-names>Sérgio N.</given-names></name><name><surname>Reimer</surname><given-names>James D.</given-names></name><name><surname>Maronna</surname><given-names>Maximiliano M.</given-names></name><name><surname>Lopes</surname><given-names>Celine S. S.</given-names></name><name><surname>Ceriello</surname><given-names>Hellen</given-names></name><name><surname>Santos</surname><given-names>Thais B.</given-names></name><name><surname>Acuña</surname><given-names>Fabián H.</given-names></name><name><surname>Morandini</surname><given-names>André C.</given-names></name></person-group><article-title><tp:taxon-name><tp:taxon-name-part taxon-name-part-type="order">Ceriantharia</tp:taxon-name-part></tp:taxon-name> (<tp:taxon-name><tp:taxon-name-part taxon-name-part-type="phylum">Cnidaria</tp:taxon-name-part></tp:taxon-name>) of the World: an annotated catalogue and key to species</article-title><source>Zookeys</source><day>23</day><month>7</month><year>2020</year><volume>952</volume><fpage>1</fpage><lpage>63</lpage><pub-id pub-id-type="doi">10.3897/zookeys.952.50617</pub-id></mixed-citation></tp:treatment-meta><tp:nomenclature><label>24</label><tp:taxon-name><object-id xmlns:xlink="http://www.w3.org/1999/xlink" content-type="arpha" xlink:type="simple">39584AFB-5E6E-506A-A786-43D36C61A422</object-id>
              <tp:taxon-name-part taxon-name-part-type="genus" reg="Cerianthus">Cerianthus</tp:taxon-name-part>
              <tp:taxon-name-part taxon-name-part-type="species" reg="vas">vas</tp:taxon-name-part>
              <object-id xmlns:xlink="http://www.w3.org/1999/xlink" content-type="zoobank" xlink:type="simple">http://zoobank.org/c01102cc-ec9d-474a-968e-82b0bbe5686f</object-id>
            </tp:taxon-name><tp:taxon-authority>McMurrich, 1893</tp:taxon-authority><tp:nomenclature-citation-list><tp:nomenclature-citation><tp:taxon-name>
                  <tp:taxon-name-part taxon-name-part-type="genus" reg="Cerianthus">Cerianthus</tp:taxon-name-part> <tp:taxon-name-part taxon-name-part-type="species" reg="vas">vas</tp:taxon-name-part></tp:taxon-name><comment>McMurrich, 1893: 202–203, 206; <xref ref-type="bibr" rid="B24">Carlgren 1896</xref>:174; <xref ref-type="bibr" rid="B107">Haddon 1898</xref>: 401; <xref ref-type="bibr" rid="B262">Torrey and Kleeberger 1909</xref>: 115 -116; <xref ref-type="bibr" rid="B200">Pax 1910</xref>: 167; <xref ref-type="bibr" rid="B6">Arai 1965</xref>: 205</comment></tp:nomenclature-citation></tp:nomenclature-citation-list></tp:nomenclature><tp:treatment-sec sec-type="type locality" id="SECID0EMBDI"><title>Type locality.</title><p>Cedros Island, Mexico (Pacific coast).</p></tp:treatment-sec><tp:treatment-sec sec-type="distribution" id="SECID0ERBDI"><title>Distribution.</title><p>Only known from shallow to deep water (at 80 m depth) at the type locality.</p></tp:treatment-sec><tp:treatment-sec sec-type="remarks" id="SECID0EWBDI"><title>Remarks.</title><p>This is a doubtful species, as the original description is very incomplete, and some characters are incongruent. <xref ref-type="bibr" rid="B262">Torrey and Kleeberger (1909)</xref> comment that <italic><tp:taxon-name><tp:taxon-name-part taxon-name-part-type="genus" reg="Cerianthus">Cerianthus</tp:taxon-name-part> <tp:taxon-name-part taxon-name-part-type="species" reg="vas">vas</tp:taxon-name-part></tp:taxon-name></italic> is a very problematic species, but they did not discuss the problems in detail. This species may actually be valid, but due to the absence of materials from the same depth and location, it is not possible to further discuss this.</p></tp:treatment-sec><tp:treatment-sec sec-type="type material" id="SECID0ELCDI"><title>Type material.</title><p>Not found in this study, but the original description provided a graphic representation.</p></tp:treatment-sec><ref-list><ref id="B24"><mixed-citation xmlns:xlink="http://www.w3.org/1999/xlink" xlink:type="simple"><person-group><name name-style="western"><surname>Carlgren</surname><given-names>O</given-names></name></person-group> (<year>1896</year>) <article-title>Jahresbericht über die Anthozoen für die Jahre 1892 und 1893.</article-title><source>Archiv für Naturgeschichte</source><volume>62</volume>: <fpage>145</fpage>–<lpage>180</lpage>.</mixed-citation></ref><ref id="B107"><mixed-citation xmlns:xlink="http://www.w3.org/1999/xlink" xlink:type="simple"><person-group><name name-style="western"><surname>Haddon</surname><given-names>AC</given-names></name></person-group> (<year>1898</year>) <article-title>The <tp:taxon-name><tp:taxon-name-part taxon-name-part-type="order">Actiniaria</tp:taxon-name-part></tp:taxon-name> of Torres Straits.</article-title><source>Scientific Transactions of the Royal Dublin Society</source><volume>6</volume>: <fpage>393</fpage>–<lpage>520</lpage>.</mixed-citation></ref><ref id="B262"><mixed-citation xmlns:xlink="http://www.w3.org/1999/xlink" xlink:type="simple"><person-group><name name-style="western"><surname>Torrey</surname><given-names>HB</given-names></name><name name-style="western"><surname>Kleeberger</surname><given-names>FL</given-names></name></person-group> (<year>1909</year>) <article-title>Contributions from the laboratory of the Marine Biological Association of San Diego. XXVII. Three species of <italic><tp:taxon-name><tp:taxon-name-part taxon-name-part-type="genus">Cerianthus</tp:taxon-name-part></tp:taxon-name></italic> from southern California.</article-title><source>University of California Publications in Zoology</source><volume>6</volume>: <fpage>115</fpage>–<lpage>125</lpage>.</mixed-citation></ref><ref id="B200"><mixed-citation xmlns:xlink="http://www.w3.org/1999/xlink" xlink:type="simple"><person-group><name name-style="western"><surname>Pax</surname><given-names>F</given-names></name></person-group> (<year>1910</year>) <article-title>Studien an westindischen Actinien. Zoologische jahrbucher.</article-title><source>Abteilung fur allgemeine zoologie und physiologie der tiere suppl</source><volume>11</volume>: <fpage>157</fpage>–<lpage>330</lpage>.</mixed-citation></ref><ref id="B6"><mixed-citation xmlns:xlink="http://www.w3.org/1999/xlink" xlink:type="simple"><person-group><name name-style="western"><surname>Arai</surname><given-names>MN</given-names></name></person-group> (<year>1965</year>) <article-title>A new species of <italic><tp:taxon-name><tp:taxon-name-part taxon-name-part-type="genus">Pachycerianthus</tp:taxon-name-part></tp:taxon-name></italic>, with discussion of the genus and an appended glossary.</article-title><source>Pacific Science</source><volume>19</volume>: <fpage>205</fpage>–<lpage>218</lpage>.</mixed-citation></ref></ref-list></tp:taxon-treatment>
