# Supplementary material for: Ceriantharia (Cnidaria) of the World: an annotated catalogue and key to species
Source: Zookeys. 2020 Jul 23;952:1–63. doi: 10.3897/zookeys.952.50617 (PMC7394777; doi:10.3897/zookeys.952.50617)
Supplement: XML Treatment for Cerianthus vogti [file zookeys.952.50617-treatment28.xml]

<!DOCTYPE tp:taxon-treatment
  PUBLIC "-//TaxonX//DTD Taxonomic Treatment Publishing DTD v0 20100105//EN" "tax-treatment-NSO.dtd">
<tp:taxon-treatment xmlns:tp="http://www.plazi.org/taxpub"><tp:treatment-meta><kwd-group><label>Taxon classification</label><kwd><named-content xmlns:xlink="http://www.w3.org/1999/xlink" content-type="kingdom">Animalia</named-content></kwd><kwd><named-content xmlns:xlink="http://www.w3.org/1999/xlink" content-type="order">Spirularia</named-content></kwd><kwd><named-content xmlns:xlink="http://www.w3.org/1999/xlink" content-type="family">Cerianthidae</named-content></kwd></kwd-group><mixed-citation publication-type="journal"><person-group><name><surname>Stampar</surname><given-names>Sérgio N.</given-names></name><name><surname>Reimer</surname><given-names>James D.</given-names></name><name><surname>Maronna</surname><given-names>Maximiliano M.</given-names></name><name><surname>Lopes</surname><given-names>Celine S. S.</given-names></name><name><surname>Ceriello</surname><given-names>Hellen</given-names></name><name><surname>Santos</surname><given-names>Thais B.</given-names></name><name><surname>Acuña</surname><given-names>Fabián H.</given-names></name><name><surname>Morandini</surname><given-names>André C.</given-names></name></person-group><article-title><tp:taxon-name><tp:taxon-name-part taxon-name-part-type="order">Ceriantharia</tp:taxon-name-part></tp:taxon-name> (<tp:taxon-name><tp:taxon-name-part taxon-name-part-type="phylum">Cnidaria</tp:taxon-name-part></tp:taxon-name>) of the World: an annotated catalogue and key to species</article-title><source>Zookeys</source><day>23</day><month>7</month><year>2020</year><volume>952</volume><fpage>1</fpage><lpage>63</lpage><pub-id pub-id-type="doi">10.3897/zookeys.952.50617</pub-id></mixed-citation></tp:treatment-meta><tp:nomenclature><label>25</label><tp:taxon-name><object-id xmlns:xlink="http://www.w3.org/1999/xlink" content-type="arpha" xlink:type="simple">DC19FE72-8AF0-59F8-9F4D-CD20F809D20F</object-id>
              <tp:taxon-name-part taxon-name-part-type="genus" reg="Cerianthus">Cerianthus</tp:taxon-name-part>
              <tp:taxon-name-part taxon-name-part-type="species" reg="vogti">vogti</tp:taxon-name-part>
              <object-id xmlns:xlink="http://www.w3.org/1999/xlink" content-type="zoobank" xlink:type="simple">http://zoobank.org/3B09DBC0-6D5E-4371-AAD7-94F8DAA4DABC</object-id>
            </tp:taxon-name><tp:taxon-authority>Danielssen, 1890</tp:taxon-authority><tp:nomenclature-citation-list><tp:nomenclature-citation><tp:taxon-name>
                  <tp:taxon-name-part taxon-name-part-type="genus" reg="Cerianthus">Cerianthus</tp:taxon-name-part> <tp:taxon-name-part taxon-name-part-type="species" reg="vogti">vogti</tp:taxon-name-part></tp:taxon-name><comment>Danielssen, 1890: 137–142; <xref ref-type="bibr" rid="B23">Carlgren 1895</xref>: 284; <xref ref-type="bibr" rid="B226">Roule 1905</xref>: 89; <xref ref-type="bibr" rid="B200">Pax 1910</xref>: 167; <xref ref-type="bibr" rid="B27">Carlgren 1912a</xref>: 18–21; <xref ref-type="bibr" rid="B162">Mello-Leitão 1919</xref>: 36–38; <xref ref-type="bibr" rid="B34">Carlgren 1932</xref>: 255; <xref ref-type="bibr" rid="B37">Carlgren 1942</xref>: 69, 71; <xref ref-type="bibr" rid="B125">Jensen 1992</xref>: 75–80; <xref ref-type="bibr" rid="B168">Molodtsova 2000</xref>: 15,17; <xref ref-type="bibr" rid="B170">Molodtsova 2001b</xref>: 919</comment></tp:nomenclature-citation><tp:nomenclature-citation><tp:taxon-name>
                  <tp:taxon-name-part taxon-name-part-type="genus" reg="Cerianthus">Cerianthus</tp:taxon-name-part> <tp:taxon-name-part taxon-name-part-type="species" reg="abyssorum">abyssorum</tp:taxon-name-part></tp:taxon-name><comment>Danielssen, 1890: 143; <xref ref-type="bibr" rid="B23">Carlgren 1895</xref>: 284; <xref ref-type="bibr" rid="B267">van Beneden 1897</xref>: 140; <xref ref-type="bibr" rid="B226">Roule 1905</xref>: 89; <xref ref-type="bibr" rid="B200">Pax 1910</xref>: 167; <xref ref-type="bibr" rid="B162">Mello-Leitão 1919</xref>: 36</comment></tp:nomenclature-citation></tp:nomenclature-citation-list></tp:nomenclature><tp:treatment-sec sec-type="type locality" id="SECID0EPGDI"><title>Type locality.</title><p>Norwegian Sea (not specified).</p></tp:treatment-sec><tp:treatment-sec sec-type="distribution" id="SECID0EUGDI"><title>Distribution.</title><p>Only known from deep water (at 900–1400 m depth) at the type locality.</p></tp:treatment-sec><tp:treatment-sec sec-type="remarks" id="SECID0EZGDI"><title>Remarks.</title><p>This species is well known, even though it is a species from deeper areas. The description by <xref ref-type="bibr" rid="B63">Danielssen (1890)</xref> is incomplete as it presents few characters related to the organization of the mesenteries. Nevertheless, it is quite detailed in various other aspects. <xref ref-type="bibr" rid="B27">Carlgren (1912a)</xref> presents a slightly more complete description with more comprehensive information on the organization of the mesenteries and a comparison with <italic><tp:taxon-name><tp:taxon-name-part taxon-name-part-type="genus" reg="Ceriantheomorphe">C.</tp:taxon-name-part> <tp:taxon-name-part taxon-name-part-type="species" reg="lloydii">lloydii</tp:taxon-name-part></tp:taxon-name></italic>. <xref ref-type="bibr" rid="B125">Jensen (1992)</xref> presents environmental and biological data about the species, especially on the occurrence of branching and fairly long tubes (tube system).</p></tp:treatment-sec><tp:treatment-sec sec-type="type material" id="SECID0EWHDI"><title>Type material.</title><p>Not found in this study.</p></tp:treatment-sec><ref-list><ref id="B23"><mixed-citation xmlns:xlink="http://www.w3.org/1999/xlink" xlink:type="simple"><person-group><name name-style="western"><surname>Carlgren</surname><given-names>O</given-names></name></person-group> (<year>1895</year>) <article-title>Jahresberichte für 1889, 1890, und 1891 über die Anthozoen.</article-title><source>Archiv für Naturgeschichte</source><volume>61</volume>: <fpage>235</fpage>–<lpage>298</lpage>.</mixed-citation></ref><ref id="B226"><mixed-citation xmlns:xlink="http://www.w3.org/1999/xlink" xlink:type="simple"><person-group><name name-style="western"><surname>Roule</surname><given-names>L</given-names></name></person-group> (<year>1905</year>) <article-title>Description des antipathaires et cerianthaires recueillis par S.A.S. le Prince de Monaco dans l’Atlantique nord (1886–1902).</article-title><source>Résultats des Campagnes Scientifiques Accomplies sur son Yacht par Albert I Prince Souverain de Monaco</source><volume>30</volume>: <fpage>1</fpage>–<lpage>96</lpage>. <ext-link xlink:type="simple" ext-link-type="doi" xlink:href="10.5962/bhl.title.59328">https://doi.org/10.5962/bhl.title.59328</ext-link></mixed-citation></ref><ref id="B200"><mixed-citation xmlns:xlink="http://www.w3.org/1999/xlink" xlink:type="simple"><person-group><name name-style="western"><surname>Pax</surname><given-names>F</given-names></name></person-group> (<year>1910</year>) <article-title>Studien an westindischen Actinien. Zoologische jahrbucher.</article-title><source>Abteilung fur allgemeine zoologie und physiologie der tiere suppl</source><volume>11</volume>: <fpage>157</fpage>–<lpage>330</lpage>.</mixed-citation></ref><ref id="B27"><mixed-citation xmlns:xlink="http://www.w3.org/1999/xlink" xlink:type="simple"><person-group><name name-style="western"><surname>Carlgren</surname><given-names>O</given-names></name></person-group> (<year>1912a</year>) <article-title><tp:taxon-name><tp:taxon-name-part taxon-name-part-type="order">Ceriantharia</tp:taxon-name-part></tp:taxon-name>.</article-title><source>Danish Ingolf-Expedition</source><volume>5</volume>: <fpage>1</fpage>–<lpage>79</lpage>.</mixed-citation></ref><ref id="B162"><mixed-citation xmlns:xlink="http://www.w3.org/1999/xlink" xlink:type="simple"><person-group><name name-style="western"><surname>Mello-Leitão</surname><given-names>CF</given-names></name></person-group> (<year>1919</year>) <article-title><italic><tp:taxon-name><tp:taxon-name-part taxon-name-part-type="genus">Cerianthus</tp:taxon-name-part> <tp:taxon-name-part taxon-name-part-type="species">Brasiliensis</tp:taxon-name-part></tp:taxon-name></italic>; um novo cerianthoide americano.</article-title><source>Archivos da Escola Superior de Agricultura e Medicina Veterinaria</source><volume>3</volume>: <fpage>35</fpage>–<lpage>39</lpage>.</mixed-citation></ref><ref id="B34"><mixed-citation xmlns:xlink="http://www.w3.org/1999/xlink" xlink:type="simple"><person-group><name name-style="western"><surname>Carlgren</surname><given-names>O</given-names></name></person-group> (<year>1932</year>) Die Ceriantharien, Zoantharien und Actiniarien des arktischen Gebietes. In Eine Zusammenstellung der arktischen Tierformen mit besonderer Berücksichtigung des Spitzbergen-Gebietes auf Grund der Ergebnisse der Deutschen Expedition in das Nördliche Eismeer im Jahre 1898. Gustav Fischer, Jena, 255–266.</mixed-citation></ref><ref id="B37"><mixed-citation xmlns:xlink="http://www.w3.org/1999/xlink" xlink:type="simple"><person-group><name name-style="western"><surname>Carlgren</surname><given-names>O</given-names></name></person-group> (<year>1942</year>) <article-title><tp:taxon-name><tp:taxon-name-part taxon-name-part-type="order">Actiniaria</tp:taxon-name-part></tp:taxon-name> Part II.</article-title><source>Danish Ingolf-Expedition</source><volume>5</volume>: <fpage>1</fpage>–<lpage>92</lpage>.</mixed-citation></ref><ref id="B125"><mixed-citation xmlns:xlink="http://www.w3.org/1999/xlink" xlink:type="simple"><person-group><name name-style="western"><surname>Jensen</surname><given-names>P</given-names></name></person-group> (<year>1992</year>) <article-title><italic><tp:taxon-name><tp:taxon-name-part taxon-name-part-type="genus">Cerianthus</tp:taxon-name-part> <tp:taxon-name-part taxon-name-part-type="species">vogti</tp:taxon-name-part></tp:taxon-name></italic> Danielssen, 1890 (<tp:taxon-name><tp:taxon-name-part taxon-name-part-type="class">Anthozoa</tp:taxon-name-part></tp:taxon-name>: <tp:taxon-name><tp:taxon-name-part taxon-name-part-type="order">Ceriantharia</tp:taxon-name-part></tp:taxon-name>). A species inhabiting an extended tube system deeply buried in deep-sea sediments off Norway.</article-title><source>Sarsia</source><volume>77</volume>: <fpage>75</fpage>–<lpage>80</lpage>. <ext-link xlink:type="simple" ext-link-type="doi" xlink:href="10.1080/00364827.1992.10413494">https://doi.org/10.1080/00364827.1992.10413494</ext-link></mixed-citation></ref><ref id="B168"><mixed-citation xmlns:xlink="http://www.w3.org/1999/xlink" xlink:type="simple"><person-group><name name-style="western"><surname>Molodtsova</surname><given-names>TN</given-names></name></person-group> (<year>2000</year>) <source>Fauna ceriantariy atlanticheskogo okeana I sostav roda <tp:taxon-name><tp:taxon-name-part taxon-name-part-type="genus">Cerianthus</tp:taxon-name-part></tp:taxon-name> mirovoy fauny. Aftoreferat na soiskanie uchenoy stepeni kandidata biologicheskih nauk.</source><publisher-name>Dialog-MGU</publisher-name>, <publisher-loc>Moscow</publisher-loc>, <size units="page">21 pp</size>.</mixed-citation></ref><ref id="B170"><mixed-citation xmlns:xlink="http://www.w3.org/1999/xlink" xlink:type="simple"><person-group><name name-style="western"><surname>Molodtsova</surname><given-names>TN</given-names></name></person-group> (<year>2001b</year>) <article-title>Cerianthids (<tp:taxon-name><tp:taxon-name-part taxon-name-part-type="class">Anthozoa</tp:taxon-name-part></tp:taxon-name>, <tp:taxon-name><tp:taxon-name-part taxon-name-part-type="phylum">Cnidaria</tp:taxon-name-part></tp:taxon-name>) of the region of Bengual upwelling 2. <italic><tp:taxon-name><tp:taxon-name-part taxon-name-part-type="genus">Cerianthus</tp:taxon-name-part> <tp:taxon-name-part taxon-name-part-type="species">malakhovi</tp:taxon-name-part></tp:taxon-name></italic> n. sp. and composition of the genus <tp:taxon-name><tp:taxon-name-part taxon-name-part-type="genus">Cerianthus</tp:taxon-name-part></tp:taxon-name>.</article-title><source>Zoologicheskii Zhurnal</source><volume>80</volume>: <fpage>909</fpage>–<lpage>920</lpage>. [original in Russian]</mixed-citation></ref><ref id="B267"><mixed-citation xmlns:xlink="http://www.w3.org/1999/xlink" xlink:type="simple"><person-group><name name-style="western"><surname>van Beneden</surname><given-names>E</given-names></name></person-group> (<year>1897</year>) Les Anthozoaires de la “Plankton-Expedition” (Die Anthozoen der Plankton-Expedition). Ergebnisse der Plankton-Expedition der Humboldt-Stiftung 2K: 1–222.</mixed-citation></ref><ref id="B63"><mixed-citation xmlns:xlink="http://www.w3.org/1999/xlink" xlink:type="simple"><person-group><name name-style="western"><surname>Danielssen</surname><given-names>DC</given-names></name></person-group> (<year>1890</year>) Actinida. In: Den Norske Nordhavs-Expedition 1876–1878. Zoologi. Grøndahl and Søn, Christiania, 184.</mixed-citation></ref></ref-list></tp:taxon-treatment>
