# Supplementary material for: Ceriantharia (Cnidaria) of the World: an annotated catalogue and key to species
Source: Zookeys. 2020 Jul 23;952:1–63. doi: 10.3897/zookeys.952.50617 (PMC7394777; doi:10.3897/zookeys.952.50617)
Supplement: XML Treatment for Pachycerianthus [file zookeys.952.50617-treatment29.xml]

<!DOCTYPE tp:taxon-treatment
  PUBLIC "-//TaxonX//DTD Taxonomic Treatment Publishing DTD v0 20100105//EN" "tax-treatment-NSO.dtd">
<tp:taxon-treatment xmlns:tp="http://www.plazi.org/taxpub"><tp:treatment-meta><kwd-group><label>Taxon classification</label><kwd><named-content xmlns:xlink="http://www.w3.org/1999/xlink" content-type="kingdom">Animalia</named-content></kwd><kwd><named-content xmlns:xlink="http://www.w3.org/1999/xlink" content-type="order">Spirularia</named-content></kwd><kwd><named-content xmlns:xlink="http://www.w3.org/1999/xlink" content-type="family">Cerianthidae</named-content></kwd></kwd-group><mixed-citation publication-type="journal"><person-group><name><surname>Stampar</surname><given-names>Sérgio N.</given-names></name><name><surname>Reimer</surname><given-names>James D.</given-names></name><name><surname>Maronna</surname><given-names>Maximiliano M.</given-names></name><name><surname>Lopes</surname><given-names>Celine S. S.</given-names></name><name><surname>Ceriello</surname><given-names>Hellen</given-names></name><name><surname>Santos</surname><given-names>Thais B.</given-names></name><name><surname>Acuña</surname><given-names>Fabián H.</given-names></name><name><surname>Morandini</surname><given-names>André C.</given-names></name></person-group><article-title><tp:taxon-name><tp:taxon-name-part taxon-name-part-type="order">Ceriantharia</tp:taxon-name-part></tp:taxon-name> (<tp:taxon-name><tp:taxon-name-part taxon-name-part-type="phylum">Cnidaria</tp:taxon-name-part></tp:taxon-name>) of the World: an annotated catalogue and key to species</article-title><source>Zookeys</source><day>23</day><month>7</month><year>2020</year><volume>952</volume><fpage>1</fpage><lpage>63</lpage><pub-id pub-id-type="doi">10.3897/zookeys.952.50617</pub-id></mixed-citation></tp:treatment-meta><tp:nomenclature><label>Genus</label><tp:taxon-name><object-id xmlns:xlink="http://www.w3.org/1999/xlink" content-type="arpha" xlink:type="simple">0ED8DDA7-6FBB-5A7F-91CF-03A047F845B8</object-id>
              <tp:taxon-name-part taxon-name-part-type="genus" reg="Pachycerianthus">Pachycerianthus</tp:taxon-name-part>
            </tp:taxon-name><tp:taxon-authority>Roule, 1904</tp:taxon-authority><xref ref-type="table" rid="T4">Table 4</xref></tp:nomenclature><tp:treatment-sec sec-type="type species" id="SECID0EAJDI"><title>Type species.</title><p><italic><tp:taxon-name><tp:taxon-name-part taxon-name-part-type="genus" reg="Pachycerianthus">Pachycerianthus</tp:taxon-name-part> <tp:taxon-name-part taxon-name-part-type="species" reg="multiplicatus">multiplicatus</tp:taxon-name-part></tp:taxon-name></italic> Carlgren, 1912a (proposed by <xref ref-type="bibr" rid="B131">Kelly and Keegan 2000</xref>)</p><p>Number of valid species: 16</p><table-wrap id="T4" position="float" orientation="portrait"><label>Table 4.</label><caption><p>Comparison of anatomical features of <italic><tp:taxon-name><tp:taxon-name-part taxon-name-part-type="genus" reg="Pachycerianthus">Pachycerianthus</tp:taxon-name-part></tp:taxon-name></italic> species (after Stampar et al. 2015).</p></caption><table id="TID0EOBCM" rules="all"><tbody><tr><th rowspan="1" colspan="1">Species</th><th rowspan="1" colspan="1">Directive mesenteries length</th><th rowspan="1" colspan="1">Directive labial tentacle</th><th rowspan="1" colspan="1">M-mesentery (M1) length</th><th rowspan="1" colspan="1">M-mesentery (M2) length</th><th rowspan="1" colspan="1">M-mesentery (m1) length</th><th rowspan="1" colspan="1">M-mesentery (m2) length</th><th rowspan="1" colspan="1">Mesenteries attached to siphonoglyph</th><th rowspan="1" colspan="1">Siphonoglyph shape</th><th rowspan="1" colspan="1">Number of marginal tentacles</th></tr><tr><td rowspan="1" colspan="1">
                      <bold><italic><tp:taxon-name><tp:taxon-name-part taxon-name-part-type="genus" reg="Pachycerianthus">P.</tp:taxon-name-part> <tp:taxon-name-part taxon-name-part-type="species" reg="aestuari">aestuari</tp:taxon-name-part></tp:taxon-name></italic></bold>
                    </td><td rowspan="1" colspan="1">&gt; stomodeum</td><td rowspan="1" colspan="1">?</td><td rowspan="1" colspan="1">Reach aboral pore</td><td rowspan="1" colspan="1">≅ M-1</td><td rowspan="1" colspan="1">1/5 of M-1</td><td rowspan="1" colspan="1">= m-1</td><td rowspan="1" colspan="1">16</td><td rowspan="1" colspan="1">Wide</td><td rowspan="1" colspan="1">30–34</td></tr><tr><td rowspan="1" colspan="1">
                      <bold><italic><tp:taxon-name><tp:taxon-name-part taxon-name-part-type="genus" reg="Pachycerianthus">P.</tp:taxon-name-part> <tp:taxon-name-part taxon-name-part-type="species" reg="benedeni">benedeni</tp:taxon-name-part></tp:taxon-name></italic></bold>
                    </td><td rowspan="1" colspan="1">&lt; stomodeum</td><td rowspan="1" colspan="1">?</td><td rowspan="1" colspan="1">Reach aboral pore</td><td rowspan="1" colspan="1">?</td><td rowspan="1" colspan="1">?</td><td rowspan="1" colspan="1">?</td><td rowspan="1" colspan="1">6?</td><td rowspan="1" colspan="1">Wide?</td><td rowspan="1" colspan="1">~125</td></tr><tr><td rowspan="1" colspan="1">
                      <bold><italic><tp:taxon-name><tp:taxon-name-part taxon-name-part-type="genus" reg="Pachycerianthus">P.</tp:taxon-name-part> <tp:taxon-name-part taxon-name-part-type="species" reg="borealis">borealis</tp:taxon-name-part></tp:taxon-name></italic></bold>
                    </td><td rowspan="1" colspan="1">&gt; stomodeum</td><td rowspan="1" colspan="1">?</td><td rowspan="1" colspan="1">Reach aboral pore</td><td rowspan="1" colspan="1">= M-1</td><td rowspan="1" colspan="1">3/4 of M-1</td><td rowspan="1" colspan="1">~1/3 of M-1</td><td rowspan="1" colspan="1">8</td><td rowspan="1" colspan="1">Wide</td><td rowspan="1" colspan="1">139–155</td></tr><tr><td rowspan="1" colspan="1">
                      <bold><italic><tp:taxon-name><tp:taxon-name-part taxon-name-part-type="genus" reg="Pachycerianthus">P.</tp:taxon-name-part> <tp:taxon-name-part taxon-name-part-type="species" reg="curacaoensis">curacaoensis</tp:taxon-name-part></tp:taxon-name></italic></bold>
                    </td><td rowspan="1" colspan="1">&gt; stomodeum</td><td rowspan="1" colspan="1">Absent</td><td rowspan="1" colspan="1">Reach aboral pore</td><td rowspan="1" colspan="1">1/2 of M-1</td><td rowspan="1" colspan="1">1/4 of M-1</td><td rowspan="1" colspan="1">2/3 of m-1</td><td rowspan="1" colspan="1">4</td><td rowspan="1" colspan="1">Short and narrow</td><td rowspan="1" colspan="1">74–105</td></tr><tr><td rowspan="1" colspan="1">
                      <bold><italic><tp:taxon-name><tp:taxon-name-part taxon-name-part-type="genus" reg="Pachycerianthus">P.</tp:taxon-name-part> <tp:taxon-name-part taxon-name-part-type="species" reg="delwynae">delwynae</tp:taxon-name-part></tp:taxon-name></italic></bold>
                    </td><td rowspan="1" colspan="1">&gt; stomodeum</td><td rowspan="1" colspan="1">Present</td><td rowspan="1" colspan="1">Almost reach aboral pore</td><td rowspan="1" colspan="1">Larger than M-1</td><td rowspan="1" colspan="1">1/3 of M-1</td><td rowspan="1" colspan="1">1/2 of M-1</td><td rowspan="1" colspan="1">6</td><td rowspan="1" colspan="1">Narrow</td><td rowspan="1" colspan="1">89–114</td></tr><tr><td rowspan="1" colspan="1">
                      <bold><italic><tp:taxon-name><tp:taxon-name-part taxon-name-part-type="genus" reg="Pachycerianthus">P.</tp:taxon-name-part> <tp:taxon-name-part taxon-name-part-type="species" reg="dohrni">dohrni</tp:taxon-name-part></tp:taxon-name></italic></bold>
                    </td><td rowspan="1" colspan="1">?</td><td rowspan="1" colspan="1"/><td rowspan="1" colspan="1">Half column (?)</td><td rowspan="1" colspan="1">&gt; M-1</td><td rowspan="1" colspan="1">?</td><td rowspan="1" colspan="1">?</td><td rowspan="1" colspan="1">?</td><td rowspan="1" colspan="1">?</td><td rowspan="1" colspan="1">~160</td></tr><tr><td rowspan="1" colspan="1">
                      <bold><italic><tp:taxon-name><tp:taxon-name-part taxon-name-part-type="genus" reg="Pachycerianthus">P.</tp:taxon-name-part> <tp:taxon-name-part taxon-name-part-type="species" reg="fimbriatus">fimbriatus</tp:taxon-name-part></tp:taxon-name></italic></bold>
                    </td><td rowspan="1" colspan="1">&gt; stomodeum</td><td rowspan="1" colspan="1">Present</td><td rowspan="1" colspan="1">Reach aboral pore</td><td rowspan="1" colspan="1">3/4 of M-1</td><td rowspan="1" colspan="1">1/3 of M-1</td><td rowspan="1" colspan="1">1/3 of M-1</td><td rowspan="1" colspan="1">8</td><td rowspan="1" colspan="1">Wide and long</td><td rowspan="1" colspan="1">&lt;60</td></tr><tr><td rowspan="1" colspan="1">
                      <bold><italic><tp:taxon-name><tp:taxon-name-part taxon-name-part-type="genus" reg="Pachycerianthus">P.</tp:taxon-name-part> <tp:taxon-name-part taxon-name-part-type="species" reg="insignis">insignis</tp:taxon-name-part></tp:taxon-name></italic></bold>
                    </td><td rowspan="1" colspan="1">&lt; stomodeum</td><td rowspan="1" colspan="1">Present</td><td rowspan="1" colspan="1">Almost reach aboral pore</td><td rowspan="1" colspan="1">≅M-1</td><td rowspan="1" colspan="1">≅M-1</td><td rowspan="1" colspan="1">≅M-2</td><td rowspan="1" colspan="1">8</td><td rowspan="1" colspan="1">?</td><td rowspan="1" colspan="1">~100</td></tr><tr><td rowspan="1" colspan="1">
                      <bold><italic><tp:taxon-name><tp:taxon-name-part taxon-name-part-type="genus" reg="Pachycerianthus">P.</tp:taxon-name-part> <tp:taxon-name-part taxon-name-part-type="species" reg="johnsoni">johnsoni</tp:taxon-name-part></tp:taxon-name></italic></bold>
                    </td><td rowspan="1" colspan="1">&lt; stomodeum</td><td rowspan="1" colspan="1">?</td><td rowspan="1" colspan="1">Reach aboral pore</td><td rowspan="1" colspan="1">≅3/4 of M-1</td><td rowspan="1" colspan="1">3/4 of M-1</td><td rowspan="1" colspan="1">1/2 of M-1</td><td rowspan="1" colspan="1">8</td><td rowspan="1" colspan="1">Wide</td><td rowspan="1" colspan="1">~108</td></tr><tr><td rowspan="1" colspan="1">
                      <bold><italic><tp:taxon-name><tp:taxon-name-part taxon-name-part-type="genus" reg="Pachycerianthus">P.</tp:taxon-name-part> <tp:taxon-name-part taxon-name-part-type="species" reg="longistriatus">longistriatus</tp:taxon-name-part></tp:taxon-name></italic></bold>
                    </td><td rowspan="1" colspan="1">&gt; stomodeum</td><td rowspan="1" colspan="1">Present</td><td rowspan="1" colspan="1">Reach aboral pore</td><td rowspan="1" colspan="1">=M-1</td><td rowspan="1" colspan="1">1/3 of M-1</td><td rowspan="1" colspan="1">1/4 of M-1</td><td rowspan="1" colspan="1">6</td><td rowspan="1" colspan="1">Wide</td><td rowspan="1" colspan="1">138–140</td></tr><tr><td rowspan="1" colspan="1">
                      <bold><italic><tp:taxon-name><tp:taxon-name-part taxon-name-part-type="genus" reg="Pachycerianthus">P.</tp:taxon-name-part> <tp:taxon-name-part taxon-name-part-type="species" reg="magnus">magnus</tp:taxon-name-part></tp:taxon-name></italic></bold>
                    </td><td rowspan="1" colspan="1">&gt; stomodeum</td><td rowspan="1" colspan="1">Present</td><td rowspan="1" colspan="1">Almost reach aboral pore</td><td rowspan="1" colspan="1">3/4 of M-1</td><td rowspan="1" colspan="1">1/3 of M-1</td><td rowspan="1" colspan="1">1/2 of M-1</td><td rowspan="1" colspan="1">6</td><td rowspan="1" colspan="1">Short and narrow</td><td rowspan="1" colspan="1">~120</td></tr><tr><td rowspan="1" colspan="1">
                      <bold><italic><tp:taxon-name><tp:taxon-name-part taxon-name-part-type="genus" reg="Pachycerianthus">P.</tp:taxon-name-part> <tp:taxon-name-part taxon-name-part-type="species" reg="maua">maua</tp:taxon-name-part></tp:taxon-name></italic></bold>
                    </td><td rowspan="1" colspan="1">&lt; stomodeum</td><td rowspan="1" colspan="1">Absent</td><td rowspan="1" colspan="1">Reach aboral pore</td><td rowspan="1" colspan="1">1/4 of M-1?</td><td rowspan="1" colspan="1">1/3 of M-1?</td><td rowspan="1" colspan="1">1/3 of M-1?</td><td rowspan="1" colspan="1">6</td><td rowspan="1" colspan="1">Narrow</td><td rowspan="1" colspan="1">~150</td></tr><tr><td rowspan="1" colspan="1">
                      <bold><italic><tp:taxon-name><tp:taxon-name-part taxon-name-part-type="genus" reg="Pachycerianthus">P.</tp:taxon-name-part> <tp:taxon-name-part taxon-name-part-type="species" reg="monostichus">monostichus</tp:taxon-name-part></tp:taxon-name></italic></bold>
                    </td><td rowspan="1" colspan="1">&gt; stomodeum</td><td rowspan="1" colspan="1">Present</td><td rowspan="1" colspan="1">Reach aboral pore</td><td rowspan="1" colspan="1">≅M-1</td><td rowspan="1" colspan="1">1/2 of M-1</td><td rowspan="1" colspan="1">≅m-1</td><td rowspan="1" colspan="1">8</td><td rowspan="1" colspan="1">Narrow and long</td><td rowspan="1" colspan="1">~47</td></tr><tr><td rowspan="1" colspan="1">
                      <bold><italic><tp:taxon-name><tp:taxon-name-part taxon-name-part-type="genus" reg="Pachycerianthus">P.</tp:taxon-name-part> <tp:taxon-name-part taxon-name-part-type="species" reg="multiplicatus">multiplicatus</tp:taxon-name-part></tp:taxon-name></italic></bold>
                    </td><td rowspan="1" colspan="1">&gt; stomodeum</td><td rowspan="1" colspan="1">Absent</td><td rowspan="1" colspan="1">Reach aboral pore</td><td rowspan="1" colspan="1">=M-1</td><td rowspan="1" colspan="1">1/3 of M-1</td><td rowspan="1" colspan="1">1/3 of M-1</td><td rowspan="1" colspan="1">6</td><td rowspan="1" colspan="1">Narrow</td><td rowspan="1" colspan="1">175</td></tr><tr><td rowspan="1" colspan="1">
                      <bold><italic><tp:taxon-name><tp:taxon-name-part taxon-name-part-type="genus" reg="Pachycerianthus">P.</tp:taxon-name-part> <tp:taxon-name-part taxon-name-part-type="species" reg="nobilis">nobilis</tp:taxon-name-part></tp:taxon-name></italic></bold>
                    </td><td rowspan="1" colspan="1">?</td><td rowspan="1" colspan="1">?</td><td rowspan="1" colspan="1">?</td><td rowspan="1" colspan="1">?</td><td rowspan="1" colspan="1">?</td><td rowspan="1" colspan="1">?</td><td rowspan="1" colspan="1">?</td><td rowspan="1" colspan="1">?</td><td rowspan="1" colspan="1">160–170</td></tr><tr><td rowspan="1" colspan="1">
                      <bold><italic><tp:taxon-name><tp:taxon-name-part taxon-name-part-type="genus" reg="Pachycerianthus">P.</tp:taxon-name-part> <tp:taxon-name-part taxon-name-part-type="species" reg="schlenzae">schlenzae</tp:taxon-name-part></tp:taxon-name></italic></bold>
                    </td><td rowspan="1" colspan="1">&gt; stomodeum</td><td rowspan="1" colspan="1">Present</td><td rowspan="1" colspan="1">Reach aboral pore</td><td rowspan="1" colspan="1">3/4 of M-1</td><td rowspan="1" colspan="1">1/2 of M-1</td><td rowspan="1" colspan="1">1/3 of M-1</td><td rowspan="1" colspan="1">6</td><td rowspan="1" colspan="1">Long and narrow</td><td rowspan="1" colspan="1">60–85</td></tr><tr><td rowspan="1" colspan="1">
                      <bold><italic><tp:taxon-name><tp:taxon-name-part taxon-name-part-type="genus" reg="Pachycerianthus">P.</tp:taxon-name-part> <tp:taxon-name-part taxon-name-part-type="species" reg="solitarius">solitarius</tp:taxon-name-part></tp:taxon-name></italic></bold>
                    </td><td rowspan="1" colspan="1">&gt; stomodeum</td><td rowspan="1" colspan="1">Present</td><td rowspan="1" colspan="1">Reach aboral pore</td><td rowspan="1" colspan="1">≅ M-1</td><td rowspan="1" colspan="1">1/4 of M-1</td><td rowspan="1" colspan="1">1/5 of M-1</td><td rowspan="1" colspan="1">6</td><td rowspan="1" colspan="1">Narrow</td><td rowspan="1" colspan="1">~64</td></tr></tbody></table></table-wrap></tp:treatment-sec><ref-list><ref id="B131"><mixed-citation xmlns:xlink="http://www.w3.org/1999/xlink" xlink:type="simple"><person-group><name name-style="western"><surname>Kelly</surname><given-names>E</given-names></name><name name-style="western"><surname>Keegan</surname><given-names>BF</given-names></name></person-group> (<year>2000</year>) <article-title>Case 3111. <italic><tp:taxon-name><tp:taxon-name-part taxon-name-part-type="genus">Pachycerianthus</tp:taxon-name-part></tp:taxon-name></italic> Roule, 1904 (<tp:taxon-name><tp:taxon-name-part taxon-name-part-type="phylum">Cnidaria</tp:taxon-name-part></tp:taxon-name>, <tp:taxon-name><tp:taxon-name-part taxon-name-part-type="class">Anthozoa</tp:taxon-name-part></tp:taxon-name>): Proposed Designation of <italic><tp:taxon-name><tp:taxon-name-part taxon-name-part-type="genus">P.</tp:taxon-name-part> <tp:taxon-name-part taxon-name-part-type="species">multiplicatus</tp:taxon-name-part></tp:taxon-name></italic> Carlgren, 1912 as the Type Species.</article-title><source>Bulletin of Zoological Nomenclature</source><volume>57</volume>: <fpage>11</fpage>–<lpage>13</lpage>. <ext-link xlink:type="simple" ext-link-type="doi" xlink:href="10.5962/bhl.part.20659">https://doi.org/10.5962/bhl.part.20659</ext-link></mixed-citation></ref></ref-list></tp:taxon-treatment>
