# Supplementary material for: Ceriantharia (Cnidaria) of the World: an annotated catalogue and key to species
Source: Zookeys. 2020 Jul 23;952:1–63. doi: 10.3897/zookeys.952.50617 (PMC7394777; doi:10.3897/zookeys.952.50617)
Supplement: XML Treatment for Pachycerianthus curacaoensis [file zookeys.952.50617-treatment32.xml]

<!DOCTYPE tp:taxon-treatment
  PUBLIC "-//TaxonX//DTD Taxonomic Treatment Publishing DTD v0 20100105//EN" "tax-treatment-NSO.dtd">
<tp:taxon-treatment xmlns:tp="http://www.plazi.org/taxpub"><tp:treatment-meta><kwd-group><label>Taxon classification</label><kwd><named-content xmlns:xlink="http://www.w3.org/1999/xlink" content-type="kingdom">Animalia</named-content></kwd><kwd><named-content xmlns:xlink="http://www.w3.org/1999/xlink" content-type="order">Spirularia</named-content></kwd><kwd><named-content xmlns:xlink="http://www.w3.org/1999/xlink" content-type="family">Cerianthidae</named-content></kwd></kwd-group><mixed-citation publication-type="journal"><person-group><name><surname>Stampar</surname><given-names>Sérgio N.</given-names></name><name><surname>Reimer</surname><given-names>James D.</given-names></name><name><surname>Maronna</surname><given-names>Maximiliano M.</given-names></name><name><surname>Lopes</surname><given-names>Celine S. S.</given-names></name><name><surname>Ceriello</surname><given-names>Hellen</given-names></name><name><surname>Santos</surname><given-names>Thais B.</given-names></name><name><surname>Acuña</surname><given-names>Fabián H.</given-names></name><name><surname>Morandini</surname><given-names>André C.</given-names></name></person-group><article-title><tp:taxon-name><tp:taxon-name-part taxon-name-part-type="order">Ceriantharia</tp:taxon-name-part></tp:taxon-name> (<tp:taxon-name><tp:taxon-name-part taxon-name-part-type="phylum">Cnidaria</tp:taxon-name-part></tp:taxon-name>) of the World: an annotated catalogue and key to species</article-title><source>Zookeys</source><day>23</day><month>7</month><year>2020</year><volume>952</volume><fpage>1</fpage><lpage>63</lpage><pub-id pub-id-type="doi">10.3897/zookeys.952.50617</pub-id></mixed-citation></tp:treatment-meta><tp:nomenclature><label>28</label><tp:taxon-name><object-id xmlns:xlink="http://www.w3.org/1999/xlink" content-type="arpha" xlink:type="simple">59AAB386-DD32-5F7B-BBA7-3870FA5B73E2</object-id>
              <tp:taxon-name-part taxon-name-part-type="genus" reg="Pachycerianthus">Pachycerianthus</tp:taxon-name-part>
              <tp:taxon-name-part taxon-name-part-type="species" reg="curacaoensis">curacaoensis</tp:taxon-name-part>
              <object-id xmlns:xlink="http://www.w3.org/1999/xlink" content-type="zoobank" xlink:type="simple">http://zoobank.org/9599F783-723C-4B15-9949-3C80F5AB8B98</object-id>
            </tp:taxon-name><tp:taxon-authority>den Hartog, 1977</tp:taxon-authority><tp:nomenclature-citation-list><tp:nomenclature-citation><tp:taxon-name>
                  <tp:taxon-name-part taxon-name-part-type="genus" reg="Pachycerianthus">Pachycerianthus</tp:taxon-name-part> <tp:taxon-name-part taxon-name-part-type="species" reg="curacaoensis">curacaoensis</tp:taxon-name-part></tp:taxon-name><comment>den Hartog, 1977: 215–221, 237; <xref ref-type="bibr" rid="B41">Carter 1995</xref>: 6; <xref ref-type="bibr" rid="B168">Molodtsova 2000</xref>: 15, 17; <xref ref-type="bibr" rid="B245">Stampar et al. 2014b</xref>: 344, 345, 350, 353</comment></tp:nomenclature-citation></tp:nomenclature-citation-list></tp:nomenclature><tp:treatment-sec sec-type="type locality" id="SECID0EMUAK"><title>Type locality.</title><p>Curaçao, Dutch Caribbean.</p></tp:treatment-sec><tp:treatment-sec sec-type="distribution" id="SECID0ERUAK"><title>Distribution.</title><p>Caribbean Sea (Curaçao), at 65–75 m depth.</p></tp:treatment-sec><tp:treatment-sec sec-type="remarks" id="SECID0EWUAK"><title>Remarks.</title><p>This species was described by <xref ref-type="bibr" rid="B67">den Hartog (1977)</xref> based on specimens from Curaçao. The description of this species is fairly detailed and includes a wide range of biological and morphological information. This is the only species of this genus in the Caribbean Sea and it shows no morphological similarity to congeners described from the Pacific Ocean. On the other hand, this species shares some characters with <italic><tp:taxon-name><tp:taxon-name-part taxon-name-part-type="genus" reg="Pachycerianthus">P.</tp:taxon-name-part> <tp:taxon-name-part taxon-name-part-type="species" reg="schlenzae">schlenzae</tp:taxon-name-part></tp:taxon-name></italic>, which was described from the South Atlantic (<xref ref-type="bibr" rid="B245">Stampar et al. 2014b</xref>). Thus, the evolutionary correlation of these two species is of biogeographical relevance.</p></tp:treatment-sec><tp:treatment-sec sec-type="type material" id="SECID0EPVAK"><title>Type material.</title><p>Naturalis Biodiversity Center (former Rijksmuseum van Natuurlijke Historie, Leiden – RMNH.COEL.11359 (holotype).</p></tp:treatment-sec><ref-list><ref id="B41"><mixed-citation xmlns:xlink="http://www.w3.org/1999/xlink" xlink:type="simple"><person-group><name name-style="western"><surname>Carter</surname><given-names>S</given-names></name></person-group> (<year>1995</year>) <article-title><italic><tp:taxon-name><tp:taxon-name-part taxon-name-part-type="genus">Pachycerianthus</tp:taxon-name-part></tp:taxon-name></italic> (<tp:taxon-name><tp:taxon-name-part taxon-name-part-type="class">Anthozoa</tp:taxon-name-part></tp:taxon-name>: <tp:taxon-name><tp:taxon-name-part taxon-name-part-type="order">Cerianthidea</tp:taxon-name-part></tp:taxon-name>), two newly described species from Port Jackson, Australia.</article-title><source>Records of the Australian Museum</source><volume>47</volume>: <fpage>1</fpage>–<lpage>6</lpage>. <ext-link xlink:type="simple" ext-link-type="doi" xlink:href="10.3853/j.0067-1975.47.1995.3">https://doi.org/10.3853/j.0067-1975.47.1995.3</ext-link></mixed-citation></ref><ref id="B168"><mixed-citation xmlns:xlink="http://www.w3.org/1999/xlink" xlink:type="simple"><person-group><name name-style="western"><surname>Molodtsova</surname><given-names>TN</given-names></name></person-group> (<year>2000</year>) <source>Fauna ceriantariy atlanticheskogo okeana I sostav roda <tp:taxon-name><tp:taxon-name-part taxon-name-part-type="genus">Cerianthus</tp:taxon-name-part></tp:taxon-name> mirovoy fauny. Aftoreferat na soiskanie uchenoy stepeni kandidata biologicheskih nauk.</source><publisher-name>Dialog-MGU</publisher-name>, <publisher-loc>Moscow</publisher-loc>, <size units="page">21 pp</size>.</mixed-citation></ref><ref id="B245"><mixed-citation xmlns:xlink="http://www.w3.org/1999/xlink" xlink:type="simple"><person-group><name name-style="western"><surname>Stampar</surname><given-names>SN</given-names></name><name name-style="western"><surname>Morandini</surname><given-names>AC</given-names></name><name name-style="western"><surname>Da Silveira</surname><given-names>FL</given-names></name></person-group> (<year>2014b</year>) <article-title>A new species of <italic><tp:taxon-name><tp:taxon-name-part taxon-name-part-type="genus">Pachycerianthus</tp:taxon-name-part></tp:taxon-name></italic> (<tp:taxon-name><tp:taxon-name-part taxon-name-part-type="phylum">Cnidaria</tp:taxon-name-part></tp:taxon-name>, <tp:taxon-name><tp:taxon-name-part taxon-name-part-type="class">Anthozoa</tp:taxon-name-part></tp:taxon-name>, <tp:taxon-name><tp:taxon-name-part taxon-name-part-type="order">Ceriantharia</tp:taxon-name-part></tp:taxon-name>) from tropical southwestern Atlantic.</article-title><source>Zootaxa</source><volume>3827</volume>: <fpage>343</fpage>–<lpage>354</lpage>. <ext-link xlink:type="simple" ext-link-type="doi" xlink:href="10.11646/zootaxa.3827.3.4">https://doi.org/10.11646/zootaxa.3827.3.4</ext-link></mixed-citation></ref><ref id="B67"><mixed-citation xmlns:xlink="http://www.w3.org/1999/xlink" xlink:type="simple"><person-group><name name-style="western"><surname>den Hartog</surname><given-names>JC</given-names></name></person-group> (<year>1977</year>) <article-title>Descriptions of two new <tp:taxon-name><tp:taxon-name-part taxon-name-part-type="order">Ceriantharia</tp:taxon-name-part></tp:taxon-name> from the Caribbean region, <italic><tp:taxon-name><tp:taxon-name-part taxon-name-part-type="genus">Pachycerianthus</tp:taxon-name-part> <tp:taxon-name-part taxon-name-part-type="species">curancaoensis</tp:taxon-name-part></tp:taxon-name></italic> n. sp. and <italic><tp:taxon-name><tp:taxon-name-part taxon-name-part-type="genus">Arachnanthus</tp:taxon-name-part> <tp:taxon-name-part taxon-name-part-type="species">nocturnus</tp:taxon-name-part></tp:taxon-name></italic> n. sp. with a discussion of the Cnidom and of the classification of the <tp:taxon-name><tp:taxon-name-part taxon-name-part-type="order">Ceriantharia</tp:taxon-name-part></tp:taxon-name>.</article-title><source>Zoologische Mededelingen</source><volume>51</volume>: <fpage>211</fpage>–<lpage>242</lpage>.</mixed-citation></ref></ref-list></tp:taxon-treatment>
