# Supplementary material for: Ceriantharia (Cnidaria) of the World: an annotated catalogue and key to species
Source: Zookeys. 2020 Jul 23;952:1–63. doi: 10.3897/zookeys.952.50617 (PMC7394777; doi:10.3897/zookeys.952.50617)
Supplement: XML Treatment for Pachycerianthus longistriatus [file zookeys.952.50617-treatment38.xml]

<!DOCTYPE tp:taxon-treatment
  PUBLIC "-//TaxonX//DTD Taxonomic Treatment Publishing DTD v0 20100105//EN" "tax-treatment-NSO.dtd">
<tp:taxon-treatment xmlns:tp="http://www.plazi.org/taxpub"><tp:treatment-meta><kwd-group><label>Taxon classification</label><kwd><named-content xmlns:xlink="http://www.w3.org/1999/xlink" content-type="kingdom">Animalia</named-content></kwd><kwd><named-content xmlns:xlink="http://www.w3.org/1999/xlink" content-type="order">Spirularia</named-content></kwd><kwd><named-content xmlns:xlink="http://www.w3.org/1999/xlink" content-type="family">Cerianthidae</named-content></kwd></kwd-group><mixed-citation publication-type="journal"><person-group><name><surname>Stampar</surname><given-names>Sérgio N.</given-names></name><name><surname>Reimer</surname><given-names>James D.</given-names></name><name><surname>Maronna</surname><given-names>Maximiliano M.</given-names></name><name><surname>Lopes</surname><given-names>Celine S. S.</given-names></name><name><surname>Ceriello</surname><given-names>Hellen</given-names></name><name><surname>Santos</surname><given-names>Thais B.</given-names></name><name><surname>Acuña</surname><given-names>Fabián H.</given-names></name><name><surname>Morandini</surname><given-names>André C.</given-names></name></person-group><article-title><tp:taxon-name><tp:taxon-name-part taxon-name-part-type="order">Ceriantharia</tp:taxon-name-part></tp:taxon-name> (<tp:taxon-name><tp:taxon-name-part taxon-name-part-type="phylum">Cnidaria</tp:taxon-name-part></tp:taxon-name>) of the World: an annotated catalogue and key to species</article-title><source>Zookeys</source><day>23</day><month>7</month><year>2020</year><volume>952</volume><fpage>1</fpage><lpage>63</lpage><pub-id pub-id-type="doi">10.3897/zookeys.952.50617</pub-id></mixed-citation></tp:treatment-meta><tp:nomenclature><label>34</label><tp:taxon-name><object-id xmlns:xlink="http://www.w3.org/1999/xlink" content-type="arpha" xlink:type="simple">97CF18FE-44E6-55D6-9076-CDC11C959027</object-id>
              <tp:taxon-name-part taxon-name-part-type="genus" reg="Pachycerianthus">Pachycerianthus</tp:taxon-name-part>
              <tp:taxon-name-part taxon-name-part-type="species" reg="longistriatus">longistriatus</tp:taxon-name-part>
              <object-id xmlns:xlink="http://www.w3.org/1999/xlink" content-type="zoobank" xlink:type="simple">http://zoobank.org/96D33C91-AA78-42A2-918D-C9CB9B6B3EB8</object-id>
            </tp:taxon-name><tp:taxon-authority>Carter, 1995</tp:taxon-authority><tp:nomenclature-citation-list><tp:nomenclature-citation><tp:taxon-name>
                  <tp:taxon-name-part taxon-name-part-type="genus" reg="Pachycerianthus">Pachycerianthus</tp:taxon-name-part> <tp:taxon-name-part taxon-name-part-type="species" reg="longistriatus">longistriatus</tp:taxon-name-part></tp:taxon-name><comment>Carter, 1995: 3–5; <xref ref-type="bibr" rid="B245">Stampar et al. 2014b</xref>: 350, 352</comment></tp:nomenclature-citation></tp:nomenclature-citation-list></tp:nomenclature><tp:treatment-sec sec-type="type locality" id="SECID0EXTBK"><title>Type locality.</title><p>off Port Jackson, Sydney harbor, Australia.</p></tp:treatment-sec><tp:treatment-sec sec-type="distribution" id="SECID0E3TBK"><title>Distribution.</title><p>Sydney Harbor, Australia; 5–10 m depth.</p></tp:treatment-sec><tp:treatment-sec sec-type="remarks" id="SECID0EBUBK"><title>Remarks.</title><p>As mentioned for <italic><tp:taxon-name><tp:taxon-name-part taxon-name-part-type="genus" reg="Pachycerianthus">P.</tp:taxon-name-part> <tp:taxon-name-part taxon-name-part-type="species" reg="delwynae">delwynae</tp:taxon-name-part></tp:taxon-name></italic>, the taxonomic status between the two Australian species, <italic><tp:taxon-name><tp:taxon-name-part taxon-name-part-type="genus" reg="Pachycerianthus">P.</tp:taxon-name-part> <tp:taxon-name-part taxon-name-part-type="species" reg="delwynae">delwynae</tp:taxon-name-part></tp:taxon-name></italic> and <italic><tp:taxon-name><tp:taxon-name-part taxon-name-part-type="genus" reg="Pachycerianthus">P.</tp:taxon-name-part> <tp:taxon-name-part taxon-name-part-type="species" reg="longistriatus">longistriatus</tp:taxon-name-part></tp:taxon-name></italic>, is not clear. Both were described from a very restricted area and the morphological variation between them is very subtle. There is a need for a more detailed study approach to understand the differences between these two currently valid species.</p></tp:treatment-sec><tp:treatment-sec sec-type="type material" id="SECID0EIVBK"><title>Type material.</title><p>Australian Museum – AM G15402 (Holotype).</p></tp:treatment-sec><ref-list><ref id="B245"><mixed-citation xmlns:xlink="http://www.w3.org/1999/xlink" xlink:type="simple"><person-group><name name-style="western"><surname>Stampar</surname><given-names>SN</given-names></name><name name-style="western"><surname>Morandini</surname><given-names>AC</given-names></name><name name-style="western"><surname>Da Silveira</surname><given-names>FL</given-names></name></person-group> (<year>2014b</year>) <article-title>A new species of <italic><tp:taxon-name><tp:taxon-name-part taxon-name-part-type="genus">Pachycerianthus</tp:taxon-name-part></tp:taxon-name></italic> (<tp:taxon-name><tp:taxon-name-part taxon-name-part-type="phylum">Cnidaria</tp:taxon-name-part></tp:taxon-name>, <tp:taxon-name><tp:taxon-name-part taxon-name-part-type="class">Anthozoa</tp:taxon-name-part></tp:taxon-name>, <tp:taxon-name><tp:taxon-name-part taxon-name-part-type="order">Ceriantharia</tp:taxon-name-part></tp:taxon-name>) from tropical southwestern Atlantic.</article-title><source>Zootaxa</source><volume>3827</volume>: <fpage>343</fpage>–<lpage>354</lpage>. <ext-link xlink:type="simple" ext-link-type="doi" xlink:href="10.11646/zootaxa.3827.3.4">https://doi.org/10.11646/zootaxa.3827.3.4</ext-link></mixed-citation></ref></ref-list></tp:taxon-treatment>
