# Supplementary material for: Ceriantharia (Cnidaria) of the World: an annotated catalogue and key to species
Source: Zookeys. 2020 Jul 23;952:1–63. doi: 10.3897/zookeys.952.50617 (PMC7394777; doi:10.3897/zookeys.952.50617)
Supplement: XML Treatment for Pachycerianthus maua [file zookeys.952.50617-treatment40.xml]

<!DOCTYPE tp:taxon-treatment
  PUBLIC "-//TaxonX//DTD Taxonomic Treatment Publishing DTD v0 20100105//EN" "tax-treatment-NSO.dtd">
<tp:taxon-treatment xmlns:tp="http://www.plazi.org/taxpub"><tp:treatment-meta><kwd-group><label>Taxon classification</label><kwd><named-content xmlns:xlink="http://www.w3.org/1999/xlink" content-type="kingdom">Animalia</named-content></kwd><kwd><named-content xmlns:xlink="http://www.w3.org/1999/xlink" content-type="order">Spirularia</named-content></kwd><kwd><named-content xmlns:xlink="http://www.w3.org/1999/xlink" content-type="family">Cerianthidae</named-content></kwd></kwd-group><mixed-citation publication-type="journal"><person-group><name><surname>Stampar</surname><given-names>Sérgio N.</given-names></name><name><surname>Reimer</surname><given-names>James D.</given-names></name><name><surname>Maronna</surname><given-names>Maximiliano M.</given-names></name><name><surname>Lopes</surname><given-names>Celine S. S.</given-names></name><name><surname>Ceriello</surname><given-names>Hellen</given-names></name><name><surname>Santos</surname><given-names>Thais B.</given-names></name><name><surname>Acuña</surname><given-names>Fabián H.</given-names></name><name><surname>Morandini</surname><given-names>André C.</given-names></name></person-group><article-title><tp:taxon-name><tp:taxon-name-part taxon-name-part-type="order">Ceriantharia</tp:taxon-name-part></tp:taxon-name> (<tp:taxon-name><tp:taxon-name-part taxon-name-part-type="phylum">Cnidaria</tp:taxon-name-part></tp:taxon-name>) of the World: an annotated catalogue and key to species</article-title><source>Zookeys</source><day>23</day><month>7</month><year>2020</year><volume>952</volume><fpage>1</fpage><lpage>63</lpage><pub-id pub-id-type="doi">10.3897/zookeys.952.50617</pub-id></mixed-citation></tp:treatment-meta><tp:nomenclature><label>36</label><tp:taxon-name><object-id xmlns:xlink="http://www.w3.org/1999/xlink" content-type="arpha" xlink:type="simple">ADA1C99B-341A-56D2-B85F-0810C60057F3</object-id>
              <tp:taxon-name-part taxon-name-part-type="genus" reg="Pachycerianthus">Pachycerianthus</tp:taxon-name-part>
              <tp:taxon-name-part taxon-name-part-type="species" reg="maua">maua</tp:taxon-name-part>
              <object-id xmlns:xlink="http://www.w3.org/1999/xlink" content-type="zoobank" xlink:type="simple">http://zoobank.org/7797F482-1430-400F-ABD3-7FB2E511A132</object-id>
            </tp:taxon-name><tp:taxon-authority>(Carlgren, 1900)</tp:taxon-authority><tp:nomenclature-citation-list><tp:nomenclature-citation><tp:taxon-name>
                  <tp:taxon-name-part taxon-name-part-type="genus" reg="Cerianthus">Cerianthus</tp:taxon-name-part> <tp:taxon-name-part taxon-name-part-type="species" reg="maua">maua</tp:taxon-name-part></tp:taxon-name><comment>Carlgren, 1900: 27–29; <xref ref-type="bibr" rid="B136">Krempf 1905</xref>: 195; <xref ref-type="bibr" rid="B199">Pax 1909</xref>: 413; <xref ref-type="bibr" rid="B200">Pax 1910</xref>: 167; <xref ref-type="bibr" rid="B228">Schmidt 1972</xref>: 427, 433; <xref ref-type="bibr" rid="B73">Emig et al. 1972</xref>: 304–307</comment></tp:nomenclature-citation><tp:nomenclature-citation><tp:taxon-name>
                  <tp:taxon-name-part taxon-name-part-type="genus" reg="Cerianthus">Cerianthus</tp:taxon-name-part> <tp:taxon-name-part taxon-name-part-type="species" reg="mana">mana</tp:taxon-name-part></tp:taxon-name><comment><xref ref-type="bibr" rid="B83">Fishelson 1970</xref>: 109</comment></tp:nomenclature-citation><tp:nomenclature-citation><tp:taxon-name>
                  <tp:taxon-name-part taxon-name-part-type="genus" reg="Pachycerianthus">Pachycerianthus</tp:taxon-name-part> <tp:taxon-name-part taxon-name-part-type="species" reg="maua">maua</tp:taxon-name-part></tp:taxon-name><comment>: <xref ref-type="bibr" rid="B28">Carlgren 1912b</xref>: 389–391; <xref ref-type="bibr" rid="B7">Arai 1971</xref>: 1680; <xref ref-type="bibr" rid="B41">Carter 1995</xref>: 5; <xref ref-type="bibr" rid="B245">Stampar et al. 2014b</xref>: 350, 352</comment></tp:nomenclature-citation></tp:nomenclature-citation-list></tp:nomenclature><tp:treatment-sec sec-type="type locality" id="SECID0EX4BK"><title>Type locality.</title><p>Mkokotoni, Zanzibar, Tanzania.</p></tp:treatment-sec><tp:treatment-sec sec-type="distribution" id="SECID0E34BK"><title>Distribution.</title><p>Indian Ocean (Mozambique, Madagascar, and Tanzania) and Aden Gulf (Djibouti) and Red Sea (Egypt and Saudi Arabia), shallow waters.</p></tp:treatment-sec><tp:treatment-sec sec-type="remarks" id="SECID0EB5BK"><title>Remarks.</title><p>This species was described by <xref ref-type="bibr" rid="B25">Carlgren (1900)</xref>, who subsequently moved this species to the genus <italic><tp:taxon-name><tp:taxon-name-part taxon-name-part-type="genus" reg="Pachycerianthus">Pachycerianthus</tp:taxon-name-part></tp:taxon-name></italic> and added some comments on its morphology (<xref ref-type="bibr" rid="B28">Carlgren 1912b</xref>). <xref ref-type="bibr" rid="B136">Krempf (1905)</xref> recorded two specimens from Djibouti, but he did not study anatomical characteristics. Much later, <xref ref-type="bibr" rid="B83">Fishelson (1970)</xref> recorded a great number of specimens from Eilat, Israel. However, again, the author failed to mention any anatomical characters of the specimens, and the figure of the presented specimen is quite inconsistent with the description of <xref ref-type="bibr" rid="B25">Carlgren (1900)</xref> or with specimens analyzed from Mozambique (S. Stampar pers. obs.). Thus, the identification of the Red Sea specimens may be misleading, and these Red Sea specimens could be classified either as another species already known to the region (perhaps <italic><tp:taxon-name><tp:taxon-name-part taxon-name-part-type="genus" reg="Cerianthus">Cerianthus</tp:taxon-name-part> <tp:taxon-name-part taxon-name-part-type="species" reg="medusula">medusula</tp:taxon-name-part></tp:taxon-name></italic>) or as an undescribed species.</p></tp:treatment-sec><tp:treatment-sec sec-type="type material" id="SECID0EN6BK"><title>Type material.</title><p>Not found in this study, but the original description provided a graphic representation.</p></tp:treatment-sec><ref-list><ref id="B136"><mixed-citation xmlns:xlink="http://www.w3.org/1999/xlink" xlink:type="simple"><person-group><name name-style="western"><surname>Krempf</surname><given-names>A</given-names></name></person-group> (<year>1905</year>) <article-title>Liste des Hexanthides rapportés de l’Océan Indien (Golfe de Tadjourah) par M. Ch. Gravier.</article-title><source>Bulletin du Muséum national d’Histoire naturelle</source><volume>11</volume>: <fpage>191</fpage>–<lpage>196</lpage>.</mixed-citation></ref><ref id="B199"><mixed-citation xmlns:xlink="http://www.w3.org/1999/xlink" xlink:type="simple"><person-group><name name-style="western"><surname>Pax</surname><given-names>F</given-names></name></person-group> (<year>1909</year>) <article-title>Die Aktinien der ostafrikanischen Inseln.</article-title> In: <person-group><name name-style="western"><surname>Voeltzkow</surname><given-names>A</given-names></name></person-group> (<role>Ed.</role>) <issue-title>, Reise in Ostafrika in den Jahren 1903–1905.</issue-title><source>E Schweizerbart Verlagsbuchhandlung, Stuttgart</source>, <fpage>399</fpage>–<lpage>418</lpage>.</mixed-citation></ref><ref id="B200"><mixed-citation xmlns:xlink="http://www.w3.org/1999/xlink" xlink:type="simple"><person-group><name name-style="western"><surname>Pax</surname><given-names>F</given-names></name></person-group> (<year>1910</year>) <article-title>Studien an westindischen Actinien. Zoologische jahrbucher.</article-title><source>Abteilung fur allgemeine zoologie und physiologie der tiere suppl</source><volume>11</volume>: <fpage>157</fpage>–<lpage>330</lpage>.</mixed-citation></ref><ref id="B228"><mixed-citation xmlns:xlink="http://www.w3.org/1999/xlink" xlink:type="simple"><person-group><name name-style="western"><surname>Schmidt</surname><given-names>H</given-names></name></person-group> (<year>1972</year>) <article-title>Die Nesselkapseln der Anthozoen und ihre Bedeutung fur die phylogenetische Systematik.</article-title><source>Helgoländer Wissenschaftliche Meeresuntersuchungen</source><volume>23</volume>: <fpage>422</fpage>–<lpage>458</lpage>. <ext-link xlink:type="simple" ext-link-type="doi" xlink:href="10.1007/BF01625294">https://doi.org/10.1007/BF01625294</ext-link></mixed-citation></ref><ref id="B73"><mixed-citation xmlns:xlink="http://www.w3.org/1999/xlink" xlink:type="simple"><person-group><name name-style="western"><surname>Emig</surname><given-names>CC</given-names></name><name name-style="western"><surname>Herberts</surname><given-names>C</given-names></name><name name-style="western"><surname>Thomassin</surname><given-names>BA</given-names></name></person-group> (<year>1972</year>) <article-title>Sur l’association de <italic><tp:taxon-name><tp:taxon-name-part taxon-name-part-type="genus">Phoronis</tp:taxon-name-part> <tp:taxon-name-part taxon-name-part-type="species">australis</tp:taxon-name-part></tp:taxon-name></italic> avec <italic><tp:taxon-name><tp:taxon-name-part taxon-name-part-type="genus">Cerianthus</tp:taxon-name-part> <tp:taxon-name-part taxon-name-part-type="species">maua</tp:taxon-name-part></tp:taxon-name></italic> dans les zones récifales de Madagascar.</article-title><source>Marine Biology</source><volume>15</volume>: <fpage>304</fpage>–<lpage>315</lpage>. <ext-link xlink:type="simple" ext-link-type="doi" xlink:href="10.1007/BF00401390">https://doi.org/10.1007/BF00401390</ext-link></mixed-citation></ref><ref id="B83"><mixed-citation xmlns:xlink="http://www.w3.org/1999/xlink" xlink:type="simple"><person-group><name name-style="western"><surname>Fishelson</surname><given-names>L</given-names></name></person-group> (<year>1970</year>) <article-title>Littoral fauna of the Red Sea: the population of non-scleractinian anthozoans of shallow waters of the Red Sea (Eilat).</article-title><source>Marine Biology</source><volume>6</volume>: <fpage>106</fpage>–<lpage>116</lpage>. <ext-link xlink:type="simple" ext-link-type="doi" xlink:href="10.1007/BF00347239">https://doi.org/10.1007/BF00347239</ext-link></mixed-citation></ref><ref id="B28"><mixed-citation xmlns:xlink="http://www.w3.org/1999/xlink" xlink:type="simple"><person-group><name name-style="western"><surname>Carlgren</surname><given-names>O</given-names></name></person-group> (<year>1912b</year>) <article-title>Über Ceriantharien des Mittelmeers.</article-title><source>Mitteilungen aus der Zoologischen Station zu Neapel</source><volume>20</volume>: <fpage>356</fpage>–<lpage>391</lpage>.</mixed-citation></ref><ref id="B7"><mixed-citation xmlns:xlink="http://www.w3.org/1999/xlink" xlink:type="simple"><person-group><name name-style="western"><surname>Arai</surname><given-names>MN</given-names></name></person-group> (<year>1971</year>) <article-title><italic><tp:taxon-name><tp:taxon-name-part taxon-name-part-type="genus">Pachycerianthus</tp:taxon-name-part></tp:taxon-name></italic> (<tp:taxon-name><tp:taxon-name-part taxon-name-part-type="order">Ceriantharia</tp:taxon-name-part></tp:taxon-name>) from British Columbia and Washington.</article-title><source>Journal of the Fisheries Research Board of Canada</source><volume>28</volume>: <fpage>1677</fpage>–<lpage>1680</lpage>. <ext-link xlink:type="simple" ext-link-type="doi" xlink:href="10.1139/f71-250">https://doi.org/10.1139/f71-250</ext-link></mixed-citation></ref><ref id="B41"><mixed-citation xmlns:xlink="http://www.w3.org/1999/xlink" xlink:type="simple"><person-group><name name-style="western"><surname>Carter</surname><given-names>S</given-names></name></person-group> (<year>1995</year>) <article-title><italic><tp:taxon-name><tp:taxon-name-part taxon-name-part-type="genus">Pachycerianthus</tp:taxon-name-part></tp:taxon-name></italic> (<tp:taxon-name><tp:taxon-name-part taxon-name-part-type="class">Anthozoa</tp:taxon-name-part></tp:taxon-name>: <tp:taxon-name><tp:taxon-name-part taxon-name-part-type="order">Cerianthidea</tp:taxon-name-part></tp:taxon-name>), two newly described species from Port Jackson, Australia.</article-title><source>Records of the Australian Museum</source><volume>47</volume>: <fpage>1</fpage>–<lpage>6</lpage>. <ext-link xlink:type="simple" ext-link-type="doi" xlink:href="10.3853/j.0067-1975.47.1995.3">https://doi.org/10.3853/j.0067-1975.47.1995.3</ext-link></mixed-citation></ref><ref id="B245"><mixed-citation xmlns:xlink="http://www.w3.org/1999/xlink" xlink:type="simple"><person-group><name name-style="western"><surname>Stampar</surname><given-names>SN</given-names></name><name name-style="western"><surname>Morandini</surname><given-names>AC</given-names></name><name name-style="western"><surname>Da Silveira</surname><given-names>FL</given-names></name></person-group> (<year>2014b</year>) <article-title>A new species of <italic><tp:taxon-name><tp:taxon-name-part taxon-name-part-type="genus">Pachycerianthus</tp:taxon-name-part></tp:taxon-name></italic> (<tp:taxon-name><tp:taxon-name-part taxon-name-part-type="phylum">Cnidaria</tp:taxon-name-part></tp:taxon-name>, <tp:taxon-name><tp:taxon-name-part taxon-name-part-type="class">Anthozoa</tp:taxon-name-part></tp:taxon-name>, <tp:taxon-name><tp:taxon-name-part taxon-name-part-type="order">Ceriantharia</tp:taxon-name-part></tp:taxon-name>) from tropical southwestern Atlantic.</article-title><source>Zootaxa</source><volume>3827</volume>: <fpage>343</fpage>–<lpage>354</lpage>. <ext-link xlink:type="simple" ext-link-type="doi" xlink:href="10.11646/zootaxa.3827.3.4">https://doi.org/10.11646/zootaxa.3827.3.4</ext-link></mixed-citation></ref><ref id="B25"><mixed-citation xmlns:xlink="http://www.w3.org/1999/xlink" xlink:type="simple"><person-group><name name-style="western"><surname>Carlgren</surname><given-names>O</given-names></name></person-group> (<year>1900</year>) <article-title>Ostafrikanische Actinien. Gesammelt von Herrn Dr. F. Stuhlmann 1888 und 1889.</article-title><source>Mittheilungen aus dem Naturhistorischen Museum</source><volume>17</volume>: <fpage>21</fpage>–<lpage>144</lpage>.</mixed-citation></ref></ref-list></tp:taxon-treatment>
