# Supplementary material for: Ceriantharia (Cnidaria) of the World: an annotated catalogue and key to species
Source: Zookeys. 2020 Jul 23;952:1–63. doi: 10.3897/zookeys.952.50617 (PMC7394777; doi:10.3897/zookeys.952.50617)
Supplement: XML Treatment for Pachycerianthus monostichus [file zookeys.952.50617-treatment41.xml]

<!DOCTYPE tp:taxon-treatment
  PUBLIC "-//TaxonX//DTD Taxonomic Treatment Publishing DTD v0 20100105//EN" "tax-treatment-NSO.dtd">
<tp:taxon-treatment xmlns:tp="http://www.plazi.org/taxpub"><tp:treatment-meta><kwd-group><label>Taxon classification</label><kwd><named-content xmlns:xlink="http://www.w3.org/1999/xlink" content-type="kingdom">Animalia</named-content></kwd><kwd><named-content xmlns:xlink="http://www.w3.org/1999/xlink" content-type="order">Spirularia</named-content></kwd><kwd><named-content xmlns:xlink="http://www.w3.org/1999/xlink" content-type="family">Cerianthidae</named-content></kwd></kwd-group><mixed-citation publication-type="journal"><person-group><name><surname>Stampar</surname><given-names>Sérgio N.</given-names></name><name><surname>Reimer</surname><given-names>James D.</given-names></name><name><surname>Maronna</surname><given-names>Maximiliano M.</given-names></name><name><surname>Lopes</surname><given-names>Celine S. S.</given-names></name><name><surname>Ceriello</surname><given-names>Hellen</given-names></name><name><surname>Santos</surname><given-names>Thais B.</given-names></name><name><surname>Acuña</surname><given-names>Fabián H.</given-names></name><name><surname>Morandini</surname><given-names>André C.</given-names></name></person-group><article-title><tp:taxon-name><tp:taxon-name-part taxon-name-part-type="order">Ceriantharia</tp:taxon-name-part></tp:taxon-name> (<tp:taxon-name><tp:taxon-name-part taxon-name-part-type="phylum">Cnidaria</tp:taxon-name-part></tp:taxon-name>) of the World: an annotated catalogue and key to species</article-title><source>Zookeys</source><day>23</day><month>7</month><year>2020</year><volume>952</volume><fpage>1</fpage><lpage>63</lpage><pub-id pub-id-type="doi">10.3897/zookeys.952.50617</pub-id></mixed-citation></tp:treatment-meta><tp:nomenclature><label>37</label><tp:taxon-name><object-id xmlns:xlink="http://www.w3.org/1999/xlink" content-type="arpha" xlink:type="simple">E92CD37A-DA3D-513D-94A2-405080F5ADFB</object-id>
              <tp:taxon-name-part taxon-name-part-type="genus" reg="Pachycerianthus">Pachycerianthus</tp:taxon-name-part>
              <tp:taxon-name-part taxon-name-part-type="species" reg="monostichus">monostichus</tp:taxon-name-part>
              <object-id xmlns:xlink="http://www.w3.org/1999/xlink" content-type="zoobank" xlink:type="simple">http://zoobank.org/CDDC2972-281C-488C-84C4-BD5D468ADFA1</object-id>
            </tp:taxon-name><tp:taxon-authority>McMurrich, 1910</tp:taxon-authority><tp:nomenclature-citation-list><tp:nomenclature-citation><tp:taxon-name>
                  <tp:taxon-name-part taxon-name-part-type="genus" reg="Pachycerianthus">Pachycerianthus</tp:taxon-name-part> <tp:taxon-name-part taxon-name-part-type="species" reg="monostichus">monostichus</tp:taxon-name-part></tp:taxon-name><comment>McMurrich, 1910: 38–39; <xref ref-type="bibr" rid="B27">Carlgren 1912a</xref>: 44–47; <xref ref-type="bibr" rid="B7">Arai 1971</xref>: 1680; <xref ref-type="bibr" rid="B269">van Soest 1979</xref>: 118; <xref ref-type="bibr" rid="B41">Carter 1995</xref>: 6; <xref ref-type="bibr" rid="B68">den Hartog 1997</xref>: 352; <xref ref-type="bibr" rid="B245">Stampar et al. 2014b</xref>: 350 352</comment></tp:nomenclature-citation></tp:nomenclature-citation-list></tp:nomenclature><tp:treatment-sec sec-type="type locality" id="SECID0EACCK"><title>Type locality.</title><p>Ambon, Maluku, Indonesia.</p></tp:treatment-sec><tp:treatment-sec sec-type="distribution" id="SECID0EFCCK"><title>Distribution.</title><p>Only known from shallow water at the type locality.</p></tp:treatment-sec><tp:treatment-sec sec-type="remarks" id="SECID0EKCCK"><title>Remarks.</title><p>This species was described by <xref ref-type="bibr" rid="B161">McMurrich (1910)</xref> based on two specimens from Ambon Island, Indonesia. The information presented by the author is quite suitable for characterization of the species, especially as the mesentery organization is quite conspicuous. No further relevant information on this species is available to date.</p></tp:treatment-sec><tp:treatment-sec sec-type="type material" id="SECID0EUCCK"><title>Type material.</title><p>Not found in this study, but the original description provided a graphic representation.</p></tp:treatment-sec><ref-list><ref id="B27"><mixed-citation xmlns:xlink="http://www.w3.org/1999/xlink" xlink:type="simple"><person-group><name name-style="western"><surname>Carlgren</surname><given-names>O</given-names></name></person-group> (<year>1912a</year>) <article-title><tp:taxon-name><tp:taxon-name-part taxon-name-part-type="order">Ceriantharia</tp:taxon-name-part></tp:taxon-name>.</article-title><source>Danish Ingolf-Expedition</source><volume>5</volume>: <fpage>1</fpage>–<lpage>79</lpage>.</mixed-citation></ref><ref id="B7"><mixed-citation xmlns:xlink="http://www.w3.org/1999/xlink" xlink:type="simple"><person-group><name name-style="western"><surname>Arai</surname><given-names>MN</given-names></name></person-group> (<year>1971</year>) <article-title><italic><tp:taxon-name><tp:taxon-name-part taxon-name-part-type="genus">Pachycerianthus</tp:taxon-name-part></tp:taxon-name></italic> (<tp:taxon-name><tp:taxon-name-part taxon-name-part-type="order">Ceriantharia</tp:taxon-name-part></tp:taxon-name>) from British Columbia and Washington.</article-title><source>Journal of the Fisheries Research Board of Canada</source><volume>28</volume>: <fpage>1677</fpage>–<lpage>1680</lpage>. <ext-link xlink:type="simple" ext-link-type="doi" xlink:href="10.1139/f71-250">https://doi.org/10.1139/f71-250</ext-link></mixed-citation></ref><ref id="B269"><mixed-citation xmlns:xlink="http://www.w3.org/1999/xlink" xlink:type="simple"><person-group><name name-style="western"><surname>van Soest</surname><given-names>RWM</given-names></name></person-group> (<year>1979</year>) <article-title>A catalogue of the coelenterate type specimens of the Zoological Museum of Amsterdam. IV. <tp:taxon-name><tp:taxon-name-part taxon-name-part-type="order">Gorgonacea</tp:taxon-name-part></tp:taxon-name>, <tp:taxon-name><tp:taxon-name-part taxon-name-part-type="order">Actiniaria</tp:taxon-name-part></tp:taxon-name>, <tp:taxon-name><tp:taxon-name-part taxon-name-part-type="order">Scleractinia</tp:taxon-name-part></tp:taxon-name>.</article-title><source>Beaufortia</source><volume>29</volume>: <fpage>81</fpage>–<lpage>126</lpage>.</mixed-citation></ref><ref id="B41"><mixed-citation xmlns:xlink="http://www.w3.org/1999/xlink" xlink:type="simple"><person-group><name name-style="western"><surname>Carter</surname><given-names>S</given-names></name></person-group> (<year>1995</year>) <article-title><italic><tp:taxon-name><tp:taxon-name-part taxon-name-part-type="genus">Pachycerianthus</tp:taxon-name-part></tp:taxon-name></italic> (<tp:taxon-name><tp:taxon-name-part taxon-name-part-type="class">Anthozoa</tp:taxon-name-part></tp:taxon-name>: <tp:taxon-name><tp:taxon-name-part taxon-name-part-type="order">Cerianthidea</tp:taxon-name-part></tp:taxon-name>), two newly described species from Port Jackson, Australia.</article-title><source>Records of the Australian Museum</source><volume>47</volume>: <fpage>1</fpage>–<lpage>6</lpage>. <ext-link xlink:type="simple" ext-link-type="doi" xlink:href="10.3853/j.0067-1975.47.1995.3">https://doi.org/10.3853/j.0067-1975.47.1995.3</ext-link></mixed-citation></ref><ref id="B68"><mixed-citation xmlns:xlink="http://www.w3.org/1999/xlink" xlink:type="simple"><person-group><name name-style="western"><surname>den Hartog</surname><given-names>JC</given-names></name></person-group> (<year>1997</year>) <article-title>The sea anemone fauna of Indonesian coral reefs.</article-title> In: <person-group><name name-style="western"><surname>Tomascik</surname><given-names>T</given-names></name><name name-style="western"><surname>Mah</surname><given-names>AJ</given-names></name><name name-style="western"><surname>Nontji</surname><given-names>A</given-names></name><name name-style="western"><surname>Moosa</surname><given-names>MK</given-names></name></person-group> (<role>Eds</role>) <issue-title>The ecology of the Indonesian seas 1.</issue-title><source>Periplus Editions, Singapore</source>, <fpage>351</fpage>–<lpage>370</lpage>.</mixed-citation></ref><ref id="B245"><mixed-citation xmlns:xlink="http://www.w3.org/1999/xlink" xlink:type="simple"><person-group><name name-style="western"><surname>Stampar</surname><given-names>SN</given-names></name><name name-style="western"><surname>Morandini</surname><given-names>AC</given-names></name><name name-style="western"><surname>Da Silveira</surname><given-names>FL</given-names></name></person-group> (<year>2014b</year>) <article-title>A new species of <italic><tp:taxon-name><tp:taxon-name-part taxon-name-part-type="genus">Pachycerianthus</tp:taxon-name-part></tp:taxon-name></italic> (<tp:taxon-name><tp:taxon-name-part taxon-name-part-type="phylum">Cnidaria</tp:taxon-name-part></tp:taxon-name>, <tp:taxon-name><tp:taxon-name-part taxon-name-part-type="class">Anthozoa</tp:taxon-name-part></tp:taxon-name>, <tp:taxon-name><tp:taxon-name-part taxon-name-part-type="order">Ceriantharia</tp:taxon-name-part></tp:taxon-name>) from tropical southwestern Atlantic.</article-title><source>Zootaxa</source><volume>3827</volume>: <fpage>343</fpage>–<lpage>354</lpage>. <ext-link xlink:type="simple" ext-link-type="doi" xlink:href="10.11646/zootaxa.3827.3.4">https://doi.org/10.11646/zootaxa.3827.3.4</ext-link></mixed-citation></ref><ref id="B161"><mixed-citation xmlns:xlink="http://www.w3.org/1999/xlink" xlink:type="simple"><person-group><name name-style="western"><surname>McMurrich</surname><given-names>JP</given-names></name></person-group> (<year>1910</year>) <article-title><tp:taxon-name><tp:taxon-name-part taxon-name-part-type="order">Actiniaria</tp:taxon-name-part></tp:taxon-name> of the Siboga expedition, Part I. <tp:taxon-name><tp:taxon-name-part taxon-name-part-type="order">Ceriantharia</tp:taxon-name-part></tp:taxon-name>.</article-title><source>Siboga-Expeditie Monographes</source><volume>10</volume>: <fpage>1</fpage>–<lpage>48</lpage>.</mixed-citation></ref></ref-list></tp:taxon-treatment>
