# Supplementary material for: Ceriantharia (Cnidaria) of the World: an annotated catalogue and key to species
Source: Zookeys. 2020 Jul 23;952:1–63. doi: 10.3897/zookeys.952.50617 (PMC7394777; doi:10.3897/zookeys.952.50617)
Supplement: XML Treatment for Pachycerianthus multiplicatus [file zookeys.952.50617-treatment42.xml]

<!DOCTYPE tp:taxon-treatment
  PUBLIC "-//TaxonX//DTD Taxonomic Treatment Publishing DTD v0 20100105//EN" "tax-treatment-NSO.dtd">
<tp:taxon-treatment xmlns:tp="http://www.plazi.org/taxpub"><tp:treatment-meta><kwd-group><label>Taxon classification</label><kwd><named-content xmlns:xlink="http://www.w3.org/1999/xlink" content-type="kingdom">Animalia</named-content></kwd><kwd><named-content xmlns:xlink="http://www.w3.org/1999/xlink" content-type="order">Spirularia</named-content></kwd><kwd><named-content xmlns:xlink="http://www.w3.org/1999/xlink" content-type="family">Cerianthidae</named-content></kwd></kwd-group><mixed-citation publication-type="journal"><person-group><name><surname>Stampar</surname><given-names>Sérgio N.</given-names></name><name><surname>Reimer</surname><given-names>James D.</given-names></name><name><surname>Maronna</surname><given-names>Maximiliano M.</given-names></name><name><surname>Lopes</surname><given-names>Celine S. S.</given-names></name><name><surname>Ceriello</surname><given-names>Hellen</given-names></name><name><surname>Santos</surname><given-names>Thais B.</given-names></name><name><surname>Acuña</surname><given-names>Fabián H.</given-names></name><name><surname>Morandini</surname><given-names>André C.</given-names></name></person-group><article-title><tp:taxon-name><tp:taxon-name-part taxon-name-part-type="order">Ceriantharia</tp:taxon-name-part></tp:taxon-name> (<tp:taxon-name><tp:taxon-name-part taxon-name-part-type="phylum">Cnidaria</tp:taxon-name-part></tp:taxon-name>) of the World: an annotated catalogue and key to species</article-title><source>Zookeys</source><day>23</day><month>7</month><year>2020</year><volume>952</volume><fpage>1</fpage><lpage>63</lpage><pub-id pub-id-type="doi">10.3897/zookeys.952.50617</pub-id></mixed-citation></tp:treatment-meta><tp:nomenclature><label>38</label><tp:taxon-name><object-id xmlns:xlink="http://www.w3.org/1999/xlink" content-type="arpha" xlink:type="simple">C5E81A52-5329-5FB9-894A-D7F35E5010F9</object-id>
              <tp:taxon-name-part taxon-name-part-type="genus" reg="Pachycerianthus">Pachycerianthus</tp:taxon-name-part>
              <tp:taxon-name-part taxon-name-part-type="species" reg="multiplicatus">multiplicatus</tp:taxon-name-part>
              <object-id xmlns:xlink="http://www.w3.org/1999/xlink" content-type="zoobank" xlink:type="simple">http://zoobank.org/1D9265CA-F705-4693-B955-D17D0A63500A</object-id>
            </tp:taxon-name><tp:taxon-authority>Carlgren, 1912</tp:taxon-authority><tp:nomenclature-citation-list><tp:nomenclature-citation><tp:taxon-name>
                  <tp:taxon-name-part taxon-name-part-type="genus" reg="Cerianthus">Cerianthus</tp:taxon-name-part> <tp:taxon-name-part taxon-name-part-type="species" reg="membranaceus">membranaceus</tp:taxon-name-part></tp:taxon-name><comment>: <xref ref-type="bibr" rid="B151">Lütken 1889</xref>: 362</comment></tp:nomenclature-citation><tp:nomenclature-citation><tp:taxon-name>
                  <tp:taxon-name-part taxon-name-part-type="genus" reg="Cerianthus">Cerianthus</tp:taxon-name-part> <tp:taxon-name-part taxon-name-part-type="species" reg="danielssen">danielssen</tp:taxon-name-part></tp:taxon-name><comment>: <xref ref-type="bibr" rid="B146">Levinsen 1893</xref>: 397; <xref ref-type="bibr" rid="B24">Carlgren 1896</xref>: 174</comment></tp:nomenclature-citation><tp:nomenclature-citation><tp:taxon-name>
                  <tp:taxon-name-part taxon-name-part-type="genus" reg="Pachycerianthus">Pachycerianthus</tp:taxon-name-part> <tp:taxon-name-part taxon-name-part-type="species" reg="multiplicatus">multiplicatus</tp:taxon-name-part></tp:taxon-name><comment>Carlgren, 1912a: 5–11; <xref ref-type="bibr" rid="B33">Carlgren 1931</xref>: 8–9; <xref ref-type="bibr" rid="B36">Carlgren 1940</xref>: 9–12; <xref ref-type="bibr" rid="B37">Carlgren 1942</xref>: 70–71; <xref ref-type="bibr" rid="B38">Carlgren 1945</xref>: 68–70; <xref ref-type="bibr" rid="B228">Schmidt 1972</xref>: 427, 432–433; <xref ref-type="bibr" rid="B7">Arai 1971</xref>: 1689; <xref ref-type="bibr" rid="B130">Keegan and Könnecker 1973</xref>: 257 <xref ref-type="bibr" rid="B155">Mariscal et al. 1977</xref>: 395; <xref ref-type="bibr" rid="B154">Manuel 1981</xref>: 64, 67; <xref ref-type="bibr" rid="B210">Picton 1985</xref>: 485; <xref ref-type="bibr" rid="B158">McFarlane 1988</xref>: 365–370; <xref ref-type="bibr" rid="B41">Carter 1995</xref>: 6; <xref ref-type="bibr" rid="B168">Molodtsova 2000</xref>: 12, 15, 17; <xref ref-type="bibr" rid="B127">Jonsson et al. 2001</xref>: 189–195; <xref ref-type="bibr" rid="B245">Stampar et al. 2014b</xref>: 350, 352</comment></tp:nomenclature-citation><tp:nomenclature-citation><tp:taxon-name>
                  <tp:taxon-name-part taxon-name-part-type="genus" reg="Pachycerianthus"/>
                  <tp:taxon-name-part taxon-name-part-type="species" reg="multiplicatus"/>
                </tp:taxon-name><comment>(?) <tp:taxon-name><tp:taxon-name-part taxon-name-part-type="genus" reg="Pachycerianthus">Pachycerianthus</tp:taxon-name-part> <tp:taxon-name-part taxon-name-part-type="species" reg="multiplicatus">multiplicatus</tp:taxon-name-part></tp:taxon-name>: <xref ref-type="bibr" rid="B54">Çinar et al. 2014</xref>: 684 </comment></tp:nomenclature-citation></tp:nomenclature-citation-list></tp:nomenclature><tp:treatment-sec sec-type="type locality" id="SECID0ECICK"><title>Type locality.</title><p>Two areas are mentioned – Kattegat Strait and Trondheim, Norway (not specified)</p></tp:treatment-sec><tp:treatment-sec sec-type="distribution" id="SECID0EHICK"><title>Distribution.</title><p>North, Inner, Celtic, Irish and Norwegian Seas, Gulf of Biscay, at &lt; 130 m depth.</p><p><bold>Remarks.</bold><xref ref-type="bibr" rid="B146">Levinsen (1893)</xref> described this species as <italic><tp:taxon-name><tp:taxon-name-part taxon-name-part-type="genus" reg="Cerianthus">Cerianthus</tp:taxon-name-part> <tp:taxon-name-part taxon-name-part-type="species" reg="danielssen">danielssen</tp:taxon-name-part></tp:taxon-name></italic>, however, this description was incomplete and did not meet the minimum characterization requirements for a cerianthid species. Thus, <xref ref-type="bibr" rid="B27">Carlgren (1912a)</xref> proposed the new name <italic><tp:taxon-name><tp:taxon-name-part taxon-name-part-type="genus" reg="Pachycerianthus">P.</tp:taxon-name-part> <tp:taxon-name-part taxon-name-part-type="species" reg="multiplicatus">multiplicatus</tp:taxon-name-part></tp:taxon-name></italic>, while giving a detailed description of this species. <xref ref-type="bibr" rid="B28">Carlgren (1912b)</xref> included several records in the region as well as some biological aspects. <xref ref-type="bibr" rid="B192">Nyholm (1943)</xref> gave a detailed study of the life cycle of the species, including information on reproductive seasons and also on larval development (a modified planula). This is a very interesting species for ecological studies, as several reports have mentioned clusters of individuals in different regions (e.g., <xref ref-type="bibr" rid="B127">Jonsson et al. 2001</xref>). There is still doubt about the true distribution of the species as individuals recorded from the coast of France and Spain have never been studied in detail.</p></tp:treatment-sec><tp:treatment-sec sec-type="type material" id="SECID0E1JCK"><title>Type material.</title><p>(?) Lund Museum of Zoology (MZLU) - 6570 (syntype), but not formally designated in description.</p></tp:treatment-sec><ref-list><ref id="B151"><mixed-citation xmlns:xlink="http://www.w3.org/1999/xlink" xlink:type="simple"><person-group><name name-style="western"><surname>Lütken</surname><given-names>C</given-names></name></person-group> (<year>1889</year>) <article-title>Nogle temmelig uventede Forøgelser af den norske Havfauna.</article-title><source>Videnskabelige meddelelser fra den Naturhistoriske forening i Kjöbenhavn</source><volume>7</volume>: <fpage>358</fpage>–<lpage>362</lpage>.</mixed-citation></ref><ref id="B146"><mixed-citation xmlns:xlink="http://www.w3.org/1999/xlink" xlink:type="simple"><person-group><name name-style="western"><surname>Levinsen</surname><given-names>GMR</given-names></name></person-group> (<year>1893</year>) <article-title>Annulata, <tp:taxon-name><tp:taxon-name-part taxon-name-part-type="subclass">Hydroidae</tp:taxon-name-part></tp:taxon-name>, <tp:taxon-name><tp:taxon-name-part taxon-name-part-type="class">Anthozoa</tp:taxon-name-part></tp:taxon-name>, <tp:taxon-name><tp:taxon-name-part taxon-name-part-type="phylum">Porifera</tp:taxon-name-part></tp:taxon-name>.</article-title> In: <person-group><name name-style="western"><surname>Petersen</surname><given-names>CGJ</given-names></name></person-group> (<role>Ed.</role>) <issue-title>, Videnskabelige Udbytte af Kanonbaaden “Hauchs” togter i de Danske Have indenfor Skagen i Aarene 1883–1886.</issue-title><source>Host, Copenhagen</source>, <fpage>307</fpage>–<lpage>464</lpage>.</mixed-citation></ref><ref id="B24"><mixed-citation xmlns:xlink="http://www.w3.org/1999/xlink" xlink:type="simple"><person-group><name name-style="western"><surname>Carlgren</surname><given-names>O</given-names></name></person-group> (<year>1896</year>) <article-title>Jahresbericht über die Anthozoen für die Jahre 1892 und 1893.</article-title><source>Archiv für Naturgeschichte</source><volume>62</volume>: <fpage>145</fpage>–<lpage>180</lpage>.</mixed-citation></ref><ref id="B33"><mixed-citation xmlns:xlink="http://www.w3.org/1999/xlink" xlink:type="simple"><person-group><name name-style="western"><surname>Carlgren</surname><given-names>O</given-names></name></person-group> (<year>1931</year>) <article-title>On some <tp:taxon-name><tp:taxon-name-part taxon-name-part-type="order">Ceriantharia</tp:taxon-name-part></tp:taxon-name>.</article-title><source>Arkiv för Zoologi</source><volume>23</volume>: <fpage>1</fpage>–<lpage>10</lpage>.</mixed-citation></ref><ref id="B36"><mixed-citation xmlns:xlink="http://www.w3.org/1999/xlink" xlink:type="simple"><person-group><name name-style="western"><surname>Carlgren</surname><given-names>O</given-names></name></person-group> (<year>1940</year>) <article-title>A contribution to the knowledge of the structure and distribution of the cnidae in the <tp:taxon-name><tp:taxon-name-part taxon-name-part-type="class">Anthozoa</tp:taxon-name-part></tp:taxon-name>.</article-title><source>Kungliga Fysiografiska Sällskapets Handlingar</source><volume>51</volume>: <fpage>1</fpage>–<lpage>62</lpage>.</mixed-citation></ref><ref id="B37"><mixed-citation xmlns:xlink="http://www.w3.org/1999/xlink" xlink:type="simple"><person-group><name name-style="western"><surname>Carlgren</surname><given-names>O</given-names></name></person-group> (<year>1942</year>) <article-title><tp:taxon-name><tp:taxon-name-part taxon-name-part-type="order">Actiniaria</tp:taxon-name-part></tp:taxon-name> Part II.</article-title><source>Danish Ingolf-Expedition</source><volume>5</volume>: <fpage>1</fpage>–<lpage>92</lpage>.</mixed-citation></ref><ref id="B38"><mixed-citation xmlns:xlink="http://www.w3.org/1999/xlink" xlink:type="simple"><person-group><name name-style="western"><surname>Carlgren</surname><given-names>O</given-names></name></person-group> (<year>1945</year>) <article-title>Polypdyr (<tp:taxon-name><tp:taxon-name-part taxon-name-part-type="phylum">Coelenterata</tp:taxon-name-part></tp:taxon-name>) III. Koraldyr.</article-title><source>Danmarks Fauna Udgivet af Dansk Naturhistorisk Forening</source><volume>51</volume>: <fpage>3</fpage>–<lpage>167</lpage>.</mixed-citation></ref><ref id="B228"><mixed-citation xmlns:xlink="http://www.w3.org/1999/xlink" xlink:type="simple"><person-group><name name-style="western"><surname>Schmidt</surname><given-names>H</given-names></name></person-group> (<year>1972</year>) <article-title>Die Nesselkapseln der Anthozoen und ihre Bedeutung fur die phylogenetische Systematik.</article-title><source>Helgoländer Wissenschaftliche Meeresuntersuchungen</source><volume>23</volume>: <fpage>422</fpage>–<lpage>458</lpage>. <ext-link xlink:type="simple" ext-link-type="doi" xlink:href="10.1007/BF01625294">https://doi.org/10.1007/BF01625294</ext-link></mixed-citation></ref><ref id="B7"><mixed-citation xmlns:xlink="http://www.w3.org/1999/xlink" xlink:type="simple"><person-group><name name-style="western"><surname>Arai</surname><given-names>MN</given-names></name></person-group> (<year>1971</year>) <article-title><italic><tp:taxon-name><tp:taxon-name-part taxon-name-part-type="genus">Pachycerianthus</tp:taxon-name-part></tp:taxon-name></italic> (<tp:taxon-name><tp:taxon-name-part taxon-name-part-type="order">Ceriantharia</tp:taxon-name-part></tp:taxon-name>) from British Columbia and Washington.</article-title><source>Journal of the Fisheries Research Board of Canada</source><volume>28</volume>: <fpage>1677</fpage>–<lpage>1680</lpage>. <ext-link xlink:type="simple" ext-link-type="doi" xlink:href="10.1139/f71-250">https://doi.org/10.1139/f71-250</ext-link></mixed-citation></ref><ref id="B130"><mixed-citation xmlns:xlink="http://www.w3.org/1999/xlink" xlink:type="simple"><person-group><name name-style="western"><surname>Keegan</surname><given-names>BF</given-names></name><name name-style="western"><surname>Könnecker</surname><given-names>G</given-names></name></person-group> (<year>1973</year>) <article-title>In situ quantitative sampling of benthic organisms.</article-title><source>Helgoländer Wissenschaftliche Meeresuntersuchungen</source><volume>24</volume>(<issue>1–4</issue>): <fpage>256</fpage>–<lpage>263</lpage>. <ext-link xlink:type="simple" ext-link-type="doi" xlink:href="10.1007/BF01609516">https://doi.org/10.1007/BF01609516</ext-link></mixed-citation></ref><ref id="B155"><mixed-citation xmlns:xlink="http://www.w3.org/1999/xlink" xlink:type="simple"><person-group><name name-style="western"><surname>Mariscal</surname><given-names>RN</given-names></name><name name-style="western"><surname>Conklin</surname><given-names>EJ</given-names></name><name name-style="western"><surname>Bigger</surname><given-names>CH</given-names></name></person-group> (<year>1977</year>) <article-title>The Ptychocyst, a major new category of cnida used in tube construction by a cerianthid anemone.</article-title><source>Biological Bulletin</source><volume>152</volume>: <fpage>392</fpage>–<lpage>405</lpage>. <ext-link xlink:type="simple" ext-link-type="doi" xlink:href="10.2307/1540427">https://doi.org/10.2307/1540427</ext-link></mixed-citation></ref><ref id="B154"><mixed-citation xmlns:xlink="http://www.w3.org/1999/xlink" xlink:type="simple"><person-group><name name-style="western"><surname>Manuel</surname><given-names>RL</given-names></name></person-group> (<year>1981</year>) <source>British <tp:taxon-name><tp:taxon-name-part taxon-name-part-type="class">Anthozoa</tp:taxon-name-part></tp:taxon-name> keys and notes for the identification of the species.</source><publisher-name>Academic Press</publisher-name>, <publisher-loc>London</publisher-loc>, <size units="page">241 pp</size>.</mixed-citation></ref><ref id="B210"><mixed-citation xmlns:xlink="http://www.w3.org/1999/xlink" xlink:type="simple"><person-group><name name-style="western"><surname>Picton</surname><given-names>BE</given-names></name></person-group> (<year>1985</year>) <article-title>Anthozoans (<tp:taxon-name><tp:taxon-name-part taxon-name-part-type="phylum">Coelenterata</tp:taxon-name-part></tp:taxon-name>: <tp:taxon-name><tp:taxon-name-part taxon-name-part-type="class">Anthozoa</tp:taxon-name-part></tp:taxon-name>) new to Ireland and new records of some rarely recorded species.</article-title><source>Irish Naturalists Journal</source><volume>21</volume>: <fpage>484</fpage>–<lpage>488</lpage>.</mixed-citation></ref><ref id="B158"><mixed-citation xmlns:xlink="http://www.w3.org/1999/xlink" xlink:type="simple"><person-group><name name-style="western"><surname>McFarlane</surname><given-names>ID</given-names></name></person-group> (<year>1988</year>) <article-title>Variability in the startle response of <italic><tp:taxon-name><tp:taxon-name-part taxon-name-part-type="genus">Pachycerianthus</tp:taxon-name-part> <tp:taxon-name-part taxon-name-part-type="species">multiplicatus</tp:taxon-name-part></tp:taxon-name></italic> (<tp:taxon-name><tp:taxon-name-part taxon-name-part-type="class">Anthozoa</tp:taxon-name-part></tp:taxon-name>: <tp:taxon-name><tp:taxon-name-part taxon-name-part-type="order">Ceriantharia</tp:taxon-name-part></tp:taxon-name>).</article-title><source>Comparative Biochemistry and Physiology Part A: Physiology</source><volume>89</volume>: <fpage>365</fpage>–<lpage>370</lpage>. <ext-link xlink:type="simple" ext-link-type="doi" xlink:href="10.1016/0300-9629(88)91041-9">https://doi.org/10.1016/0300-9629(88)91041-9</ext-link></mixed-citation></ref><ref id="B41"><mixed-citation xmlns:xlink="http://www.w3.org/1999/xlink" xlink:type="simple"><person-group><name name-style="western"><surname>Carter</surname><given-names>S</given-names></name></person-group> (<year>1995</year>) <article-title><italic><tp:taxon-name><tp:taxon-name-part taxon-name-part-type="genus">Pachycerianthus</tp:taxon-name-part></tp:taxon-name></italic> (<tp:taxon-name><tp:taxon-name-part taxon-name-part-type="class">Anthozoa</tp:taxon-name-part></tp:taxon-name>: <tp:taxon-name><tp:taxon-name-part taxon-name-part-type="order">Cerianthidea</tp:taxon-name-part></tp:taxon-name>), two newly described species from Port Jackson, Australia.</article-title><source>Records of the Australian Museum</source><volume>47</volume>: <fpage>1</fpage>–<lpage>6</lpage>. <ext-link xlink:type="simple" ext-link-type="doi" xlink:href="10.3853/j.0067-1975.47.1995.3">https://doi.org/10.3853/j.0067-1975.47.1995.3</ext-link></mixed-citation></ref><ref id="B168"><mixed-citation xmlns:xlink="http://www.w3.org/1999/xlink" xlink:type="simple"><person-group><name name-style="western"><surname>Molodtsova</surname><given-names>TN</given-names></name></person-group> (<year>2000</year>) <source>Fauna ceriantariy atlanticheskogo okeana I sostav roda <tp:taxon-name><tp:taxon-name-part taxon-name-part-type="genus">Cerianthus</tp:taxon-name-part></tp:taxon-name> mirovoy fauny. Aftoreferat na soiskanie uchenoy stepeni kandidata biologicheskih nauk.</source><publisher-name>Dialog-MGU</publisher-name>, <publisher-loc>Moscow</publisher-loc>, <size units="page">21 pp</size>.</mixed-citation></ref><ref id="B127"><mixed-citation xmlns:xlink="http://www.w3.org/1999/xlink" xlink:type="simple"><person-group><name name-style="western"><surname>Jonsson</surname><given-names>LG</given-names></name><name name-style="western"><surname>Lundälv</surname><given-names>T</given-names></name><name name-style="western"><surname>Johannesson</surname><given-names>K</given-names></name></person-group> (<year>2001</year>) <article-title>Symbiotic associations between anthozoans and crustaceans in a temperate coastal area.</article-title><source>Marine Ecology Progress Series</source><volume>209</volume>: <fpage>189</fpage>–<lpage>195</lpage>. <ext-link xlink:type="simple" ext-link-type="doi" xlink:href="10.3354/meps209189">https://doi.org/10.3354/meps209189</ext-link></mixed-citation></ref><ref id="B245"><mixed-citation xmlns:xlink="http://www.w3.org/1999/xlink" xlink:type="simple"><person-group><name name-style="western"><surname>Stampar</surname><given-names>SN</given-names></name><name name-style="western"><surname>Morandini</surname><given-names>AC</given-names></name><name name-style="western"><surname>Da Silveira</surname><given-names>FL</given-names></name></person-group> (<year>2014b</year>) <article-title>A new species of <italic><tp:taxon-name><tp:taxon-name-part taxon-name-part-type="genus">Pachycerianthus</tp:taxon-name-part></tp:taxon-name></italic> (<tp:taxon-name><tp:taxon-name-part taxon-name-part-type="phylum">Cnidaria</tp:taxon-name-part></tp:taxon-name>, <tp:taxon-name><tp:taxon-name-part taxon-name-part-type="class">Anthozoa</tp:taxon-name-part></tp:taxon-name>, <tp:taxon-name><tp:taxon-name-part taxon-name-part-type="order">Ceriantharia</tp:taxon-name-part></tp:taxon-name>) from tropical southwestern Atlantic.</article-title><source>Zootaxa</source><volume>3827</volume>: <fpage>343</fpage>–<lpage>354</lpage>. <ext-link xlink:type="simple" ext-link-type="doi" xlink:href="10.11646/zootaxa.3827.3.4">https://doi.org/10.11646/zootaxa.3827.3.4</ext-link></mixed-citation></ref><ref id="B54"><mixed-citation xmlns:xlink="http://www.w3.org/1999/xlink" xlink:type="simple"><person-group><name name-style="western"><surname>Çinar</surname><given-names>ME</given-names></name><name name-style="western"><surname>Yokes</surname><given-names>MB</given-names></name><name name-style="western"><surname>Açik</surname><given-names>S</given-names></name><name name-style="western"><surname>Bakir</surname><given-names>AK</given-names></name></person-group> (<year>2014</year>) <article-title>Checklist of <tp:taxon-name><tp:taxon-name-part taxon-name-part-type="phylum">Cnidaria</tp:taxon-name-part></tp:taxon-name> and <tp:taxon-name><tp:taxon-name-part taxon-name-part-type="phylum">Ctenophora</tp:taxon-name-part></tp:taxon-name> from the coasts of Turkey.</article-title><source>Turkish Journal of Zoology</source><volume>38</volume>: <fpage>677</fpage>–<lpage>697</lpage>. <ext-link xlink:type="simple" ext-link-type="doi" xlink:href="10.3906/zoo-1405-68">https://doi.org/10.3906/zoo-1405-68</ext-link></mixed-citation></ref><ref id="B27"><mixed-citation xmlns:xlink="http://www.w3.org/1999/xlink" xlink:type="simple"><person-group><name name-style="western"><surname>Carlgren</surname><given-names>O</given-names></name></person-group> (<year>1912a</year>) <article-title><tp:taxon-name><tp:taxon-name-part taxon-name-part-type="order">Ceriantharia</tp:taxon-name-part></tp:taxon-name>.</article-title><source>Danish Ingolf-Expedition</source><volume>5</volume>: <fpage>1</fpage>–<lpage>79</lpage>.</mixed-citation></ref><ref id="B28"><mixed-citation xmlns:xlink="http://www.w3.org/1999/xlink" xlink:type="simple"><person-group><name name-style="western"><surname>Carlgren</surname><given-names>O</given-names></name></person-group> (<year>1912b</year>) <article-title>Über Ceriantharien des Mittelmeers.</article-title><source>Mitteilungen aus der Zoologischen Station zu Neapel</source><volume>20</volume>: <fpage>356</fpage>–<lpage>391</lpage>.</mixed-citation></ref><ref id="B192"><mixed-citation xmlns:xlink="http://www.w3.org/1999/xlink" xlink:type="simple"><person-group><name name-style="western"><surname>Nyholm</surname><given-names>K-G</given-names></name></person-group> (<year>1943</year>) <article-title>Zur Entwicklung und Entwicklungsbiologie der Ceriantharien und Aktinien.</article-title><source>Zoologiska Bidrag från Uppsala</source><volume>22</volume>: <fpage>87</fpage>–<lpage>248</lpage>.</mixed-citation></ref></ref-list></tp:taxon-treatment>
