# Supplementary material for: Ceriantharia (Cnidaria) of the World: an annotated catalogue and key to species
Source: Zookeys. 2020 Jul 23;952:1–63. doi: 10.3897/zookeys.952.50617 (PMC7394777; doi:10.3897/zookeys.952.50617)
Supplement: XML Treatment for Pachycerianthus schlenzae [file zookeys.952.50617-treatment44.xml]

<!DOCTYPE tp:taxon-treatment
  PUBLIC "-//TaxonX//DTD Taxonomic Treatment Publishing DTD v0 20100105//EN" "tax-treatment-NSO.dtd">
<tp:taxon-treatment xmlns:tp="http://www.plazi.org/taxpub"><tp:treatment-meta><kwd-group><label>Taxon classification</label><kwd><named-content xmlns:xlink="http://www.w3.org/1999/xlink" content-type="kingdom">Animalia</named-content></kwd><kwd><named-content xmlns:xlink="http://www.w3.org/1999/xlink" content-type="order">Spirularia</named-content></kwd><kwd><named-content xmlns:xlink="http://www.w3.org/1999/xlink" content-type="family">Cerianthidae</named-content></kwd></kwd-group><mixed-citation publication-type="journal"><person-group><name><surname>Stampar</surname><given-names>Sérgio N.</given-names></name><name><surname>Reimer</surname><given-names>James D.</given-names></name><name><surname>Maronna</surname><given-names>Maximiliano M.</given-names></name><name><surname>Lopes</surname><given-names>Celine S. S.</given-names></name><name><surname>Ceriello</surname><given-names>Hellen</given-names></name><name><surname>Santos</surname><given-names>Thais B.</given-names></name><name><surname>Acuña</surname><given-names>Fabián H.</given-names></name><name><surname>Morandini</surname><given-names>André C.</given-names></name></person-group><article-title><tp:taxon-name><tp:taxon-name-part taxon-name-part-type="order">Ceriantharia</tp:taxon-name-part></tp:taxon-name> (<tp:taxon-name><tp:taxon-name-part taxon-name-part-type="phylum">Cnidaria</tp:taxon-name-part></tp:taxon-name>) of the World: an annotated catalogue and key to species</article-title><source>Zookeys</source><day>23</day><month>7</month><year>2020</year><volume>952</volume><fpage>1</fpage><lpage>63</lpage><pub-id pub-id-type="doi">10.3897/zookeys.952.50617</pub-id></mixed-citation></tp:treatment-meta><tp:nomenclature><label>40</label><tp:taxon-name><object-id xmlns:xlink="http://www.w3.org/1999/xlink" content-type="arpha" xlink:type="simple">584E45C7-6EF0-5D13-B0C2-47601794EC8B</object-id>
              <tp:taxon-name-part taxon-name-part-type="genus" reg="Pachycerianthus">Pachycerianthus</tp:taxon-name-part>
              <tp:taxon-name-part taxon-name-part-type="species" reg="schlenzae">schlenzae</tp:taxon-name-part>
              <object-id xmlns:xlink="http://www.w3.org/1999/xlink" content-type="zoobank" xlink:type="simple">http://zoobank.org/7D2022C6-CE8E-4FC4-B54D-39ED0006FA7F</object-id>
            </tp:taxon-name><tp:taxon-authority>Stampar, Morandini &amp; Silveira, 2014</tp:taxon-authority><tp:nomenclature-citation-list><tp:nomenclature-citation><tp:taxon-name>
                  <tp:taxon-name-part taxon-name-part-type="genus" reg="Pachycerianthus">Pachycerianthus</tp:taxon-name-part>
                </tp:taxon-name><comment>sp. <xref ref-type="bibr" rid="B283">Vieira and Stampar 2014</xref>: 365, 367–368, 370–371</comment></tp:nomenclature-citation><tp:nomenclature-citation><tp:taxon-name>
                  <tp:taxon-name-part taxon-name-part-type="genus" reg="Pachycerianthus">Pachycerianthus</tp:taxon-name-part> <tp:taxon-name-part taxon-name-part-type="species" reg="schlenzae">schlenzae</tp:taxon-name-part></tp:taxon-name><comment><xref ref-type="bibr" rid="B245">Stampar et al., 2014b</xref>: 343–354</comment></tp:nomenclature-citation></tp:nomenclature-citation-list></tp:nomenclature><tp:treatment-sec sec-type="type locality" id="SECID0ERRCK"><title>Type locality.</title><p>off Guarapari, Espírito Santo state, Brazil.</p></tp:treatment-sec><tp:treatment-sec sec-type="distribution" id="SECID0EWRCK"><title>Distribution.</title><p>Brazil, from Bahia to Espírito Santo states (Abrolhos Bank and Royal Charlotte Bank), at 5–10 m depth.</p></tp:treatment-sec><tp:treatment-sec sec-type="remarks" id="SECID0E2RCK"><title>Remarks.</title><p>This species was recently described based on a study of several specimens from the central area of the Brazilian coast, where it is an endemic occurring along a coastline of approximately 500 km length. Some aspects of external morphology are similar to those of <italic><tp:taxon-name><tp:taxon-name-part taxon-name-part-type="genus" reg="Pachycerianthus">P.</tp:taxon-name-part> <tp:taxon-name-part taxon-name-part-type="species" reg="curacaoensis">curacaoensis</tp:taxon-name-part></tp:taxon-name></italic> and may reflect a correlated evolutionary history between the two species. Although <xref ref-type="bibr" rid="B245">Stampar et al. (2014b)</xref> presented some biological information mainly related to the reproduction seasons, little is known about the ecology and biology of this species. The species is endangered as its range suffers from high levels of anthropogenic pressure (Miranda and Marques, 2016), which could result in the loss of its habitat.</p></tp:treatment-sec><tp:treatment-sec sec-type="type material" id="SECID0EQSCK"><title>Type material.</title><p>Museu de Zoologia, Universidade de São Paulo (MZSP) – 1949 (Holotype).</p></tp:treatment-sec><ref-list><ref id="B283"><mixed-citation xmlns:xlink="http://www.w3.org/1999/xlink" xlink:type="simple"><person-group><name name-style="western"><surname>Vieira</surname><given-names>LM</given-names></name><name name-style="western"><surname>Stampar</surname><given-names>SN</given-names></name></person-group> (<year>2014</year>) <article-title>A new <italic><tp:taxon-name><tp:taxon-name-part taxon-name-part-type="genus">Fenestrulina</tp:taxon-name-part></tp:taxon-name></italic> (<tp:taxon-name><tp:taxon-name-part taxon-name-part-type="phylum">Bryozoa</tp:taxon-name-part></tp:taxon-name>, <tp:taxon-name><tp:taxon-name-part taxon-name-part-type="order">Cheilostomata</tp:taxon-name-part></tp:taxon-name>) commensal with tube-dwelling anemones (<tp:taxon-name><tp:taxon-name-part taxon-name-part-type="phylum">Cnidaria</tp:taxon-name-part></tp:taxon-name>, <tp:taxon-name><tp:taxon-name-part taxon-name-part-type="order">Ceriantharia</tp:taxon-name-part></tp:taxon-name>) in the tropical southwestern Atlantic.</article-title><source>Zootaxa</source><volume>3780</volume>: <fpage>365</fpage>–<lpage>374</lpage>. <ext-link xlink:type="simple" ext-link-type="doi" xlink:href="10.11646/zootaxa.3780.2.8">https://doi.org/10.11646/zootaxa.3780.2.8</ext-link></mixed-citation></ref><ref id="B245"><mixed-citation xmlns:xlink="http://www.w3.org/1999/xlink" xlink:type="simple"><person-group><name name-style="western"><surname>Stampar</surname><given-names>SN</given-names></name><name name-style="western"><surname>Morandini</surname><given-names>AC</given-names></name><name name-style="western"><surname>Da Silveira</surname><given-names>FL</given-names></name></person-group> (<year>2014b</year>) <article-title>A new species of <italic><tp:taxon-name><tp:taxon-name-part taxon-name-part-type="genus">Pachycerianthus</tp:taxon-name-part></tp:taxon-name></italic> (<tp:taxon-name><tp:taxon-name-part taxon-name-part-type="phylum">Cnidaria</tp:taxon-name-part></tp:taxon-name>, <tp:taxon-name><tp:taxon-name-part taxon-name-part-type="class">Anthozoa</tp:taxon-name-part></tp:taxon-name>, <tp:taxon-name><tp:taxon-name-part taxon-name-part-type="order">Ceriantharia</tp:taxon-name-part></tp:taxon-name>) from tropical southwestern Atlantic.</article-title><source>Zootaxa</source><volume>3827</volume>: <fpage>343</fpage>–<lpage>354</lpage>. <ext-link xlink:type="simple" ext-link-type="doi" xlink:href="10.11646/zootaxa.3827.3.4">https://doi.org/10.11646/zootaxa.3827.3.4</ext-link></mixed-citation></ref></ref-list></tp:taxon-treatment>
