# Supplementary material for: Ceriantharia (Cnidaria) of the World: an annotated catalogue and key to species
Source: Zookeys. 2020 Jul 23;952:1–63. doi: 10.3897/zookeys.952.50617 (PMC7394777; doi:10.3897/zookeys.952.50617)
Supplement: XML Treatment for Pachycerianthus solitarius [file zookeys.952.50617-treatment45.xml]

<!DOCTYPE tp:taxon-treatment
  PUBLIC "-//TaxonX//DTD Taxonomic Treatment Publishing DTD v0 20100105//EN" "tax-treatment-NSO.dtd">
<tp:taxon-treatment xmlns:tp="http://www.plazi.org/taxpub"><tp:treatment-meta><kwd-group><label>Taxon classification</label><kwd><named-content xmlns:xlink="http://www.w3.org/1999/xlink" content-type="kingdom">Animalia</named-content></kwd><kwd><named-content xmlns:xlink="http://www.w3.org/1999/xlink" content-type="order">Spirularia</named-content></kwd><kwd><named-content xmlns:xlink="http://www.w3.org/1999/xlink" content-type="family">Cerianthidae</named-content></kwd></kwd-group><mixed-citation publication-type="journal"><person-group><name><surname>Stampar</surname><given-names>Sérgio N.</given-names></name><name><surname>Reimer</surname><given-names>James D.</given-names></name><name><surname>Maronna</surname><given-names>Maximiliano M.</given-names></name><name><surname>Lopes</surname><given-names>Celine S. S.</given-names></name><name><surname>Ceriello</surname><given-names>Hellen</given-names></name><name><surname>Santos</surname><given-names>Thais B.</given-names></name><name><surname>Acuña</surname><given-names>Fabián H.</given-names></name><name><surname>Morandini</surname><given-names>André C.</given-names></name></person-group><article-title><tp:taxon-name><tp:taxon-name-part taxon-name-part-type="order">Ceriantharia</tp:taxon-name-part></tp:taxon-name> (<tp:taxon-name><tp:taxon-name-part taxon-name-part-type="phylum">Cnidaria</tp:taxon-name-part></tp:taxon-name>) of the World: an annotated catalogue and key to species</article-title><source>Zookeys</source><day>23</day><month>7</month><year>2020</year><volume>952</volume><fpage>1</fpage><lpage>63</lpage><pub-id pub-id-type="doi">10.3897/zookeys.952.50617</pub-id></mixed-citation></tp:treatment-meta><tp:nomenclature><label>41</label><tp:taxon-name><object-id xmlns:xlink="http://www.w3.org/1999/xlink" content-type="arpha" xlink:type="simple">4E557877-B62E-5666-8AAA-4E4D2402709A</object-id>
              <tp:taxon-name-part taxon-name-part-type="genus" reg="Pachycerianthus">Pachycerianthus</tp:taxon-name-part>
              <tp:taxon-name-part taxon-name-part-type="species" reg="solitarius">solitarius</tp:taxon-name-part>
              <object-id xmlns:xlink="http://www.w3.org/1999/xlink" content-type="zoobank" xlink:type="simple">http://zoobank.org/DDC053BF-7A9C-4CB8-9126-FE701530AB39</object-id>
            </tp:taxon-name><tp:taxon-authority>(Rapp, 1829)</tp:taxon-authority><tp:nomenclature-citation-list><tp:nomenclature-citation><tp:taxon-name>
                  <tp:taxon-name-part taxon-name-part-type="genus" reg="Tubularia">Tubularia</tp:taxon-name-part> <tp:taxon-name-part taxon-name-part-type="species" reg="solitaria">solitaria</tp:taxon-name-part></tp:taxon-name><comment>Rapp, 1829a: 656–658; <xref ref-type="bibr" rid="B214">Rapp 1829b</xref>: 48–49</comment></tp:nomenclature-citation><tp:nomenclature-citation><tp:taxon-name>
                  <tp:taxon-name-part taxon-name-part-type="genus" reg="Cereus"/>
                  <tp:taxon-name-part taxon-name-part-type="species" reg="cupreus"/>
                </tp:taxon-name><comment>(?) <tp:taxon-name><tp:taxon-name-part taxon-name-part-type="genus" reg="Cereus">Cereus</tp:taxon-name-part> <tp:taxon-name-part taxon-name-part-type="species" reg="cupreus">cupreus</tp:taxon-name-part></tp:taxon-name> Ilmoni, 1830: 689–699; <xref ref-type="bibr" rid="B124">Ilmoni 1831</xref>: 123 </comment></tp:nomenclature-citation><tp:nomenclature-citation><tp:taxon-name>
                  <tp:taxon-name-part taxon-name-part-type="genus" reg="Cerianthus">Cerianthus</tp:taxon-name-part> <tp:taxon-name-part taxon-name-part-type="species" reg="brerae">brerae</tp:taxon-name-part></tp:taxon-name><comment>Delle Chiaje, 1841: 136</comment></tp:nomenclature-citation><tp:nomenclature-citation><tp:taxon-name>
                  <tp:taxon-name-part taxon-name-part-type="genus" reg="Edwardsia">Edwardsia</tp:taxon-name-part> <tp:taxon-name-part taxon-name-part-type="species" reg="vestita">vestita</tp:taxon-name-part></tp:taxon-name><comment>Forbes, 1843: 42; <xref ref-type="bibr" rid="B164">Milne-Edwards 1857</xref>: 286</comment></tp:nomenclature-citation><tp:nomenclature-citation><tp:taxon-name>
                  <tp:taxon-name-part taxon-name-part-type="genus" reg="Cerianthus">Cerianthus</tp:taxon-name-part> <tp:taxon-name-part taxon-name-part-type="species" reg="membranaceus">membranaceus</tp:taxon-name-part></tp:taxon-name><comment>: <xref ref-type="bibr" rid="B227">Sars 1857</xref>: 28–32; <xref ref-type="bibr" rid="B118">Heller 1868</xref>: 20, 79</comment></tp:nomenclature-citation><tp:nomenclature-citation><tp:taxon-name>
                  <tp:taxon-name-part taxon-name-part-type="genus" reg="Cerianthus">Cerianthus</tp:taxon-name-part> <tp:taxon-name-part taxon-name-part-type="species" reg="solitarius">solitarius</tp:taxon-name-part></tp:taxon-name><comment>: <xref ref-type="bibr" rid="B4">Andres 1881</xref>: 332; <xref ref-type="bibr" rid="B5">Andres 1883</xref>: 345–346; <xref ref-type="bibr" rid="B81">Fischer 1887</xref>: 384–385, 432, 437; <xref ref-type="bibr" rid="B82">Fischer 1889</xref>: 254, 264, 265; <xref ref-type="bibr" rid="B74">Faurot 1895</xref>: 221; <xref ref-type="bibr" rid="B267">van Beneden 1897</xref>: 138; <xref ref-type="bibr" rid="B47">Child 1903a</xref>: 239–260; <xref ref-type="bibr" rid="B48">Child 1903b</xref>: 8–10; <xref ref-type="bibr" rid="B49">Child 1904a</xref>: 70–71; <xref ref-type="bibr" rid="B50">Child 1904b</xref>: 266–284; <xref ref-type="bibr" rid="B101">Gravier 1904</xref>: 283; <xref ref-type="bibr" rid="B220">Rioja and Martin 1906</xref>: 280; <xref ref-type="bibr" rid="B45">Cerfontaine 1909</xref>: 699–700; <xref ref-type="bibr" rid="B161">McMurrich 1910</xref>: 17–18; <xref ref-type="bibr" rid="B200">Pax 1910</xref>: 166; <xref ref-type="bibr" rid="B162">Mello-Leitão 1919</xref>: 35–36, 39; <xref ref-type="bibr" rid="B268">van Beneden 1924</xref>: 29, 89–96; <xref ref-type="bibr" rid="B260">Torelli 1961</xref>: 17–28</comment></tp:nomenclature-citation><tp:nomenclature-citation><tp:taxon-name>
                  <tp:taxon-name-part taxon-name-part-type="genus" reg="Pachycerianthus">Pachycerianthus</tp:taxon-name-part> <tp:taxon-name-part taxon-name-part-type="species" reg="solitarius">solitarius</tp:taxon-name-part></tp:taxon-name><comment>: <xref ref-type="bibr" rid="B27">Carlgren 1912a</xref>: 367–387; <xref ref-type="bibr" rid="B28">Carlgren 1912b</xref>: 44–47; <xref ref-type="bibr" rid="B31">Carlgren 1927</xref>: 443; <xref ref-type="bibr" rid="B195">Panikkar 1936</xref>: 259; <xref ref-type="bibr" rid="B204">Pax and Müller 1962</xref>: 110; <xref ref-type="bibr" rid="B261">Torelli 1963</xref>: 175–177; <xref ref-type="bibr" rid="B190">Naumov 1968</xref>: 73; <xref ref-type="bibr" rid="B7">Arai 1971</xref>: 1680; <xref ref-type="bibr" rid="B264">Uchida 1979</xref>: 188; <xref ref-type="bibr" rid="B290">Williams 1981</xref>: 350; <xref ref-type="bibr" rid="B13">Ates 1985</xref>: 230–231; <xref ref-type="bibr" rid="B41">Carter 1995</xref>: 6; Molotsova 2003: 250, 252–253; <xref ref-type="bibr" rid="B54">Çinar et al. 2014</xref>: 684</comment></tp:nomenclature-citation><tp:nomenclature-citation><tp:taxon-name>
                  <tp:taxon-name-part taxon-name-part-type="genus" reg="Pachycerianthus"/>
                  <tp:taxon-name-part taxon-name-part-type="species" reg="solitarius"/>
                </tp:taxon-name><comment>(?) <tp:taxon-name><tp:taxon-name-part taxon-name-part-type="genus" reg="Pachycerianthus">Pachycerianthus</tp:taxon-name-part> <tp:taxon-name-part taxon-name-part-type="species" reg="solitarius">solitarius</tp:taxon-name-part></tp:taxon-name>: Kisseleva 1975: 1595–1596; <xref ref-type="bibr" rid="B291">Wirtz et al. 2003</xref>: 115, 116 </comment></tp:nomenclature-citation><tp:nomenclature-citation><tp:taxon-name>
                  <tp:taxon-name-part taxon-name-part-type="genus" reg="Cerianthus">Cerianthus</tp:taxon-name-part> <tp:taxon-name-part taxon-name-part-type="species" reg="bicyclus">bicyclus</tp:taxon-name-part></tp:taxon-name><comment>Torelli, 1961: 17–28</comment></tp:nomenclature-citation></tp:nomenclature-citation-list></tp:nomenclature><tp:treatment-sec sec-type="type locality" id="SECID0EF3CK"><title>Type locality.</title><p>off Languedoc coast, France.</p></tp:treatment-sec><tp:treatment-sec sec-type="distribution" id="SECID0EK3CK"><title>Distribution.</title><p>Mediterranean Sea, Azores, and (?) Black Sea; shallow waters.</p></tp:treatment-sec><tp:treatment-sec sec-type="remarks" id="SECID0EP3CK"><title>Remarks.</title><p>After <italic><tp:taxon-name><tp:taxon-name-part taxon-name-part-type="genus" reg="Cerianthus">Cerianthus</tp:taxon-name-part> <tp:taxon-name-part taxon-name-part-type="species" reg="membranaceus">membranaceus</tp:taxon-name-part></tp:taxon-name></italic>, this was the second species to be formally described in <tp:taxon-name><tp:taxon-name-part taxon-name-part-type="order">Ceriantharia</tp:taxon-name-part></tp:taxon-name>. It was first described as an unclassified polyp with some similarities with <tp:taxon-name><tp:taxon-name-part taxon-name-part-type="class">Hydrozoa</tp:taxon-name-part></tp:taxon-name> and <tp:taxon-name><tp:taxon-name-part taxon-name-part-type="class">Anthozoa</tp:taxon-name-part></tp:taxon-name> (<xref ref-type="bibr" rid="B213">Rapp 1829a</xref>). Later, it was only characterized as a <tp:taxon-name><tp:taxon-name-part taxon-name-part-type="order">Ceriantharia</tp:taxon-name-part></tp:taxon-name> by <xref ref-type="bibr" rid="B227">Sars (1857)</xref>. This species was widely studied by <xref ref-type="bibr" rid="B47">Child (1903a</xref>, <xref ref-type="bibr" rid="B48">1903b</xref>, <xref ref-type="bibr" rid="B49">1904a</xref>, <xref ref-type="bibr" rid="B50">1904b</xref>) in a series of experimental studies related to asexual reproduction, behavior, and regeneration of polyps. <xref ref-type="bibr" rid="B28">Carlgren (1912b)</xref> presented a detailed redescription of this species and moved it to the genus <italic><tp:taxon-name><tp:taxon-name-part taxon-name-part-type="genus" reg="Pachycerianthus">Pachycerianthus</tp:taxon-name-part></tp:taxon-name></italic>. He described several abnormalities of the species’ anatomy (<xref ref-type="bibr" rid="B27">Carlgren 1912a</xref>), which were attributed to asexual reproduction events that are uncommon in <tp:taxon-name><tp:taxon-name-part taxon-name-part-type="order">Ceriantharia</tp:taxon-name-part></tp:taxon-name>. After this, several authors reported this species from various regions, including the Black Sea (<xref ref-type="bibr" rid="B133">Kiseleva 1975</xref>). If <italic><tp:taxon-name><tp:taxon-name-part taxon-name-part-type="genus" reg="Pachycerianthus">P.</tp:taxon-name-part> <tp:taxon-name-part taxon-name-part-type="species" reg="solitarius">solitarius</tp:taxon-name-part></tp:taxon-name></italic> occurs in the Black Sea, it would show a great tolerance to brackish water. Therefore, specimens recorded in the Black Sea may not be of the same species that inhabits the Mediterranean Sea. However, there are no available specimens for comparison. <xref ref-type="bibr" rid="B291">Wirtz et al. (2003)</xref> recorded this species in the Azores, however a more detailed study is needed to understand if this species occurs outside the Mediterranean Sea, or whether the Azores specimens belong to <italic><tp:taxon-name><tp:taxon-name-part taxon-name-part-type="genus" reg="Pachycerianthus">P.</tp:taxon-name-part> <tp:taxon-name-part taxon-name-part-type="species" reg="solitarius">solitarius</tp:taxon-name-part></tp:taxon-name></italic>.</p></tp:treatment-sec><tp:treatment-sec sec-type="type material" id="SECID0E56CK"><title>Type material.</title><p>Not found in this study.</p><p>
              <bold>Family <tp:taxon-name><tp:taxon-name-part taxon-name-part-type="family">Botrucnidiferidae</tp:taxon-name-part></tp:taxon-name> Carlgren, 1912</bold>
            </p><p>Number of valid taxa: two genera and four species.</p></tp:treatment-sec><ref-list><ref id="B214"><mixed-citation xmlns:xlink="http://www.w3.org/1999/xlink" xlink:type="simple"><person-group><name name-style="western"><surname>Rapp</surname><given-names>W</given-names></name></person-group> (<year>1829b</year>) <source>Ueber die Polypen im Allgemeinen und die Actinien. Grolsherzogl.</source><publisher-name>Sdch</publisher-name>, <publisher-loc>Weimar</publisher-loc>, <size units="page">62 pp</size>.</mixed-citation></ref><ref id="B124"><mixed-citation xmlns:xlink="http://www.w3.org/1999/xlink" xlink:type="simple"><person-group><name name-style="western"><surname>Ilmoni</surname><given-names>I</given-names></name></person-group> (<year>1831</year>) Sur deux espèces nouvelles de la famille des actinies. Bulletin des Sciences Naturelles 24: 123.</mixed-citation></ref><ref id="B164"><mixed-citation xmlns:xlink="http://www.w3.org/1999/xlink" xlink:type="simple"><person-group><name name-style="western"><surname>Milne Edwards</surname><given-names>H</given-names></name></person-group> (<year>1857</year>) <source>Histoire Naturelle des Coralliaires ou Polypes Proprement Dits, vol. 1, 1<sup>st</sup> ed.</source><publisher-name>Librairie Encyclopédique de Roret</publisher-name>, <publisher-loc>Paris</publisher-loc>, <size units="page">326 pp</size>. <ext-link xlink:type="simple" ext-link-type="doi" xlink:href="10.5962/bhl.title.11574">https://doi.org/10.5962/bhl.title.11574</ext-link></mixed-citation></ref><ref id="B227"><mixed-citation xmlns:xlink="http://www.w3.org/1999/xlink" xlink:type="simple"><person-group><name name-style="western"><surname>Sars</surname><given-names>M</given-names></name></person-group> (<year>1857</year>) <source>Bidrag til Kundskaben om Middelhavets Littoral-Fauna, Reisebemærkninger fra Italien.</source><publisher-name>Johan Dahls-Forlag</publisher-name>, <publisher-loc>Christiania</publisher-loc>, <size units="page">55 pp</size>.</mixed-citation></ref><ref id="B118"><mixed-citation xmlns:xlink="http://www.w3.org/1999/xlink" xlink:type="simple"><person-group><name name-style="western"><surname>Heller</surname><given-names>C</given-names></name></person-group> (<year>1868</year>) <source>Die Zoophyten und Echinodermen des adriatischen Meeres.</source><publisher-name>Druck von Carl Ueberreuter</publisher-name>, <publisher-loc>Wien</publisher-loc>, <size units="page">86 pp</size>. <ext-link xlink:type="simple" ext-link-type="doi" xlink:href="10.5962/bhl.title.11393">https://doi.org/10.5962/bhl.title.11393</ext-link></mixed-citation></ref><ref id="B4"><mixed-citation xmlns:xlink="http://www.w3.org/1999/xlink" xlink:type="simple"><person-group><name name-style="western"><surname>Andres</surname><given-names>A</given-names></name></person-group> (<year>1881</year>) <article-title>Prodromus neapolitanae actiniarum faunae addito generalis actiniarum bibliographiae catalogo.</article-title><source>Mitteilungen aus der Zoologischen Station zu Neapel</source><volume>2</volume>: <fpage>305</fpage>–<lpage>371</lpage>.</mixed-citation></ref><ref id="B5"><mixed-citation xmlns:xlink="http://www.w3.org/1999/xlink" xlink:type="simple"><person-group><name name-style="western"><surname>Andres</surname><given-names>A</given-names></name></person-group> (<year>1883</year>) <source>Le Attinie.</source><publisher-name>Coi Tipi der Salviucci</publisher-name>, <publisher-loc>Roma</publisher-loc>, <size units="page">460 pp</size>.</mixed-citation></ref><ref id="B81"><mixed-citation xmlns:xlink="http://www.w3.org/1999/xlink" xlink:type="simple"><person-group><name name-style="western"><surname>Fischer</surname><given-names>P</given-names></name></person-group> (<year>1887</year>) <article-title>Contribution a l’actinologie française.</article-title><source>Archives de Zoologie Expérimentale et Générale</source><volume>5</volume>: <fpage>381</fpage>–<lpage>442</lpage>.</mixed-citation></ref><ref id="B82"><mixed-citation xmlns:xlink="http://www.w3.org/1999/xlink" xlink:type="simple"><person-group><name name-style="western"><surname>Fischer</surname><given-names>P</given-names></name></person-group> (<year>1889</year>) <article-title>Nouvelle contribution à l’actinologie française. Première Partie. Actinies d’Arcachon (Gironde).</article-title><source>Actes de la Société Linnéenne de Bordeaux</source><volume>43</volume>: <fpage>252</fpage>–<lpage>309</lpage>.</mixed-citation></ref><ref id="B74"><mixed-citation xmlns:xlink="http://www.w3.org/1999/xlink" xlink:type="simple"><person-group><name name-style="western"><surname>Faurot</surname><given-names>L</given-names></name></person-group> (<year>1895</year>) <article-title>Études sur l’anatomie, l’histologie et le développement des actinies.</article-title><source>Archives de Zoologie Expérimentale et Générale</source><volume>3</volume>: <fpage>43</fpage>–<lpage>262</lpage>.</mixed-citation></ref><ref id="B267"><mixed-citation xmlns:xlink="http://www.w3.org/1999/xlink" xlink:type="simple"><person-group><name name-style="western"><surname>van Beneden</surname><given-names>E</given-names></name></person-group> (<year>1897</year>) Les Anthozoaires de la “Plankton-Expedition” (Die Anthozoen der Plankton-Expedition). Ergebnisse der Plankton-Expedition der Humboldt-Stiftung 2K: 1–222.</mixed-citation></ref><ref id="B47"><mixed-citation xmlns:xlink="http://www.w3.org/1999/xlink" xlink:type="simple"><person-group><name name-style="western"><surname>Child</surname><given-names>CM</given-names></name></person-group> (<year>1903a</year>) <article-title>Form regulation in <italic><tp:taxon-name><tp:taxon-name-part taxon-name-part-type="genus">Cerianthus</tp:taxon-name-part></tp:taxon-name></italic>. 1. The typical course of regeneration.</article-title><source>Biological Bulletin</source><volume>5</volume>: <fpage>239</fpage>–<lpage>260</lpage>. <ext-link xlink:type="simple" ext-link-type="doi" xlink:href="10.2307/1535783">https://doi.org/10.2307/1535783</ext-link></mixed-citation></ref><ref id="B48"><mixed-citation xmlns:xlink="http://www.w3.org/1999/xlink" xlink:type="simple"><person-group><name name-style="western"><surname>Child</surname><given-names>CM</given-names></name></person-group> (<year>1903b</year>) <article-title>Form regulation in <italic><tp:taxon-name><tp:taxon-name-part taxon-name-part-type="genus">Cerianthus</tp:taxon-name-part></tp:taxon-name></italic>. 2. The effect of position, size and other factors upon regeneration.</article-title><source>Biological Bulletin</source><volume>6</volume>: <fpage>1</fpage>–<lpage>11</lpage>. <ext-link xlink:type="simple" ext-link-type="doi" xlink:href="10.2307/1535808">https://doi.org/10.2307/1535808</ext-link></mixed-citation></ref><ref id="B49"><mixed-citation xmlns:xlink="http://www.w3.org/1999/xlink" xlink:type="simple"><person-group><name name-style="western"><surname>Child</surname><given-names>CM</given-names></name></person-group> (<year>1904a</year>) <article-title>Form regulation in <italic><tp:taxon-name><tp:taxon-name-part taxon-name-part-type="genus">Cerianthus</tp:taxon-name-part></tp:taxon-name></italic>. 3. The initiation of regeneration.</article-title><source>Biological Bulletin</source><volume>6</volume>: <fpage>55</fpage>–<lpage>74</lpage>. <ext-link xlink:type="simple" ext-link-type="doi" xlink:href="10.2307/1535589">https://doi.org/10.2307/1535589</ext-link></mixed-citation></ref><ref id="B50"><mixed-citation xmlns:xlink="http://www.w3.org/1999/xlink" xlink:type="simple"><person-group><name name-style="western"><surname>Child</surname><given-names>CM</given-names></name></person-group> (<year>1904b</year>) <article-title>Form regulation in <italic><tp:taxon-name><tp:taxon-name-part taxon-name-part-type="genus">Cerianthus</tp:taxon-name-part></tp:taxon-name></italic>. 4. The role of water-pressure in regeneration.</article-title><source>Biological Bulletin</source><volume>6</volume>: <fpage>266</fpage>–<lpage>286</lpage>. <ext-link xlink:type="simple" ext-link-type="doi" xlink:href="10.2307/1535820">https://doi.org/10.2307/1535820</ext-link></mixed-citation></ref><ref id="B101"><mixed-citation xmlns:xlink="http://www.w3.org/1999/xlink" xlink:type="simple"><person-group><name name-style="western"><surname>Gravier</surname><given-names>C</given-names></name></person-group> (<year>1904</year>) <article-title>Recherches sur un cérianthaire pélagique du Golfe de Californie (<italic><tp:taxon-name><tp:taxon-name-part taxon-name-part-type="genus">Dactilactis</tp:taxon-name-part> <tp:taxon-name-part taxon-name-part-type="species">benedeni</tp:taxon-name-part></tp:taxon-name></italic>, n. sp.).</article-title><source>Annales des Sciences Naturelles</source><volume>20</volume>: <fpage>253</fpage>–<lpage>294</lpage>.</mixed-citation></ref><ref id="B220"><mixed-citation xmlns:xlink="http://www.w3.org/1999/xlink" xlink:type="simple"><person-group><name name-style="western"><surname>Rioja</surname><given-names>Y</given-names></name><name name-style="western"><surname>Martin</surname><given-names>J</given-names></name></person-group> (<year>1906</year>) <article-title>Datos para el conocimiento de la fauna marina de España.</article-title><source>Boletin de la Real Sociedad Española de Historia Natural</source><volume>6</volume>: <fpage>275</fpage>–<lpage>281</lpage>.</mixed-citation></ref><ref id="B45"><mixed-citation xmlns:xlink="http://www.w3.org/1999/xlink" xlink:type="simple"><person-group><name name-style="western"><surname>Cerfontaine</surname><given-names>P</given-names></name></person-group> (<year>1909</year>) <article-title>Contribution à l’études des Cerianthides.</article-title><source>Archives de Biologie</source><volume>24</volume>: <fpage>653</fpage>–<lpage>707</lpage>.</mixed-citation></ref><ref id="B161"><mixed-citation xmlns:xlink="http://www.w3.org/1999/xlink" xlink:type="simple"><person-group><name name-style="western"><surname>McMurrich</surname><given-names>JP</given-names></name></person-group> (<year>1910</year>) <article-title><tp:taxon-name><tp:taxon-name-part taxon-name-part-type="order">Actiniaria</tp:taxon-name-part></tp:taxon-name> of the Siboga expedition, Part I. <tp:taxon-name><tp:taxon-name-part taxon-name-part-type="order">Ceriantharia</tp:taxon-name-part></tp:taxon-name>.</article-title><source>Siboga-Expeditie Monographes</source><volume>10</volume>: <fpage>1</fpage>–<lpage>48</lpage>.</mixed-citation></ref><ref id="B200"><mixed-citation xmlns:xlink="http://www.w3.org/1999/xlink" xlink:type="simple"><person-group><name name-style="western"><surname>Pax</surname><given-names>F</given-names></name></person-group> (<year>1910</year>) <article-title>Studien an westindischen Actinien. Zoologische jahrbucher.</article-title><source>Abteilung fur allgemeine zoologie und physiologie der tiere suppl</source><volume>11</volume>: <fpage>157</fpage>–<lpage>330</lpage>.</mixed-citation></ref><ref id="B162"><mixed-citation xmlns:xlink="http://www.w3.org/1999/xlink" xlink:type="simple"><person-group><name name-style="western"><surname>Mello-Leitão</surname><given-names>CF</given-names></name></person-group> (<year>1919</year>) <article-title><italic><tp:taxon-name><tp:taxon-name-part taxon-name-part-type="genus">Cerianthus</tp:taxon-name-part> <tp:taxon-name-part taxon-name-part-type="species">Brasiliensis</tp:taxon-name-part></tp:taxon-name></italic>; um novo cerianthoide americano.</article-title><source>Archivos da Escola Superior de Agricultura e Medicina Veterinaria</source><volume>3</volume>: <fpage>35</fpage>–<lpage>39</lpage>.</mixed-citation></ref><ref id="B268"><mixed-citation xmlns:xlink="http://www.w3.org/1999/xlink" xlink:type="simple"><person-group><name name-style="western"><surname>van Beneden</surname><given-names>E</given-names></name></person-group> (<year>1924</year>) Travaux posthumes d’ Edouard van Beneden sur les cérianthaires collationnés par Paul Cerfontaine. Archives de Biologie (hors série): 1–242.</mixed-citation></ref><ref id="B260"><mixed-citation xmlns:xlink="http://www.w3.org/1999/xlink" xlink:type="simple"><person-group><name name-style="western"><surname>Torelli</surname><given-names>B</given-names></name></person-group> (<year>1961</year>) <article-title>Un <italic><tp:taxon-name><tp:taxon-name-part taxon-name-part-type="genus">Cerianthus</tp:taxon-name-part></tp:taxon-name></italic> del Golfo di Napoli: <italic><tp:taxon-name><tp:taxon-name-part taxon-name-part-type="genus">C.</tp:taxon-name-part> <tp:taxon-name-part taxon-name-part-type="species">bicyclus</tp:taxon-name-part></tp:taxon-name></italic> n. sp. (<tp:taxon-name><tp:taxon-name-part taxon-name-part-type="class">Anthozoa</tp:taxon-name-part></tp:taxon-name>).</article-title><source>Pubblicazioni della Stazione Zoologica di Napoli</source><volume>32</volume>: <fpage>17</fpage>–<lpage>28</lpage>.</mixed-citation></ref><ref id="B27"><mixed-citation xmlns:xlink="http://www.w3.org/1999/xlink" xlink:type="simple"><person-group><name name-style="western"><surname>Carlgren</surname><given-names>O</given-names></name></person-group> (<year>1912a</year>) <article-title><tp:taxon-name><tp:taxon-name-part taxon-name-part-type="order">Ceriantharia</tp:taxon-name-part></tp:taxon-name>.</article-title><source>Danish Ingolf-Expedition</source><volume>5</volume>: <fpage>1</fpage>–<lpage>79</lpage>.</mixed-citation></ref><ref id="B28"><mixed-citation xmlns:xlink="http://www.w3.org/1999/xlink" xlink:type="simple"><person-group><name name-style="western"><surname>Carlgren</surname><given-names>O</given-names></name></person-group> (<year>1912b</year>) <article-title>Über Ceriantharien des Mittelmeers.</article-title><source>Mitteilungen aus der Zoologischen Station zu Neapel</source><volume>20</volume>: <fpage>356</fpage>–<lpage>391</lpage>.</mixed-citation></ref><ref id="B31"><mixed-citation xmlns:xlink="http://www.w3.org/1999/xlink" xlink:type="simple"><person-group><name name-style="western"><surname>Carlgren</surname><given-names>O</given-names></name></person-group> (<year>1927</year>) <article-title>Report on the <tp:taxon-name><tp:taxon-name-part taxon-name-part-type="order">Actiniaria</tp:taxon-name-part></tp:taxon-name> and <tp:taxon-name><tp:taxon-name-part taxon-name-part-type="order">Ceriantharia</tp:taxon-name-part></tp:taxon-name>.</article-title><source>Transactions of the Zoological Society of London</source><volume>22</volume>: <fpage>443</fpage>–<lpage>445</lpage>. <ext-link xlink:type="simple" ext-link-type="doi" xlink:href="10.1111/j.1096-3642.1927.tb00205.x">https://doi.org/10.1111/j.1096-3642.1927.tb00205.x</ext-link></mixed-citation></ref><ref id="B195"><mixed-citation xmlns:xlink="http://www.w3.org/1999/xlink" xlink:type="simple"><person-group><name name-style="western"><surname>Panikkar</surname><given-names>NK</given-names></name></person-group> (<year>1936</year>) <article-title>On <italic><tp:taxon-name><tp:taxon-name-part taxon-name-part-type="genus">Apiactis</tp:taxon-name-part> <tp:taxon-name-part taxon-name-part-type="species">bengalensis</tp:taxon-name-part></tp:taxon-name></italic>, species nova, a new pelagic larval ceriantharian from the Madras plankton.</article-title><source>Zoologischer Anzeiger</source><volume>140</volume>: <fpage>250</fpage>–<lpage>260</lpage>.</mixed-citation></ref><ref id="B204"><mixed-citation xmlns:xlink="http://www.w3.org/1999/xlink" xlink:type="simple"><person-group><name name-style="western"><surname>Pax</surname><given-names>F</given-names></name><name name-style="western"><surname>Müller</surname><given-names>I</given-names></name></person-group> (<year>1962</year>) <article-title>Fauna antozoa Jadrana.</article-title><source>Fauna et Flora Adriatica</source><volume>3</volume>: <fpage>1</fpage>–<lpage>343</lpage>.</mixed-citation></ref><ref id="B261"><mixed-citation xmlns:xlink="http://www.w3.org/1999/xlink" xlink:type="simple"><person-group><name name-style="western"><surname>Torelli</surname><given-names>B</given-names></name></person-group> (<year>1963</year>) <article-title>Due larve di <tp:taxon-name><tp:taxon-name-part taxon-name-part-type="order">Ceriantharia</tp:taxon-name-part></tp:taxon-name> del Golfo di Napoli (<tp:taxon-name><tp:taxon-name-part taxon-name-part-type="class">Anthozoa</tp:taxon-name-part></tp:taxon-name>).</article-title><source>Pubblicazioni della Stazione Zoologica di Napoli</source><volume>33</volume>: <fpage>169</fpage>–<lpage>177</lpage>.</mixed-citation></ref><ref id="B190"><mixed-citation xmlns:xlink="http://www.w3.org/1999/xlink" xlink:type="simple"><person-group><name name-style="western"><surname>Naumov</surname><given-names>D V</given-names></name></person-group> (<year>1968</year>) <tp:taxon-name><tp:taxon-name-part taxon-name-part-type="phylum">Coelenterata</tp:taxon-name-part></tp:taxon-name>. In: Opredelitel fauny Chernogo I Azovskogo. Naukova Dumka, Kiev, 56–74.</mixed-citation></ref><ref id="B7"><mixed-citation xmlns:xlink="http://www.w3.org/1999/xlink" xlink:type="simple"><person-group><name name-style="western"><surname>Arai</surname><given-names>MN</given-names></name></person-group> (<year>1971</year>) <article-title><italic><tp:taxon-name><tp:taxon-name-part taxon-name-part-type="genus">Pachycerianthus</tp:taxon-name-part></tp:taxon-name></italic> (<tp:taxon-name><tp:taxon-name-part taxon-name-part-type="order">Ceriantharia</tp:taxon-name-part></tp:taxon-name>) from British Columbia and Washington.</article-title><source>Journal of the Fisheries Research Board of Canada</source><volume>28</volume>: <fpage>1677</fpage>–<lpage>1680</lpage>. <ext-link xlink:type="simple" ext-link-type="doi" xlink:href="10.1139/f71-250">https://doi.org/10.1139/f71-250</ext-link></mixed-citation></ref><ref id="B264"><mixed-citation xmlns:xlink="http://www.w3.org/1999/xlink" xlink:type="simple"><person-group><name name-style="western"><surname>Uchida</surname><given-names>H</given-names></name></person-group> (<year>1979</year>) <article-title>Cerianthids (<tp:taxon-name><tp:taxon-name-part taxon-name-part-type="class">Anthozoa</tp:taxon-name-part></tp:taxon-name>, <tp:taxon-name><tp:taxon-name-part taxon-name-part-type="phylum">Coelenterata</tp:taxon-name-part></tp:taxon-name>) from Kii Region, Middle Japan.</article-title><source>Memoirs of the National Science Museum</source><volume>12</volume>: <fpage>185</fpage>–<lpage>199</lpage>.</mixed-citation></ref><ref id="B290"><mixed-citation xmlns:xlink="http://www.w3.org/1999/xlink" xlink:type="simple"><person-group><name name-style="western"><surname>Williams</surname><given-names>RM</given-names></name></person-group> (<year>1981</year>) <article-title>A sea anemone, <italic><tp:taxon-name><tp:taxon-name-part taxon-name-part-type="genus">Edwardsia</tp:taxon-name-part> <tp:taxon-name-part taxon-name-part-type="species">meridionalis</tp:taxon-name-part></tp:taxon-name></italic> sp. nov., from Antarctica and a preliminary revision of the genus <italic><tp:taxon-name><tp:taxon-name-part taxon-name-part-type="genus">Edwardsia</tp:taxon-name-part></tp:taxon-name></italic> De Quatrefages, 1841 (<tp:taxon-name><tp:taxon-name-part taxon-name-part-type="phylum">Coelenterata</tp:taxon-name-part></tp:taxon-name>: <tp:taxon-name><tp:taxon-name-part taxon-name-part-type="order">Actiniaria</tp:taxon-name-part></tp:taxon-name>).</article-title><source>Records of the Australian Museum</source><volume>33</volume>: <fpage>325</fpage>–<lpage>360</lpage>. <ext-link xlink:type="simple" ext-link-type="doi" xlink:href="10.3853/j.0067-1975.33.1981.271">https://doi.org/10.3853/j.0067-1975.33.1981.271</ext-link></mixed-citation></ref><ref id="B13"><mixed-citation xmlns:xlink="http://www.w3.org/1999/xlink" xlink:type="simple"><person-group><name name-style="western"><surname>Ates</surname><given-names>RML</given-names></name></person-group> (<year>1985</year>) Kokeranemonen (<tp:taxon-name><tp:taxon-name-part taxon-name-part-type="order">Ceriantharia</tp:taxon-name-part></tp:taxon-name>) … geen aanbeveling nodig! Het Zee-Aquarium Maandblad voor Zee-Aquarium Liefhebbers 35: 228–232.</mixed-citation></ref><ref id="B41"><mixed-citation xmlns:xlink="http://www.w3.org/1999/xlink" xlink:type="simple"><person-group><name name-style="western"><surname>Carter</surname><given-names>S</given-names></name></person-group> (<year>1995</year>) <article-title><italic><tp:taxon-name><tp:taxon-name-part taxon-name-part-type="genus">Pachycerianthus</tp:taxon-name-part></tp:taxon-name></italic> (<tp:taxon-name><tp:taxon-name-part taxon-name-part-type="class">Anthozoa</tp:taxon-name-part></tp:taxon-name>: <tp:taxon-name><tp:taxon-name-part taxon-name-part-type="order">Cerianthidea</tp:taxon-name-part></tp:taxon-name>), two newly described species from Port Jackson, Australia.</article-title><source>Records of the Australian Museum</source><volume>47</volume>: <fpage>1</fpage>–<lpage>6</lpage>. <ext-link xlink:type="simple" ext-link-type="doi" xlink:href="10.3853/j.0067-1975.47.1995.3">https://doi.org/10.3853/j.0067-1975.47.1995.3</ext-link></mixed-citation></ref><ref id="B54"><mixed-citation xmlns:xlink="http://www.w3.org/1999/xlink" xlink:type="simple"><person-group><name name-style="western"><surname>Çinar</surname><given-names>ME</given-names></name><name name-style="western"><surname>Yokes</surname><given-names>MB</given-names></name><name name-style="western"><surname>Açik</surname><given-names>S</given-names></name><name name-style="western"><surname>Bakir</surname><given-names>AK</given-names></name></person-group> (<year>2014</year>) <article-title>Checklist of <tp:taxon-name><tp:taxon-name-part taxon-name-part-type="phylum">Cnidaria</tp:taxon-name-part></tp:taxon-name> and <tp:taxon-name><tp:taxon-name-part taxon-name-part-type="phylum">Ctenophora</tp:taxon-name-part></tp:taxon-name> from the coasts of Turkey.</article-title><source>Turkish Journal of Zoology</source><volume>38</volume>: <fpage>677</fpage>–<lpage>697</lpage>. <ext-link xlink:type="simple" ext-link-type="doi" xlink:href="10.3906/zoo-1405-68">https://doi.org/10.3906/zoo-1405-68</ext-link></mixed-citation></ref><ref id="B291"><mixed-citation xmlns:xlink="http://www.w3.org/1999/xlink" xlink:type="simple"><person-group><name name-style="western"><surname>Wirtz</surname><given-names>P</given-names></name><name name-style="western"><surname>Ocaña</surname><given-names>O</given-names></name><name name-style="western"><surname>Molodtsova</surname><given-names>TN</given-names></name></person-group> (<year>2003</year>) <article-title><tp:taxon-name><tp:taxon-name-part taxon-name-part-type="order">Actiniaria</tp:taxon-name-part></tp:taxon-name> and <tp:taxon-name><tp:taxon-name-part taxon-name-part-type="order">Ceriantharia</tp:taxon-name-part></tp:taxon-name> of the Azores (<tp:taxon-name><tp:taxon-name-part taxon-name-part-type="phylum">Cnidaria</tp:taxon-name-part></tp:taxon-name><tp:taxon-name><tp:taxon-name-part taxon-name-part-type="class">Anthozoa</tp:taxon-name-part></tp:taxon-name>).</article-title><source>Helgoland Marine Research</source><volume>57</volume>: <fpage>114</fpage>–<lpage>117</lpage>. <ext-link xlink:type="simple" ext-link-type="doi" xlink:href="10.1007/s10152-003-0146-2">https://doi.org/10.1007/s10152-003-0146-2</ext-link></mixed-citation></ref><ref id="B213"><mixed-citation xmlns:xlink="http://www.w3.org/1999/xlink" xlink:type="simple"><person-group><name name-style="western"><surname>Rapp</surname><given-names>W</given-names></name></person-group> (<year>1829a</year>) <article-title>Ueber den Bau einiger Polypen des mittelländichen Meeres.</article-title><source>Nova Acta Academiae Caesareae Leopoldino-Coralinae Naturae Curiosorum</source><volume>14</volume>: <fpage>653</fpage>–<lpage>658</lpage>.</mixed-citation></ref><ref id="B133"><mixed-citation xmlns:xlink="http://www.w3.org/1999/xlink" xlink:type="simple"><person-group><name name-style="western"><surname>Kiseleva</surname><given-names>MI</given-names></name></person-group> (<year>1975</year>) Food spectra of some benthic invertebrates in the Black Sea. Zoologischeskii Zhurnal1 54: 1596–1601.</mixed-citation></ref></ref-list></tp:taxon-treatment>
