# Supplementary material for: Ceriantharia (Cnidaria) of the World: an annotated catalogue and key to species
Source: Zookeys. 2020 Jul 23;952:1–63. doi: 10.3897/zookeys.952.50617 (PMC7394777; doi:10.3897/zookeys.952.50617)
Supplement: XML Treatment for Botruanthus [file zookeys.952.50617-treatment46.xml]

<!DOCTYPE tp:taxon-treatment
  PUBLIC "-//TaxonX//DTD Taxonomic Treatment Publishing DTD v0 20100105//EN" "tax-treatment-NSO.dtd">
<tp:taxon-treatment xmlns:tp="http://www.plazi.org/taxpub"><tp:treatment-meta><kwd-group><label>Taxon classification</label><kwd><named-content xmlns:xlink="http://www.w3.org/1999/xlink" content-type="kingdom">Animalia</named-content></kwd><kwd><named-content xmlns:xlink="http://www.w3.org/1999/xlink" content-type="order">Spirularia</named-content></kwd><kwd><named-content xmlns:xlink="http://www.w3.org/1999/xlink" content-type="family">Cerianthidae</named-content></kwd></kwd-group><mixed-citation publication-type="journal"><person-group><name><surname>Stampar</surname><given-names>Sérgio N.</given-names></name><name><surname>Reimer</surname><given-names>James D.</given-names></name><name><surname>Maronna</surname><given-names>Maximiliano M.</given-names></name><name><surname>Lopes</surname><given-names>Celine S. S.</given-names></name><name><surname>Ceriello</surname><given-names>Hellen</given-names></name><name><surname>Santos</surname><given-names>Thais B.</given-names></name><name><surname>Acuña</surname><given-names>Fabián H.</given-names></name><name><surname>Morandini</surname><given-names>André C.</given-names></name></person-group><article-title><tp:taxon-name><tp:taxon-name-part taxon-name-part-type="order">Ceriantharia</tp:taxon-name-part></tp:taxon-name> (<tp:taxon-name><tp:taxon-name-part taxon-name-part-type="phylum">Cnidaria</tp:taxon-name-part></tp:taxon-name>) of the World: an annotated catalogue and key to species</article-title><source>Zookeys</source><day>23</day><month>7</month><year>2020</year><volume>952</volume><fpage>1</fpage><lpage>63</lpage><pub-id pub-id-type="doi">10.3897/zookeys.952.50617</pub-id></mixed-citation></tp:treatment-meta><tp:nomenclature><label>Genus</label><tp:taxon-name><object-id xmlns:xlink="http://www.w3.org/1999/xlink" content-type="arpha" xlink:type="simple">6F953DE3-C93B-579B-B8E9-BF8C09204236</object-id>
              <tp:taxon-name-part taxon-name-part-type="genus" reg="Botruanthus">Botruanthus</tp:taxon-name-part>
            </tp:taxon-name><tp:taxon-authority>McMurrich, 1910</tp:taxon-authority><xref ref-type="table" rid="T5">Table 5</xref></tp:nomenclature><tp:treatment-sec sec-type="type species" id="SECID0ETBDK"><title>Type species.</title><p><italic><tp:taxon-name><tp:taxon-name-part taxon-name-part-type="genus" reg="Botruanthus">Botruanthus</tp:taxon-name-part> <tp:taxon-name-part taxon-name-part-type="species" reg="benedeni">benedeni</tp:taxon-name-part></tp:taxon-name></italic> (Torrey &amp; Kleeberger, 1909)</p><p>Number of valid species: 2</p><table-wrap id="T5" position="float" orientation="portrait"><label>Table 5.</label><caption><p>Comparison of anatomical features of <italic><tp:taxon-name><tp:taxon-name-part taxon-name-part-type="genus" reg="Botruanthus">Botruanthus</tp:taxon-name-part></tp:taxon-name></italic> species (after <xref ref-type="bibr" rid="B249">Stampar et al. 2016</xref>a).</p></caption><table id="TID0EX3CM" rules="all"><tbody><tr><th rowspan="1" colspan="1"/><th rowspan="1" colspan="1">
                      <italic><tp:taxon-name><tp:taxon-name-part taxon-name-part-type="genus" reg="Botruanthus">B.</tp:taxon-name-part> <tp:taxon-name-part taxon-name-part-type="species" reg="benedeni">benedeni</tp:taxon-name-part></tp:taxon-name></italic>
                    </th><th rowspan="1" colspan="1">
                      <italic><tp:taxon-name><tp:taxon-name-part taxon-name-part-type="genus" reg="Botruanthus">B.</tp:taxon-name-part> <tp:taxon-name-part taxon-name-part-type="species" reg="mexicanus">mexicanus</tp:taxon-name-part></tp:taxon-name></italic>
                    </th></tr><tr><td rowspan="1" colspan="1">
                      <bold>Marginal tentacles</bold>
                    </td><td rowspan="1" colspan="1">Up to 90–100</td><td rowspan="1" colspan="1">Up to 40–60</td></tr><tr><td rowspan="1" colspan="1">
                      <bold>Directive labial tentacle</bold>
                    </td><td rowspan="1" colspan="1">Present</td><td rowspan="1" colspan="1">Present</td></tr><tr><td rowspan="1" colspan="1">
                      <bold>Arrangement of labial tentacles</bold>
                    </td><td rowspan="1" colspan="1">(1)321.3213.3213</td><td rowspan="1" colspan="1">(2)314.2314.2314.2314</td></tr><tr><td rowspan="1" colspan="1">
                      <bold>Actinopharynx</bold>
                    </td><td rowspan="1" colspan="1">1/3 – 1/4 of gastric cavity</td><td rowspan="1" colspan="1">1/5–1/4 of gastric cavity</td></tr><tr><td rowspan="1" colspan="1">
                      <bold>Oral disc</bold>
                    </td><td rowspan="1" colspan="1">1.1–1.3 cm</td><td rowspan="1" colspan="1">0.5–0.7 cm</td></tr><tr><td rowspan="1" colspan="1">
                      <bold>Siphonoglyph</bold>
                    </td><td rowspan="1" colspan="1">Broad, 8 mesenteries attached</td><td rowspan="1" colspan="1">Narrow, 2 mesenteries attached</td></tr><tr><td rowspan="1" colspan="1">
                      <bold>Directive mesenteries</bold>
                    </td><td rowspan="1" colspan="1">&gt;Actinopharynx (= size of Actinopharynx)</td><td rowspan="1" colspan="1">&gt; Actinopharynx</td></tr><tr><td rowspan="1" colspan="1">
                      <bold>P2</bold>
                    </td><td rowspan="1" colspan="1">Long, almost to aboral pole (&gt; 2/3 of gastric cavity)</td><td rowspan="1" colspan="1">Short (&lt;1/3 of gastric cavity)</td></tr><tr><td rowspan="1" colspan="1">
                      <bold>P3</bold>
                    </td><td rowspan="1" colspan="1">Short (1/3 of P2)</td><td rowspan="1" colspan="1">Short (~P2)</td></tr><tr><td rowspan="1" colspan="1">
                      <bold>M1</bold>
                    </td><td rowspan="1" colspan="1">To aboral pore</td><td rowspan="1" colspan="1">Almost to aboral pore</td></tr><tr><td rowspan="1" colspan="1">
                      <bold>M3</bold>
                    </td><td rowspan="1" colspan="1">Almost to aboral pore</td><td rowspan="1" colspan="1">Short, 1/2 of M1</td></tr><tr><td rowspan="1" colspan="1">
                      <bold>Cnido-glandular tract at fertile mesenteries of first quartets</bold>
                    </td><td rowspan="1" colspan="1">Present</td><td rowspan="1" colspan="1">Present</td></tr><tr><td rowspan="1" colspan="1">
                      <bold>Craspedion tract at fertile mesenteries</bold>
                    </td><td rowspan="1" colspan="1">5/7–8/9</td><td rowspan="1" colspan="1">8/9</td></tr><tr><td rowspan="1" colspan="1">
                      <bold>Cnido-glandular tract at B</bold>
                    </td><td rowspan="1" colspan="1">&lt; ½</td><td rowspan="1" colspan="1">3/4</td></tr><tr><td rowspan="1" colspan="1">
                      <bold>Craspedonemes of craspedion at fertile mesenteries</bold>
                    </td><td rowspan="1" colspan="1">Sometimes present</td><td rowspan="1" colspan="1">Sometimes present</td></tr><tr><td rowspan="1" colspan="1">
                      <bold>Botrucnidae</bold>
                    </td><td rowspan="1" colspan="1">Rare in m and B, absent in M and b mesenteries</td><td rowspan="1" colspan="1">Very abundant (4-5 groups) in M and m, absent in B and b mesenteries</td></tr></tbody></table></table-wrap></tp:treatment-sec><ref-list><ref id="B249"><mixed-citation xmlns:xlink="http://www.w3.org/1999/xlink" xlink:type="simple"><person-group><name name-style="western"><surname>Stampar</surname><given-names>SN</given-names></name><name name-style="western"><surname>Maronna</surname><given-names>MM</given-names></name><name name-style="western"><surname>Kitahara</surname><given-names>M V</given-names></name><name name-style="western"><surname>Reimer</surname><given-names>JD</given-names></name><name name-style="western"><surname>Beneti</surname><given-names>JS</given-names></name><name name-style="western"><surname>Morandini</surname><given-names>AC</given-names></name></person-group> (<year>2016</year>) <article-title><tp:taxon-name><tp:taxon-name-part taxon-name-part-type="order">Ceriantharia</tp:taxon-name-part></tp:taxon-name> in Current Systematics: Life Cycles, Morphology and Genetics.</article-title> In: <person-group><name name-style="western"><surname>Goffredo</surname><given-names>S</given-names></name><name name-style="western"><surname>Dubinsky</surname><given-names>Z</given-names></name></person-group> (<role>Eds</role>) <issue-title>, The Cnidaria, Past, Present and Future: The world of Medusa and her sisters.</issue-title><source>Springer International Publishing, Cham</source>, <fpage>61</fpage>–<lpage>72</lpage>. <ext-link xlink:type="simple" ext-link-type="doi" xlink:href="10.1007/978-3-319-31305-4_5">https://doi.org/10.1007/978-3-319-31305-4_5</ext-link></mixed-citation></ref></ref-list></tp:taxon-treatment>
