# Supplementary material for: Ceriantharia (Cnidaria) of the World: an annotated catalogue and key to species
Source: Zookeys. 2020 Jul 23;952:1–63. doi: 10.3897/zookeys.952.50617 (PMC7394777; doi:10.3897/zookeys.952.50617)
Supplement: XML Treatment for Botruanthus mexicanus [file zookeys.952.50617-treatment48.xml]

<!DOCTYPE tp:taxon-treatment
  PUBLIC "-//TaxonX//DTD Taxonomic Treatment Publishing DTD v0 20100105//EN" "tax-treatment-NSO.dtd">
<tp:taxon-treatment xmlns:tp="http://www.plazi.org/taxpub"><tp:treatment-meta><kwd-group><label>Taxon classification</label><kwd><named-content xmlns:xlink="http://www.w3.org/1999/xlink" content-type="kingdom">Animalia</named-content></kwd><kwd><named-content xmlns:xlink="http://www.w3.org/1999/xlink" content-type="order">Spirularia</named-content></kwd><kwd><named-content xmlns:xlink="http://www.w3.org/1999/xlink" content-type="family">Cerianthidae</named-content></kwd></kwd-group><mixed-citation publication-type="journal"><person-group><name><surname>Stampar</surname><given-names>Sérgio N.</given-names></name><name><surname>Reimer</surname><given-names>James D.</given-names></name><name><surname>Maronna</surname><given-names>Maximiliano M.</given-names></name><name><surname>Lopes</surname><given-names>Celine S. S.</given-names></name><name><surname>Ceriello</surname><given-names>Hellen</given-names></name><name><surname>Santos</surname><given-names>Thais B.</given-names></name><name><surname>Acuña</surname><given-names>Fabián H.</given-names></name><name><surname>Morandini</surname><given-names>André C.</given-names></name></person-group><article-title><tp:taxon-name><tp:taxon-name-part taxon-name-part-type="order">Ceriantharia</tp:taxon-name-part></tp:taxon-name> (<tp:taxon-name><tp:taxon-name-part taxon-name-part-type="phylum">Cnidaria</tp:taxon-name-part></tp:taxon-name>) of the World: an annotated catalogue and key to species</article-title><source>Zookeys</source><day>23</day><month>7</month><year>2020</year><volume>952</volume><fpage>1</fpage><lpage>63</lpage><pub-id pub-id-type="doi">10.3897/zookeys.952.50617</pub-id></mixed-citation></tp:treatment-meta><tp:nomenclature><label>43</label><tp:taxon-name><object-id xmlns:xlink="http://www.w3.org/1999/xlink" content-type="arpha" xlink:type="simple">6921C670-26FA-59EE-9E2C-8F69E64CD145</object-id>
              <tp:taxon-name-part taxon-name-part-type="genus" reg="Botruanthus">Botruanthus</tp:taxon-name-part>
              <tp:taxon-name-part taxon-name-part-type="species" reg="mexicanus">mexicanus</tp:taxon-name-part>
              <object-id xmlns:xlink="http://www.w3.org/1999/xlink" content-type="zoobank" xlink:type="simple">http://zoobank.org/61DE065D-E0EB-4BE4-A283-E7EADFCD7262</object-id>
            </tp:taxon-name><tp:taxon-authority>Stampar, González-Muñoz &amp; Morandini, 2017</tp:taxon-authority><tp:nomenclature-citation-list><tp:nomenclature-citation><tp:taxon-name>
                  <tp:taxon-name-part taxon-name-part-type="genus" reg="Botruanthus">Botruanthus</tp:taxon-name-part> <tp:taxon-name-part taxon-name-part-type="species" reg="mexicanus">mexicanus</tp:taxon-name-part></tp:taxon-name><comment><xref ref-type="bibr" rid="B250">Stampar et al., 2017</xref>: 113–118</comment></tp:nomenclature-citation></tp:nomenclature-citation-list></tp:nomenclature><tp:treatment-sec sec-type="type locality" id="SECID0E5RDK"><title>Type locality.</title><p>off Veracruz, Mexico.</p></tp:treatment-sec><tp:treatment-sec sec-type="distribution" id="SECID0EDSDK"><title>Distribution.</title><p>Gulf of Mexico, intertidal to shallow waters.</p></tp:treatment-sec><tp:treatment-sec sec-type="remarks" id="SECID0EISDK"><title>Remarks.</title><p>This species was recently described by specimens from the intertidal zone in reefs of Central Mexico in the Gulf of Mexico. Morphological characterization is quite easy, as the number of anatomical characters allow its distinction in relation to <italic><tp:taxon-name><tp:taxon-name-part taxon-name-part-type="genus" reg="Botruanthus">B.</tp:taxon-name-part> <tp:taxon-name-part taxon-name-part-type="species" reg="benedeni">benedeni</tp:taxon-name-part></tp:taxon-name></italic>. There have been no studies on ecological or biological aspects of this species.</p></tp:treatment-sec><tp:treatment-sec sec-type="type material" id="SECID0EZSDK"><title>Type material.</title><p>Museu de Zoologia da Universidade de São Paulo; MZUSP 002757 (Holotype).</p></tp:treatment-sec><ref-list><ref id="B250"><mixed-citation xmlns:xlink="http://www.w3.org/1999/xlink" xlink:type="simple"><person-group><name name-style="western"><surname>Stampar</surname><given-names>SN</given-names></name><name name-style="western"><surname>González-Muñoz</surname><given-names>R</given-names></name><name name-style="western"><surname>Morandini</surname><given-names>AC</given-names></name></person-group> (<year>2017</year>) <article-title><italic><tp:taxon-name><tp:taxon-name-part taxon-name-part-type="genus">Botruanthus</tp:taxon-name-part> <tp:taxon-name-part taxon-name-part-type="species">mexicanus</tp:taxon-name-part></tp:taxon-name></italic> (<tp:taxon-name><tp:taxon-name-part taxon-name-part-type="phylum">Cnidaria</tp:taxon-name-part></tp:taxon-name>: <tp:taxon-name><tp:taxon-name-part taxon-name-part-type="order">Ceriantharia</tp:taxon-name-part></tp:taxon-name>), a new species of tube-dwelling anemone from the Gulf of Mexico.</article-title><source>Marine Biodiversity</source><volume>47</volume>: <fpage>113</fpage>–<lpage>118</lpage>. <ext-link xlink:type="simple" ext-link-type="doi" xlink:href="10.1007/s12526-016-0521-2">https://doi.org/10.1007/s12526-016-0521-2</ext-link></mixed-citation></ref></ref-list></tp:taxon-treatment>
