# Supplementary material for: Ceriantharia (Cnidaria) of the World: an annotated catalogue and key to species
Source: Zookeys. 2020 Jul 23;952:1–63. doi: 10.3897/zookeys.952.50617 (PMC7394777; doi:10.3897/zookeys.952.50617)
Supplement: XML Treatment for Botrucnidifer [file zookeys.952.50617-treatment49.xml]

<!DOCTYPE tp:taxon-treatment
  PUBLIC "-//TaxonX//DTD Taxonomic Treatment Publishing DTD v0 20100105//EN" "tax-treatment-NSO.dtd">
<tp:taxon-treatment xmlns:tp="http://www.plazi.org/taxpub"><tp:treatment-meta><kwd-group><label>Taxon classification</label><kwd><named-content xmlns:xlink="http://www.w3.org/1999/xlink" content-type="kingdom">Animalia</named-content></kwd><kwd><named-content xmlns:xlink="http://www.w3.org/1999/xlink" content-type="order">Spirularia</named-content></kwd><kwd><named-content xmlns:xlink="http://www.w3.org/1999/xlink" content-type="family">Cerianthidae</named-content></kwd></kwd-group><mixed-citation publication-type="journal"><person-group><name><surname>Stampar</surname><given-names>Sérgio N.</given-names></name><name><surname>Reimer</surname><given-names>James D.</given-names></name><name><surname>Maronna</surname><given-names>Maximiliano M.</given-names></name><name><surname>Lopes</surname><given-names>Celine S. S.</given-names></name><name><surname>Ceriello</surname><given-names>Hellen</given-names></name><name><surname>Santos</surname><given-names>Thais B.</given-names></name><name><surname>Acuña</surname><given-names>Fabián H.</given-names></name><name><surname>Morandini</surname><given-names>André C.</given-names></name></person-group><article-title><tp:taxon-name><tp:taxon-name-part taxon-name-part-type="order">Ceriantharia</tp:taxon-name-part></tp:taxon-name> (<tp:taxon-name><tp:taxon-name-part taxon-name-part-type="phylum">Cnidaria</tp:taxon-name-part></tp:taxon-name>) of the World: an annotated catalogue and key to species</article-title><source>Zookeys</source><day>23</day><month>7</month><year>2020</year><volume>952</volume><fpage>1</fpage><lpage>63</lpage><pub-id pub-id-type="doi">10.3897/zookeys.952.50617</pub-id></mixed-citation></tp:treatment-meta><tp:nomenclature><label>Genus</label><tp:taxon-name><object-id xmlns:xlink="http://www.w3.org/1999/xlink" content-type="arpha" xlink:type="simple">82E59A75-20BD-5F65-BC3D-B5E42CF85248</object-id>
              <tp:taxon-name-part taxon-name-part-type="genus" reg="Botrucnidifer">Botrucnidifer</tp:taxon-name-part>
            </tp:taxon-name><tp:taxon-authority>Carlgren, 1912</tp:taxon-authority><xref ref-type="table" rid="T6">Table 6</xref></tp:nomenclature><tp:treatment-sec sec-type="type species" id="SECID0EDUDK"><title>Type species.</title><p><italic><tp:taxon-name><tp:taxon-name-part taxon-name-part-type="genus" reg="Botrucnidifer">Botrucnidifer</tp:taxon-name-part> <tp:taxon-name-part taxon-name-part-type="species" reg="norvegicus">norvegicus</tp:taxon-name-part></tp:taxon-name></italic> Carlgren, 1912</p><p>Number of valid species: two</p><table-wrap id="T6" position="float" orientation="portrait"><label>Table 6.</label><caption><p>Comparison of anatomical features of <italic><tp:taxon-name><tp:taxon-name-part taxon-name-part-type="genus" reg="Botrucnidifer">Botrucnidifer</tp:taxon-name-part></tp:taxon-name></italic> species.</p></caption><table id="TID0EZGDM" rules="all"><tbody><tr><th rowspan="1" colspan="1"/><th rowspan="1" colspan="1">
                      <italic><tp:taxon-name><tp:taxon-name-part taxon-name-part-type="genus" reg="Botrucnidifer">B.</tp:taxon-name-part> <tp:taxon-name-part taxon-name-part-type="species" reg="novergicus">novergicus</tp:taxon-name-part></tp:taxon-name></italic>
                    </th><th rowspan="1" colspan="1">
                      <italic><tp:taxon-name><tp:taxon-name-part taxon-name-part-type="genus" reg="Botrucnidifer">B.</tp:taxon-name-part> <tp:taxon-name-part taxon-name-part-type="species" reg="shtokmani">shtokmani</tp:taxon-name-part></tp:taxon-name></italic>
                    </th></tr><tr><td rowspan="1" colspan="1">
                      <bold>Marginal tentacles</bold>
                    </td><td rowspan="1" colspan="1">Up to 17</td><td rowspan="1" colspan="1">72</td></tr><tr><td rowspan="1" colspan="1">
                      <bold>Directive labial tentacle</bold>
                    </td><td rowspan="1" colspan="1">Present</td><td rowspan="1" colspan="1">Absent</td></tr><tr><td rowspan="1" colspan="1">
                      <bold>Arrangement of labial tentacles</bold>
                    </td><td rowspan="1" colspan="1">(1)431.3231.3231</td><td rowspan="1" colspan="1">(0)230.2024.3123.3142</td></tr><tr><td rowspan="1" colspan="1">
                      <bold>Actinopharynx</bold>
                    </td><td rowspan="1" colspan="1">1/4 – 1/5 of gastric cavity</td><td rowspan="1" colspan="1">1/3 of gastric cavity</td></tr><tr><td rowspan="1" colspan="1">
                      <bold>Oral disc</bold>
                    </td><td rowspan="1" colspan="1">0.3 cm</td><td rowspan="1" colspan="1">1.5 cm</td></tr><tr><td rowspan="1" colspan="1">
                      <bold>Siphonoglyph</bold>
                    </td><td rowspan="1" colspan="1">Narrow, 2 mesenteries attached</td><td rowspan="1" colspan="1">Narrow, 4 mesenteries attached</td></tr><tr><td rowspan="1" colspan="1">
                      <bold>Directive mesenteries</bold>
                    </td><td rowspan="1" colspan="1">&gt;Actinopharynx</td><td rowspan="1" colspan="1">= Actinopharynx</td></tr><tr><td rowspan="1" colspan="1">
                      <bold>P2</bold>
                    </td><td rowspan="1" colspan="1">Long, almost to aboral pole (&gt; 4/5 of gastric cavity)</td><td rowspan="1" colspan="1">Regular (&lt;2/3 of gastric cavity)</td></tr><tr><td rowspan="1" colspan="1">
                      <bold>P3</bold>
                    </td><td rowspan="1" colspan="1">Long (2/3 of P2)</td><td rowspan="1" colspan="1">Short, 1/2 of P2</td></tr><tr><td rowspan="1" colspan="1">
                      <bold>M1</bold>
                    </td><td rowspan="1" colspan="1">Almost to aboral pore</td><td rowspan="1" colspan="1">= P2</td></tr><tr><td rowspan="1" colspan="1">
                      <bold>M3</bold>
                    </td><td rowspan="1" colspan="1">Almost to aboral pore (3/4 of M1)</td><td rowspan="1" colspan="1">Long, 3/4 of P2</td></tr><tr><td rowspan="1" colspan="1">
                      <bold>Cnido-glandular tract at fertile mesenteries of first quartets</bold>
                    </td><td rowspan="1" colspan="1">Present</td><td rowspan="1" colspan="1">Present</td></tr><tr><td rowspan="1" colspan="1">
                      <bold>Craspedion tract at fertile mesenteries</bold>
                    </td><td rowspan="1" colspan="1">¾</td><td rowspan="1" colspan="1">1/2 – 3/4</td></tr><tr><td rowspan="1" colspan="1">
                      <bold>Cnido-glandular tract at B</bold>
                    </td><td rowspan="1" colspan="1">Present</td><td rowspan="1" colspan="1">Present</td></tr><tr><td rowspan="1" colspan="1">
                      <bold>Botrucnidae</bold>
                    </td><td rowspan="1" colspan="1">Only in M mesenteries</td><td rowspan="1" colspan="1">Only in B/b mesenteries</td></tr></tbody></table></table-wrap></tp:treatment-sec></tp:taxon-treatment>
