# Supplementary material for: Ceriantharia (Cnidaria) of the World: an annotated catalogue and key to species
Source: Zookeys. 2020 Jul 23;952:1–63. doi: 10.3897/zookeys.952.50617 (PMC7394777; doi:10.3897/zookeys.952.50617)
Supplement: XML Treatment for Botrucnidifer norvegicus [file zookeys.952.50617-treatment50.xml]

<!DOCTYPE tp:taxon-treatment
  PUBLIC "-//TaxonX//DTD Taxonomic Treatment Publishing DTD v0 20100105//EN" "tax-treatment-NSO.dtd">
<tp:taxon-treatment xmlns:tp="http://www.plazi.org/taxpub"><tp:treatment-meta><kwd-group><label>Taxon classification</label><kwd><named-content xmlns:xlink="http://www.w3.org/1999/xlink" content-type="kingdom">Animalia</named-content></kwd><kwd><named-content xmlns:xlink="http://www.w3.org/1999/xlink" content-type="order">Spirularia</named-content></kwd><kwd><named-content xmlns:xlink="http://www.w3.org/1999/xlink" content-type="family">Cerianthidae</named-content></kwd></kwd-group><mixed-citation publication-type="journal"><person-group><name><surname>Stampar</surname><given-names>Sérgio N.</given-names></name><name><surname>Reimer</surname><given-names>James D.</given-names></name><name><surname>Maronna</surname><given-names>Maximiliano M.</given-names></name><name><surname>Lopes</surname><given-names>Celine S. S.</given-names></name><name><surname>Ceriello</surname><given-names>Hellen</given-names></name><name><surname>Santos</surname><given-names>Thais B.</given-names></name><name><surname>Acuña</surname><given-names>Fabián H.</given-names></name><name><surname>Morandini</surname><given-names>André C.</given-names></name></person-group><article-title><tp:taxon-name><tp:taxon-name-part taxon-name-part-type="order">Ceriantharia</tp:taxon-name-part></tp:taxon-name> (<tp:taxon-name><tp:taxon-name-part taxon-name-part-type="phylum">Cnidaria</tp:taxon-name-part></tp:taxon-name>) of the World: an annotated catalogue and key to species</article-title><source>Zookeys</source><day>23</day><month>7</month><year>2020</year><volume>952</volume><fpage>1</fpage><lpage>63</lpage><pub-id pub-id-type="doi">10.3897/zookeys.952.50617</pub-id></mixed-citation></tp:treatment-meta><tp:nomenclature><label>44</label><tp:taxon-name><object-id xmlns:xlink="http://www.w3.org/1999/xlink" content-type="arpha" xlink:type="simple">DFD2C112-B37A-5AE0-B89F-370F971443A3</object-id>
              <tp:taxon-name-part taxon-name-part-type="genus" reg="Botrucnidifer">Botrucnidifer</tp:taxon-name-part>
              <tp:taxon-name-part taxon-name-part-type="species" reg="norvegicus">norvegicus</tp:taxon-name-part>
              <object-id xmlns:xlink="http://www.w3.org/1999/xlink" content-type="zoobank" xlink:type="simple">http://zoobank.org/5D96E928-EB37-4362-ADD0-F20293438F44</object-id>
            </tp:taxon-name><tp:taxon-authority>Carlgren, 1912</tp:taxon-authority><tp:nomenclature-citation-list><tp:nomenclature-citation><tp:taxon-name>
                  <tp:taxon-name-part taxon-name-part-type="genus" reg="Botrucnidifer">Botrucnidifer</tp:taxon-name-part> <tp:taxon-name-part taxon-name-part-type="species" reg="novergicus">novergicus</tp:taxon-name-part></tp:taxon-name><comment>Carlgren, 1912a: 30–34; <xref ref-type="bibr" rid="B33">Carlgren 1931</xref>: 10; <xref ref-type="bibr" rid="B142">Leloup 1932</xref>: 16–18; <xref ref-type="bibr" rid="B36">Carlgren 1940</xref>: 6,10,14–15; <xref ref-type="bibr" rid="B37">Carlgren 1942</xref>: 70–71; <xref ref-type="bibr" rid="B38">Carlgren 1945</xref>: 72; <xref ref-type="bibr" rid="B187">Nair 1949</xref>: 245; <xref ref-type="bibr" rid="B67">den Hartog 1977</xref>:136; <xref ref-type="bibr" rid="B168">Molodtsova 2000</xref>: 14–17; <xref ref-type="bibr" rid="B171">Molodtsova 2001c</xref>: 1027, 1033–1036; <xref ref-type="bibr" rid="B174">Molodtsova 2004a</xref>: 292–293, 295–296; <xref ref-type="bibr" rid="B249">Stampar et al. 2016</xref>c: 2,4; <xref ref-type="bibr" rid="B46">Ceriello et al. 2019</xref>: 2017–2020</comment></tp:nomenclature-citation></tp:nomenclature-citation-list></tp:nomenclature><tp:treatment-sec sec-type="type locality" id="SECID0EU6DK"><title>Type locality.</title><p>Trondheimfjord, Trondheim, Norway.</p></tp:treatment-sec><tp:treatment-sec sec-type="distribution" id="SECID0EZ6DK"><title>Distribution.</title><p>Norwegian Sea, at 50–700 m depth.</p></tp:treatment-sec><tp:treatment-sec sec-type="remarks" id="SECID0E56DK"><title>Remarks.</title><p>This species was described by <xref ref-type="bibr" rid="B27">Carlgren (1912a)</xref> based on specimens from Trondheim Fjord, Norway. These are small ceriantharians (up to 4 cm long) with an expansion of the cnidoglandular tract and some botrucnidae (= cnidoragae) at the end of some mesenteries. Although the description is fairly comprehensive, knowledge of this species is limited. Other authors cite only some of the species characteristics or have reported occurrences in areas that look similar (e.g., <xref ref-type="bibr" rid="B174">Molodtsova 2004a</xref>). Recently, <xref ref-type="bibr" rid="B46">Ceriello et al. (2019)</xref> reported on the coloniality of this species, which is a newly discovered trait among <tp:taxon-name><tp:taxon-name-part taxon-name-part-type="order">Ceriantharia</tp:taxon-name-part></tp:taxon-name>. This species is important in the discussion on the homology of morphological characters, particularly in relation to mesenterial structures.</p></tp:treatment-sec><tp:treatment-sec sec-type="type material" id="SECID0EVAEK"><title>Type material.</title><p>Lund Museum of Zoology (MZLU) – L898/3051 and Marine invertebrate collection Norwegian University of Science and Technology University Museum (NTNU) – 40499 (syntype).</p></tp:treatment-sec><ref-list><ref id="B33"><mixed-citation xmlns:xlink="http://www.w3.org/1999/xlink" xlink:type="simple"><person-group><name name-style="western"><surname>Carlgren</surname><given-names>O</given-names></name></person-group> (<year>1931</year>) <article-title>On some <tp:taxon-name><tp:taxon-name-part taxon-name-part-type="order">Ceriantharia</tp:taxon-name-part></tp:taxon-name>.</article-title><source>Arkiv för Zoologi</source><volume>23</volume>: <fpage>1</fpage>–<lpage>10</lpage>.</mixed-citation></ref><ref id="B142"><mixed-citation xmlns:xlink="http://www.w3.org/1999/xlink" xlink:type="simple"><person-group><name name-style="western"><surname>Leloup</surname><given-names>E</given-names></name></person-group> (<year>1932</year>) <article-title>Cerianthaires de l´Ocean Atlantique.</article-title><source>Bulletin du Musée Royal d’Histoire Naturelle de Belgique</source><volume>8</volume>: <fpage>1</fpage>–<lpage>19</lpage>.</mixed-citation></ref><ref id="B36"><mixed-citation xmlns:xlink="http://www.w3.org/1999/xlink" xlink:type="simple"><person-group><name name-style="western"><surname>Carlgren</surname><given-names>O</given-names></name></person-group> (<year>1940</year>) <article-title>A contribution to the knowledge of the structure and distribution of the cnidae in the <tp:taxon-name><tp:taxon-name-part taxon-name-part-type="class">Anthozoa</tp:taxon-name-part></tp:taxon-name>.</article-title><source>Kungliga Fysiografiska Sällskapets Handlingar</source><volume>51</volume>: <fpage>1</fpage>–<lpage>62</lpage>.</mixed-citation></ref><ref id="B37"><mixed-citation xmlns:xlink="http://www.w3.org/1999/xlink" xlink:type="simple"><person-group><name name-style="western"><surname>Carlgren</surname><given-names>O</given-names></name></person-group> (<year>1942</year>) <article-title><tp:taxon-name><tp:taxon-name-part taxon-name-part-type="order">Actiniaria</tp:taxon-name-part></tp:taxon-name> Part II.</article-title><source>Danish Ingolf-Expedition</source><volume>5</volume>: <fpage>1</fpage>–<lpage>92</lpage>.</mixed-citation></ref><ref id="B38"><mixed-citation xmlns:xlink="http://www.w3.org/1999/xlink" xlink:type="simple"><person-group><name name-style="western"><surname>Carlgren</surname><given-names>O</given-names></name></person-group> (<year>1945</year>) <article-title>Polypdyr (<tp:taxon-name><tp:taxon-name-part taxon-name-part-type="phylum">Coelenterata</tp:taxon-name-part></tp:taxon-name>) III. Koraldyr.</article-title><source>Danmarks Fauna Udgivet af Dansk Naturhistorisk Forening</source><volume>51</volume>: <fpage>3</fpage>–<lpage>167</lpage>.</mixed-citation></ref><ref id="B187"><mixed-citation xmlns:xlink="http://www.w3.org/1999/xlink" xlink:type="simple"><person-group><name name-style="western"><surname>Nair</surname><given-names>RV</given-names></name></person-group> (<year>1949</year>) <article-title>On two new ceriantharian larvae from the Madras plankton.</article-title><source>Records of the Indian Museum</source><volume>47</volume>: <fpage>239</fpage>–<lpage>251</lpage>.</mixed-citation></ref><ref id="B67"><mixed-citation xmlns:xlink="http://www.w3.org/1999/xlink" xlink:type="simple"><person-group><name name-style="western"><surname>den Hartog</surname><given-names>JC</given-names></name></person-group> (<year>1977</year>) <article-title>Descriptions of two new <tp:taxon-name><tp:taxon-name-part taxon-name-part-type="order">Ceriantharia</tp:taxon-name-part></tp:taxon-name> from the Caribbean region, <italic><tp:taxon-name><tp:taxon-name-part taxon-name-part-type="genus">Pachycerianthus</tp:taxon-name-part> <tp:taxon-name-part taxon-name-part-type="species">curancaoensis</tp:taxon-name-part></tp:taxon-name></italic> n. sp. and <italic><tp:taxon-name><tp:taxon-name-part taxon-name-part-type="genus">Arachnanthus</tp:taxon-name-part> <tp:taxon-name-part taxon-name-part-type="species">nocturnus</tp:taxon-name-part></tp:taxon-name></italic> n. sp. with a discussion of the Cnidom and of the classification of the <tp:taxon-name><tp:taxon-name-part taxon-name-part-type="order">Ceriantharia</tp:taxon-name-part></tp:taxon-name>.</article-title><source>Zoologische Mededelingen</source><volume>51</volume>: <fpage>211</fpage>–<lpage>242</lpage>.</mixed-citation></ref><ref id="B168"><mixed-citation xmlns:xlink="http://www.w3.org/1999/xlink" xlink:type="simple"><person-group><name name-style="western"><surname>Molodtsova</surname><given-names>TN</given-names></name></person-group> (<year>2000</year>) <source>Fauna ceriantariy atlanticheskogo okeana I sostav roda <tp:taxon-name><tp:taxon-name-part taxon-name-part-type="genus">Cerianthus</tp:taxon-name-part></tp:taxon-name> mirovoy fauny. Aftoreferat na soiskanie uchenoy stepeni kandidata biologicheskih nauk.</source><publisher-name>Dialog-MGU</publisher-name>, <publisher-loc>Moscow</publisher-loc>, <size units="page">21 pp</size>.</mixed-citation></ref><ref id="B171"><mixed-citation xmlns:xlink="http://www.w3.org/1999/xlink" xlink:type="simple"><person-group><name name-style="western"><surname>Molodtsova</surname><given-names>TN</given-names></name></person-group> (<year>2001c</year>) <article-title>Cerianthids (<tp:taxon-name><tp:taxon-name-part taxon-name-part-type="class">Anthozoa</tp:taxon-name-part></tp:taxon-name>, <tp:taxon-name><tp:taxon-name-part taxon-name-part-type="phylum">Cnidaria</tp:taxon-name-part></tp:taxon-name>) from Bengual upwelling region. 3. <italic><tp:taxon-name><tp:taxon-name-part taxon-name-part-type="genus">Botrucnidifer</tp:taxon-name-part> <tp:taxon-name-part taxon-name-part-type="species">shtockmani</tp:taxon-name-part></tp:taxon-name></italic>.</article-title><source>Zoologicheskii Zhurnal</source><volume>80</volume>: <fpage>1027</fpage>–<lpage>1037</lpage>.</mixed-citation></ref><ref id="B174"><mixed-citation xmlns:xlink="http://www.w3.org/1999/xlink" xlink:type="simple"><person-group><name name-style="western"><surname>Molodtsova</surname><given-names>TN</given-names></name></person-group> (<year>2004a</year>) <article-title><tp:taxon-name><tp:taxon-name-part taxon-name-part-type="order">Ceriantharia</tp:taxon-name-part></tp:taxon-name> (<tp:taxon-name><tp:taxon-name-part taxon-name-part-type="phylum">Cnidaria</tp:taxon-name-part></tp:taxon-name>: <tp:taxon-name><tp:taxon-name-part taxon-name-part-type="class">Anthozoa</tp:taxon-name-part></tp:taxon-name>) from the Faroe Islands.</article-title><source>Fróðskaparrit</source><volume>51</volume>: <fpage>292</fpage>–<lpage>297</lpage>.</mixed-citation></ref><ref id="B249"><mixed-citation xmlns:xlink="http://www.w3.org/1999/xlink" xlink:type="simple"><person-group><name name-style="western"><surname>Stampar</surname><given-names>SN</given-names></name><name name-style="western"><surname>Maronna</surname><given-names>MM</given-names></name><name name-style="western"><surname>Kitahara</surname><given-names>M V</given-names></name><name name-style="western"><surname>Reimer</surname><given-names>JD</given-names></name><name name-style="western"><surname>Beneti</surname><given-names>JS</given-names></name><name name-style="western"><surname>Morandini</surname><given-names>AC</given-names></name></person-group> (<year>2016</year>) <article-title><tp:taxon-name><tp:taxon-name-part taxon-name-part-type="order">Ceriantharia</tp:taxon-name-part></tp:taxon-name> in Current Systematics: Life Cycles, Morphology and Genetics.</article-title> In: <person-group><name name-style="western"><surname>Goffredo</surname><given-names>S</given-names></name><name name-style="western"><surname>Dubinsky</surname><given-names>Z</given-names></name></person-group> (<role>Eds</role>) <issue-title>, The Cnidaria, Past, Present and Future: The world of Medusa and her sisters.</issue-title><source>Springer International Publishing, Cham</source>, <fpage>61</fpage>–<lpage>72</lpage>. <ext-link xlink:type="simple" ext-link-type="doi" xlink:href="10.1007/978-3-319-31305-4_5">https://doi.org/10.1007/978-3-319-31305-4_5</ext-link></mixed-citation></ref><ref id="B46"><mixed-citation xmlns:xlink="http://www.w3.org/1999/xlink" xlink:type="simple"><person-group><name name-style="western"><surname>Ceriello</surname><given-names>H</given-names></name><name name-style="western"><surname>Lopes</surname><given-names>CS</given-names></name><name name-style="western"><surname>Dias</surname><given-names>GM</given-names></name><name name-style="western"><surname>Stampar</surname><given-names>SN</given-names></name></person-group> (<year>2019</year>) A different manner to share a house: is a colonial species possible in <tp:taxon-name><tp:taxon-name-part taxon-name-part-type="order">Ceriantharia</tp:taxon-name-part></tp:taxon-name> (<tp:taxon-name><tp:taxon-name-part taxon-name-part-type="phylum">Cnidaria</tp:taxon-name-part></tp:taxon-name>; <tp:taxon-name><tp:taxon-name-part taxon-name-part-type="class">Anthozoa</tp:taxon-name-part></tp:taxon-name>)? Marine Biodiversity 49(4): 2017–2020. <ext-link xlink:type="simple" ext-link-type="doi" xlink:href="10.1007/s12526-019-00942-2">https://doi.org/10.1007/s12526-019-00942-2</ext-link></mixed-citation></ref><ref id="B27"><mixed-citation xmlns:xlink="http://www.w3.org/1999/xlink" xlink:type="simple"><person-group><name name-style="western"><surname>Carlgren</surname><given-names>O</given-names></name></person-group> (<year>1912a</year>) <article-title><tp:taxon-name><tp:taxon-name-part taxon-name-part-type="order">Ceriantharia</tp:taxon-name-part></tp:taxon-name>.</article-title><source>Danish Ingolf-Expedition</source><volume>5</volume>: <fpage>1</fpage>–<lpage>79</lpage>.</mixed-citation></ref></ref-list></tp:taxon-treatment>
