# Supplementary material for: Ceriantharia (Cnidaria) of the World: an annotated catalogue and key to species
Source: Zookeys. 2020 Jul 23;952:1–63. doi: 10.3897/zookeys.952.50617 (PMC7394777; doi:10.3897/zookeys.952.50617)
Supplement: XML Treatment for Botrucnidifer shtokmani [file zookeys.952.50617-treatment51.xml]

<!DOCTYPE tp:taxon-treatment
  PUBLIC "-//TaxonX//DTD Taxonomic Treatment Publishing DTD v0 20100105//EN" "tax-treatment-NSO.dtd">
<tp:taxon-treatment xmlns:tp="http://www.plazi.org/taxpub"><tp:treatment-meta><kwd-group><label>Taxon classification</label><kwd><named-content xmlns:xlink="http://www.w3.org/1999/xlink" content-type="kingdom">Animalia</named-content></kwd><kwd><named-content xmlns:xlink="http://www.w3.org/1999/xlink" content-type="order">Spirularia</named-content></kwd><kwd><named-content xmlns:xlink="http://www.w3.org/1999/xlink" content-type="family">Cerianthidae</named-content></kwd></kwd-group><mixed-citation publication-type="journal"><person-group><name><surname>Stampar</surname><given-names>Sérgio N.</given-names></name><name><surname>Reimer</surname><given-names>James D.</given-names></name><name><surname>Maronna</surname><given-names>Maximiliano M.</given-names></name><name><surname>Lopes</surname><given-names>Celine S. S.</given-names></name><name><surname>Ceriello</surname><given-names>Hellen</given-names></name><name><surname>Santos</surname><given-names>Thais B.</given-names></name><name><surname>Acuña</surname><given-names>Fabián H.</given-names></name><name><surname>Morandini</surname><given-names>André C.</given-names></name></person-group><article-title><tp:taxon-name><tp:taxon-name-part taxon-name-part-type="order">Ceriantharia</tp:taxon-name-part></tp:taxon-name> (<tp:taxon-name><tp:taxon-name-part taxon-name-part-type="phylum">Cnidaria</tp:taxon-name-part></tp:taxon-name>) of the World: an annotated catalogue and key to species</article-title><source>Zookeys</source><day>23</day><month>7</month><year>2020</year><volume>952</volume><fpage>1</fpage><lpage>63</lpage><pub-id pub-id-type="doi">10.3897/zookeys.952.50617</pub-id></mixed-citation></tp:treatment-meta><tp:nomenclature><label>45</label><tp:taxon-name><object-id xmlns:xlink="http://www.w3.org/1999/xlink" content-type="arpha" xlink:type="simple">BBE8D936-DF04-5515-821F-F462ADB959D1</object-id>
              <tp:taxon-name-part taxon-name-part-type="genus" reg="Botrucnidifer">Botrucnidifer</tp:taxon-name-part>
              <tp:taxon-name-part taxon-name-part-type="species" reg="shtokmani">shtokmani</tp:taxon-name-part>
              <object-id xmlns:xlink="http://www.w3.org/1999/xlink" content-type="zoobank" xlink:type="simple">http://zoobank.org/2B2E3575-21EB-4B85-80AA-817B45BB89A1</object-id>
            </tp:taxon-name><tp:taxon-authority>Molodtsova, 2001</tp:taxon-authority><tp:nomenclature-citation-list><tp:nomenclature-citation><tp:taxon-name>
                  <tp:taxon-name-part taxon-name-part-type="genus" reg="Botrucnidifer">Botrucnidifer</tp:taxon-name-part> <tp:taxon-name-part taxon-name-part-type="species" reg="shtokmani">shtokmani</tp:taxon-name-part></tp:taxon-name><comment>Molodtsova, 2001a: 773; <xref ref-type="bibr" rid="B171">Molodtsova 2001c</xref>: 1027–1036; <xref ref-type="bibr" rid="B181">Molodtsova et al. 2011</xref>: 1</comment></tp:nomenclature-citation></tp:nomenclature-citation-list></tp:nomenclature><tp:treatment-sec sec-type="type locality" id="SECID0E1CEK"><title>Type locality.</title><p>off Namibia coast (southeast Atlantic), at 130–350 m depth.</p></tp:treatment-sec><tp:treatment-sec sec-type="distribution" id="SECID0E6CEK"><title>Distribution.</title><p>Only known from deep water at the type locality.</p></tp:treatment-sec><tp:treatment-sec sec-type="remarks" id="SECID0EEDEK"><title>Remarks.</title><p>This species was described based on dredged specimens from off the Namibian coast. This is the second species of this genus that has been sampled beyond conventional SCUBA diving depths. The description of this species (in Russian) is very detailed and addresses all the necessary characters. As discussed by <xref ref-type="bibr" rid="B171">Molodtsova (2001c)</xref> some larval forms of this family are recognized from this area, however the link between larval and adult stages is only possible based on molecular or developmental approaches (<xref ref-type="bibr" rid="B192">Nyholm 1943</xref>; <xref ref-type="bibr" rid="B248">Stampar et al. 2015c</xref>).</p></tp:treatment-sec><tp:treatment-sec sec-type="type material" id="SECID0EWDEK"><title>Type material.</title><p>Zoological Museum of Moscow University – ZMMU EC-100 (holotype).</p><p>
              <bold>Order Penicillaria den Hartog, 1977</bold>
            </p><p>Number of valid taxa: one family, two genera, and nine species</p><p>
              <bold>Family <tp:taxon-name><tp:taxon-name-part taxon-name-part-type="family">Arachnactidae</tp:taxon-name-part></tp:taxon-name> McMurrich, 1910</bold>
            </p><p>Number of valid taxa: two genera, and nine species</p></tp:treatment-sec><ref-list><ref id="B171"><mixed-citation xmlns:xlink="http://www.w3.org/1999/xlink" xlink:type="simple"><person-group><name name-style="western"><surname>Molodtsova</surname><given-names>TN</given-names></name></person-group> (<year>2001c</year>) <article-title>Cerianthids (<tp:taxon-name><tp:taxon-name-part taxon-name-part-type="class">Anthozoa</tp:taxon-name-part></tp:taxon-name>, <tp:taxon-name><tp:taxon-name-part taxon-name-part-type="phylum">Cnidaria</tp:taxon-name-part></tp:taxon-name>) from Bengual upwelling region. 3. <italic><tp:taxon-name><tp:taxon-name-part taxon-name-part-type="genus">Botrucnidifer</tp:taxon-name-part> <tp:taxon-name-part taxon-name-part-type="species">shtockmani</tp:taxon-name-part></tp:taxon-name></italic>.</article-title><source>Zoologicheskii Zhurnal</source><volume>80</volume>: <fpage>1027</fpage>–<lpage>1037</lpage>.</mixed-citation></ref><ref id="B181"><mixed-citation xmlns:xlink="http://www.w3.org/1999/xlink" xlink:type="simple"><person-group><name name-style="western"><surname>Molodtsova</surname><given-names>TN</given-names></name><name name-style="western"><surname>Griffiths</surname><given-names>CLCF</given-names></name><name name-style="western"><surname>Acuña</surname><given-names>FH</given-names></name></person-group> (<year>2011</year>) <article-title>A new species of shallow-water cerianthid (<tp:taxon-name><tp:taxon-name-part taxon-name-part-type="phylum">Cnidaria</tp:taxon-name-part></tp:taxon-name>: <tp:taxon-name><tp:taxon-name-part taxon-name-part-type="class">Anthozoa</tp:taxon-name-part></tp:taxon-name>) from South Africa, with remarks on the genus <italic><tp:taxon-name><tp:taxon-name-part taxon-name-part-type="genus">Ceriantheopsis</tp:taxon-name-part></tp:taxon-name></italic>.</article-title><source>African Natural History</source><volume>7</volume>: <fpage>1</fpage>–<lpage>8</lpage>.</mixed-citation></ref><ref id="B192"><mixed-citation xmlns:xlink="http://www.w3.org/1999/xlink" xlink:type="simple"><person-group><name name-style="western"><surname>Nyholm</surname><given-names>K-G</given-names></name></person-group> (<year>1943</year>) <article-title>Zur Entwicklung und Entwicklungsbiologie der Ceriantharien und Aktinien.</article-title><source>Zoologiska Bidrag från Uppsala</source><volume>22</volume>: <fpage>87</fpage>–<lpage>248</lpage>.</mixed-citation></ref><ref id="B248"><mixed-citation xmlns:xlink="http://www.w3.org/1999/xlink" xlink:type="simple"><person-group><name name-style="western"><surname>Stampar</surname><given-names>SN</given-names></name><name name-style="western"><surname>Scarabino</surname><given-names>F</given-names></name><name name-style="western"><surname>Pastorino</surname><given-names>G</given-names></name><name name-style="western"><surname>Morandini</surname><given-names>AC</given-names></name></person-group> (<year>2015c</year>) <article-title>A new species of tube-dwelling anemone (<tp:taxon-name><tp:taxon-name-part taxon-name-part-type="phylum">Cnidaria</tp:taxon-name-part></tp:taxon-name>, <tp:taxon-name><tp:taxon-name-part taxon-name-part-type="class">Anthozoa</tp:taxon-name-part></tp:taxon-name>, <tp:taxon-name><tp:taxon-name-part taxon-name-part-type="order">Ceriantharia</tp:taxon-name-part></tp:taxon-name>, <italic><tp:taxon-name><tp:taxon-name-part taxon-name-part-type="genus">Ceriantheopsis</tp:taxon-name-part></tp:taxon-name></italic>) from the Warm Temperate South-western Atlantic.</article-title><source>Journal of the Marine Biological Association of the United Kingdom:</source><volume>96</volume>(<issue>7</issue>): <fpage>1475</fpage>–<lpage>1481</lpage>. <ext-link xlink:type="simple" ext-link-type="doi" xlink:href="10.1017/S0025315415001745">https://doi.org/10.1017/S0025315415001745</ext-link></mixed-citation></ref></ref-list></tp:taxon-treatment>
