# Supplementary material for: Ceriantharia (Cnidaria) of the World: an annotated catalogue and key to species
Source: Zookeys. 2020 Jul 23;952:1–63. doi: 10.3897/zookeys.952.50617 (PMC7394777; doi:10.3897/zookeys.952.50617)
Supplement: XML Treatment for Arachnanthus [file zookeys.952.50617-treatment52.xml]

<!DOCTYPE tp:taxon-treatment
  PUBLIC "-//TaxonX//DTD Taxonomic Treatment Publishing DTD v0 20100105//EN" "tax-treatment-NSO.dtd">
<tp:taxon-treatment xmlns:tp="http://www.plazi.org/taxpub"><tp:treatment-meta><kwd-group><label>Taxon classification</label><kwd><named-content xmlns:xlink="http://www.w3.org/1999/xlink" content-type="kingdom">Animalia</named-content></kwd><kwd><named-content xmlns:xlink="http://www.w3.org/1999/xlink" content-type="order">Spirularia</named-content></kwd><kwd><named-content xmlns:xlink="http://www.w3.org/1999/xlink" content-type="family">Cerianthidae</named-content></kwd></kwd-group><mixed-citation publication-type="journal"><person-group><name><surname>Stampar</surname><given-names>Sérgio N.</given-names></name><name><surname>Reimer</surname><given-names>James D.</given-names></name><name><surname>Maronna</surname><given-names>Maximiliano M.</given-names></name><name><surname>Lopes</surname><given-names>Celine S. S.</given-names></name><name><surname>Ceriello</surname><given-names>Hellen</given-names></name><name><surname>Santos</surname><given-names>Thais B.</given-names></name><name><surname>Acuña</surname><given-names>Fabián H.</given-names></name><name><surname>Morandini</surname><given-names>André C.</given-names></name></person-group><article-title><tp:taxon-name><tp:taxon-name-part taxon-name-part-type="order">Ceriantharia</tp:taxon-name-part></tp:taxon-name> (<tp:taxon-name><tp:taxon-name-part taxon-name-part-type="phylum">Cnidaria</tp:taxon-name-part></tp:taxon-name>) of the World: an annotated catalogue and key to species</article-title><source>Zookeys</source><day>23</day><month>7</month><year>2020</year><volume>952</volume><fpage>1</fpage><lpage>63</lpage><pub-id pub-id-type="doi">10.3897/zookeys.952.50617</pub-id></mixed-citation></tp:treatment-meta><tp:nomenclature><label>Genus</label><tp:taxon-name><object-id xmlns:xlink="http://www.w3.org/1999/xlink" content-type="arpha" xlink:type="simple">AB7CDF4A-F3DC-59F8-BEB5-C827F2A78FBF</object-id>
              <tp:taxon-name-part taxon-name-part-type="genus" reg="Arachnanthus">Arachnanthus</tp:taxon-name-part>
            </tp:taxon-name><tp:taxon-authority>Carlgren, 1912</tp:taxon-authority><xref ref-type="table" rid="T7">Table 7</xref></tp:nomenclature><tp:treatment-sec sec-type="type species" id="SECID0EQFEK"><title>Type species.</title><p><italic><tp:taxon-name><tp:taxon-name-part taxon-name-part-type="genus" reg="Arachnanthus">Arachnanthus</tp:taxon-name-part> <tp:taxon-name-part taxon-name-part-type="species" reg="oligopodus">oligopodus</tp:taxon-name-part></tp:taxon-name></italic> (Cerfontaine, 1891)</p><p>Number of valid species: Five</p><table-wrap id="T7" position="float" orientation="portrait"><label>Table 7.</label><caption><p>Comparison of anatomical features of <italic><tp:taxon-name><tp:taxon-name-part taxon-name-part-type="genus" reg="Arachnanthus">Arachnanthus</tp:taxon-name-part></tp:taxon-name></italic> species (after <xref ref-type="bibr" rid="B252">Stampar et al. 2018</xref>).</p></caption><table id="TID0EJQDM" rules="all"><tbody><tr><th rowspan="1" colspan="1"/><th rowspan="1" colspan="1">
                      <italic><tp:taxon-name><tp:taxon-name-part taxon-name-part-type="genus" reg="Arachnanthus">A.</tp:taxon-name-part> <tp:taxon-name-part taxon-name-part-type="species" reg="australiae">australiae</tp:taxon-name-part></tp:taxon-name></italic>
                    </th><th rowspan="1" colspan="1">
                      <italic><tp:taxon-name><tp:taxon-name-part taxon-name-part-type="genus" reg="Arachnanthus">A.</tp:taxon-name-part> <tp:taxon-name-part taxon-name-part-type="species" reg="bockii">bockii</tp:taxon-name-part></tp:taxon-name></italic>
                    </th><th rowspan="1" colspan="1">
                      <italic><tp:taxon-name><tp:taxon-name-part taxon-name-part-type="genus" reg="Arachnanthus">A.</tp:taxon-name-part> <tp:taxon-name-part taxon-name-part-type="species" reg="oligopodus">oligopodus</tp:taxon-name-part></tp:taxon-name></italic>
                    </th><th rowspan="1" colspan="1">
                      <italic><tp:taxon-name><tp:taxon-name-part taxon-name-part-type="genus" reg="Arachnanthus">A.</tp:taxon-name-part> <tp:taxon-name-part taxon-name-part-type="species" reg="sarsii">sarsii</tp:taxon-name-part></tp:taxon-name></italic>
                    </th><th rowspan="1" colspan="1">
                      <italic><tp:taxon-name><tp:taxon-name-part taxon-name-part-type="genus" reg="Arachnanthus">A.</tp:taxon-name-part> <tp:taxon-name-part taxon-name-part-type="species" reg="lilith">lilith</tp:taxon-name-part></tp:taxon-name></italic>
                    </th></tr><tr><td rowspan="1" colspan="1">
                      <bold>Marginal tentacles</bold>
                    </td><td rowspan="1" colspan="1">Up to 40</td><td rowspan="1" colspan="1">Up to 30</td><td rowspan="1" colspan="1">~20</td><td rowspan="1" colspan="1">Up to 35</td><td rowspan="1" colspan="1">Up to 24</td></tr><tr><td rowspan="1" colspan="1">
                      <bold>Arrangement of labial tentacles</bold>
                    </td><td rowspan="1" colspan="1">(0)1.11.11.11.11</td><td rowspan="1" colspan="1">(0)1.11.11.11.11(?)</td><td rowspan="1" colspan="1">(0)1.11.11.11.11</td><td rowspan="1" colspan="1">(0)1.11.11.11.11</td><td rowspan="1" colspan="1">(0)3.12.31.23.23.12</td></tr><tr><td rowspan="1" colspan="1">
                      <bold>Length of actinopharynx</bold>
                    </td><td rowspan="1" colspan="1">~2/3 of gastric cavity</td><td rowspan="1" colspan="1">~1/2 of gastric cavity</td><td rowspan="1" colspan="1">~1/2 of gastric cavity</td><td rowspan="1" colspan="1">~1/2 of gastric cavity</td><td rowspan="1" colspan="1">&gt;1/2 of gastric cavity</td></tr><tr><td rowspan="1" colspan="1">
                      <bold>Hyposulcus</bold>
                    </td><td rowspan="1" colspan="1">~1/2 size of stomodeum</td><td rowspan="1" colspan="1">~1/2 size of stomodeum</td><td rowspan="1" colspan="1">~2X size of stomodeum</td><td rowspan="1" colspan="1">&lt; size of stomodeum</td><td rowspan="1" colspan="1">= size of stomodeum</td></tr><tr><td rowspan="1" colspan="1">
                      <bold>Oral disc diameter</bold>
                    </td><td rowspan="1" colspan="1">~0.7 cm</td><td rowspan="1" colspan="1">–</td><td rowspan="1" colspan="1">–</td><td rowspan="1" colspan="1">~1 cm</td><td rowspan="1" colspan="1">0.5 cm</td></tr><tr><td rowspan="1" colspan="1">
                      <bold>Mesentery attachment to actinopharynx</bold>
                    </td><td rowspan="1" colspan="1">Broad, 12 mesenteries attached</td><td rowspan="1" colspan="1">Broad, 12 mesenteries attached</td><td rowspan="1" colspan="1">Narrow, 4 mesenteries attached</td><td rowspan="1" colspan="1">Broad, 6 mesenteries attached</td><td rowspan="1" colspan="1">Broad, 8 mesenteries attached</td></tr><tr><td rowspan="1" colspan="1">
                      <bold>Directive mesenteries</bold>
                    </td><td rowspan="1" colspan="1">= length of Actinopharynx</td><td rowspan="1" colspan="1">&lt; length of Actinopharynx</td><td rowspan="1" colspan="1">&gt; length of Actinopharynx</td><td rowspan="1" colspan="1">&lt; length of Actinopharynx</td><td rowspan="1" colspan="1">&lt; length of Actinopharynx</td></tr><tr><td rowspan="1" colspan="1">
                      <bold>P(C)2</bold>
                    </td><td rowspan="1" colspan="1">Short, 1/2 of gastric cavity</td><td rowspan="1" colspan="1">Very short, 1/4 of gastric cavity</td><td rowspan="1" colspan="1">Short, 1/2 of gastric cavity</td><td rowspan="1" colspan="1">Long, 3/4 of gastric cavity</td><td rowspan="1" colspan="1">Long, 6/7 of gastric cavity, almost to aboral pole</td></tr><tr><td rowspan="1" colspan="1">
                      <bold>P(C)3</bold>
                    </td><td rowspan="1" colspan="1">Very short, &lt;1/4 of gastric cavity</td><td rowspan="1" colspan="1">Very short, &lt;1/4 of gastric cavity</td><td rowspan="1" colspan="1">Short, ~1/2 of gastric cavity</td><td rowspan="1" colspan="1">Short, ~1/3 of gastric cavity</td><td rowspan="1" colspan="1">Short, 1/3 of gastric cavity</td></tr><tr><td rowspan="1" colspan="1">
                      <bold>M1</bold>
                    </td><td rowspan="1" colspan="1">Almost to aboral pore</td><td rowspan="1" colspan="1">Almost to aboral pore</td><td rowspan="1" colspan="1">To aboral pore</td><td rowspan="1" colspan="1">Almost to aboral pore</td><td rowspan="1" colspan="1">To aboral pore</td></tr><tr><td rowspan="1" colspan="1">
                      <bold>M3</bold>
                    </td><td rowspan="1" colspan="1">4/5 of gastric cavity</td><td rowspan="1" colspan="1">Almost to aboral pore</td><td rowspan="1" colspan="1">1/5 of gastric cavity</td><td rowspan="1" colspan="1">Almost to aboral pore</td><td rowspan="1" colspan="1">3/4 of gastric cavity</td></tr><tr><td rowspan="1" colspan="1">
                      <bold>Cnido-glandular tract of fertile mesenteries</bold>
                    </td><td rowspan="1" colspan="1">Present (short?)</td><td rowspan="1" colspan="1">Present (short?)</td><td rowspan="1" colspan="1">Present</td><td rowspan="1" colspan="1">Present</td><td rowspan="1" colspan="1">Present</td></tr><tr><td rowspan="1" colspan="1">
                      <bold>Cnido-glandular tract of B</bold>
                    </td><td rowspan="1" colspan="1">Present (short?)</td><td rowspan="1" colspan="1">Present (short?)</td><td rowspan="1" colspan="1">Present (short?)</td><td rowspan="1" colspan="1">Present (short)</td><td rowspan="1" colspan="1">Present (short)</td></tr><tr><td rowspan="1" colspan="1">
                      <bold>Acontioids</bold>
                    </td><td rowspan="1" colspan="1">Only in M1, M2 and M3</td><td rowspan="1" colspan="1">Only in M1, M2 and M3</td><td rowspan="1" colspan="1">Only in M1</td><td rowspan="1" colspan="1">Only in M1, M2 and M3</td><td rowspan="1" colspan="1">Only in M3 and M4</td></tr></tbody></table></table-wrap></tp:treatment-sec><ref-list><ref id="B252"><mixed-citation xmlns:xlink="http://www.w3.org/1999/xlink" xlink:type="simple"><person-group><name name-style="western"><surname>Stampar</surname><given-names>SN</given-names></name><name name-style="western"><surname>El Didi</surname><given-names>SO</given-names></name><name name-style="western"><surname>Paulay</surname><given-names>G</given-names></name><name name-style="western"><surname>Berumen</surname><given-names>ML</given-names></name></person-group> (<year>2018</year>) <article-title>A new species of <italic><tp:taxon-name><tp:taxon-name-part taxon-name-part-type="genus">Arachnanthus</tp:taxon-name-part></tp:taxon-name></italic> from the Red Sea (<tp:taxon-name><tp:taxon-name-part taxon-name-part-type="phylum">Cnidaria</tp:taxon-name-part></tp:taxon-name>, <tp:taxon-name><tp:taxon-name-part taxon-name-part-type="order">Ceriantharia</tp:taxon-name-part></tp:taxon-name>).</article-title><source>ZooKeys</source><volume>748</volume>: <fpage>1</fpage>–<lpage>10</lpage>. <ext-link xlink:type="simple" ext-link-type="doi" xlink:href="10.3897/zookeys.748.22914">https://doi.org/10.3897/zookeys.748.22914</ext-link></mixed-citation></ref></ref-list></tp:taxon-treatment>
