# Supplementary material for: Ceriantharia (Cnidaria) of the World: an annotated catalogue and key to species
Source: Zookeys. 2020 Jul 23;952:1–63. doi: 10.3897/zookeys.952.50617 (PMC7394777; doi:10.3897/zookeys.952.50617)
Supplement: XML Treatment for Arachnanthus bockii [file zookeys.952.50617-treatment54.xml]

<!DOCTYPE tp:taxon-treatment
  PUBLIC "-//TaxonX//DTD Taxonomic Treatment Publishing DTD v0 20100105//EN" "tax-treatment-NSO.dtd">
<tp:taxon-treatment xmlns:tp="http://www.plazi.org/taxpub"><tp:treatment-meta><kwd-group><label>Taxon classification</label><kwd><named-content xmlns:xlink="http://www.w3.org/1999/xlink" content-type="kingdom">Animalia</named-content></kwd><kwd><named-content xmlns:xlink="http://www.w3.org/1999/xlink" content-type="order">Spirularia</named-content></kwd><kwd><named-content xmlns:xlink="http://www.w3.org/1999/xlink" content-type="family">Cerianthidae</named-content></kwd></kwd-group><mixed-citation publication-type="journal"><person-group><name><surname>Stampar</surname><given-names>Sérgio N.</given-names></name><name><surname>Reimer</surname><given-names>James D.</given-names></name><name><surname>Maronna</surname><given-names>Maximiliano M.</given-names></name><name><surname>Lopes</surname><given-names>Celine S. S.</given-names></name><name><surname>Ceriello</surname><given-names>Hellen</given-names></name><name><surname>Santos</surname><given-names>Thais B.</given-names></name><name><surname>Acuña</surname><given-names>Fabián H.</given-names></name><name><surname>Morandini</surname><given-names>André C.</given-names></name></person-group><article-title><tp:taxon-name><tp:taxon-name-part taxon-name-part-type="order">Ceriantharia</tp:taxon-name-part></tp:taxon-name> (<tp:taxon-name><tp:taxon-name-part taxon-name-part-type="phylum">Cnidaria</tp:taxon-name-part></tp:taxon-name>) of the World: an annotated catalogue and key to species</article-title><source>Zookeys</source><day>23</day><month>7</month><year>2020</year><volume>952</volume><fpage>1</fpage><lpage>63</lpage><pub-id pub-id-type="doi">10.3897/zookeys.952.50617</pub-id></mixed-citation></tp:treatment-meta><tp:nomenclature><label>47</label><tp:taxon-name><object-id xmlns:xlink="http://www.w3.org/1999/xlink" content-type="arpha" xlink:type="simple">31DB6E9D-0D57-586B-BAA1-DF7D0C2FD6CF</object-id>
              <tp:taxon-name-part taxon-name-part-type="genus" reg="Arachnanthus">Arachnanthus</tp:taxon-name-part>
              <tp:taxon-name-part taxon-name-part-type="species" reg="bockii">bockii</tp:taxon-name-part>
              <object-id xmlns:xlink="http://www.w3.org/1999/xlink" content-type="zoobank" xlink:type="simple">http://zoobank.org/357544F3-9111-420C-B6AD-B9A446BB9451</object-id>
            </tp:taxon-name><tp:taxon-authority>Carlgren, 1924</tp:taxon-authority><tp:nomenclature-citation-list><tp:nomenclature-citation><tp:taxon-name>
                  <tp:taxon-name-part taxon-name-part-type="genus" reg="Arachnanthus">Arachnanthus</tp:taxon-name-part> <tp:taxon-name-part taxon-name-part-type="species" reg="bockii">bockii</tp:taxon-name-part></tp:taxon-name><comment>Carlgren, 1924: 193–195; <xref ref-type="bibr" rid="B67">den Hartog 1977</xref>: 235</comment></tp:nomenclature-citation></tp:nomenclature-citation-list></tp:nomenclature><tp:treatment-sec sec-type="type locality" id="SECID0ENYEK"><title>Type locality.</title><p>Viti Levu, Fiji.</p></tp:treatment-sec><tp:treatment-sec sec-type="distribution" id="SECID0ESYEK"><title>Distribution.</title><p>Only known from shallow water at the type locality.</p></tp:treatment-sec><tp:treatment-sec sec-type="remarks" id="SECID0EXYEK"><title>Remarks.</title><p>This is another species with little information, except for the morphological description. There are some characters in <xref ref-type="bibr" rid="B30">Carlgren’s (1924)</xref> description that allows distinction of this species in comparison to <italic><tp:taxon-name><tp:taxon-name-part taxon-name-part-type="genus" reg="Arachnanthus">Arachnanthus</tp:taxon-name-part> <tp:taxon-name-part taxon-name-part-type="species" reg="australiae">australiae</tp:taxon-name-part></tp:taxon-name></italic>, however, the reduced number of specimens may be a problem to understand the intraspecific variation of these characters.</p></tp:treatment-sec><tp:treatment-sec sec-type="type material" id="SECID0EMZEK"><title>Type material.</title><p>Not found in this study, but the original description provided a graphic representation.</p></tp:treatment-sec><ref-list><ref id="B67"><mixed-citation xmlns:xlink="http://www.w3.org/1999/xlink" xlink:type="simple"><person-group><name name-style="western"><surname>den Hartog</surname><given-names>JC</given-names></name></person-group> (<year>1977</year>) <article-title>Descriptions of two new <tp:taxon-name><tp:taxon-name-part taxon-name-part-type="order">Ceriantharia</tp:taxon-name-part></tp:taxon-name> from the Caribbean region, <italic><tp:taxon-name><tp:taxon-name-part taxon-name-part-type="genus">Pachycerianthus</tp:taxon-name-part> <tp:taxon-name-part taxon-name-part-type="species">curancaoensis</tp:taxon-name-part></tp:taxon-name></italic> n. sp. and <italic><tp:taxon-name><tp:taxon-name-part taxon-name-part-type="genus">Arachnanthus</tp:taxon-name-part> <tp:taxon-name-part taxon-name-part-type="species">nocturnus</tp:taxon-name-part></tp:taxon-name></italic> n. sp. with a discussion of the Cnidom and of the classification of the <tp:taxon-name><tp:taxon-name-part taxon-name-part-type="order">Ceriantharia</tp:taxon-name-part></tp:taxon-name>.</article-title><source>Zoologische Mededelingen</source><volume>51</volume>: <fpage>211</fpage>–<lpage>242</lpage>.</mixed-citation></ref><ref id="B30"><mixed-citation xmlns:xlink="http://www.w3.org/1999/xlink" xlink:type="simple"><person-group><name name-style="western"><surname>Carlgren</surname><given-names>O</given-names></name></person-group> (<year>1924</year>) <article-title>Papers from Dr. Th. Mortensen’s Pacific expedition 1914-16. XVI. <tp:taxon-name><tp:taxon-name-part taxon-name-part-type="order">Ceriantharia</tp:taxon-name-part></tp:taxon-name>.</article-title><source>Videnskabelige Meddelelser fra Dansk Naturhistorisk Forening</source><volume>75</volume>: <fpage>169</fpage>–<lpage>195</lpage>.</mixed-citation></ref></ref-list></tp:taxon-treatment>
