# Supplementary material for: Ceriantharia (Cnidaria) of the World: an annotated catalogue and key to species
Source: Zookeys. 2020 Jul 23;952:1–63. doi: 10.3897/zookeys.952.50617 (PMC7394777; doi:10.3897/zookeys.952.50617)
Supplement: XML Treatment for Arachnanthus oligopodus [file zookeys.952.50617-treatment55.xml]

<!DOCTYPE tp:taxon-treatment
  PUBLIC "-//TaxonX//DTD Taxonomic Treatment Publishing DTD v0 20100105//EN" "tax-treatment-NSO.dtd">
<tp:taxon-treatment xmlns:tp="http://www.plazi.org/taxpub"><tp:treatment-meta><kwd-group><label>Taxon classification</label><kwd><named-content xmlns:xlink="http://www.w3.org/1999/xlink" content-type="kingdom">Animalia</named-content></kwd><kwd><named-content xmlns:xlink="http://www.w3.org/1999/xlink" content-type="order">Spirularia</named-content></kwd><kwd><named-content xmlns:xlink="http://www.w3.org/1999/xlink" content-type="family">Cerianthidae</named-content></kwd></kwd-group><mixed-citation publication-type="journal"><person-group><name><surname>Stampar</surname><given-names>Sérgio N.</given-names></name><name><surname>Reimer</surname><given-names>James D.</given-names></name><name><surname>Maronna</surname><given-names>Maximiliano M.</given-names></name><name><surname>Lopes</surname><given-names>Celine S. S.</given-names></name><name><surname>Ceriello</surname><given-names>Hellen</given-names></name><name><surname>Santos</surname><given-names>Thais B.</given-names></name><name><surname>Acuña</surname><given-names>Fabián H.</given-names></name><name><surname>Morandini</surname><given-names>André C.</given-names></name></person-group><article-title><tp:taxon-name><tp:taxon-name-part taxon-name-part-type="order">Ceriantharia</tp:taxon-name-part></tp:taxon-name> (<tp:taxon-name><tp:taxon-name-part taxon-name-part-type="phylum">Cnidaria</tp:taxon-name-part></tp:taxon-name>) of the World: an annotated catalogue and key to species</article-title><source>Zookeys</source><day>23</day><month>7</month><year>2020</year><volume>952</volume><fpage>1</fpage><lpage>63</lpage><pub-id pub-id-type="doi">10.3897/zookeys.952.50617</pub-id></mixed-citation></tp:treatment-meta><tp:nomenclature><label>48</label><tp:taxon-name><object-id xmlns:xlink="http://www.w3.org/1999/xlink" content-type="arpha" xlink:type="simple">C3D3C37D-D009-5735-9EC6-80D8A30238C2</object-id>
              <tp:taxon-name-part taxon-name-part-type="genus" reg="Arachnanthus">Arachnanthus</tp:taxon-name-part>
              <tp:taxon-name-part taxon-name-part-type="species" reg="oligopodus">oligopodus</tp:taxon-name-part>
              <object-id xmlns:xlink="http://www.w3.org/1999/xlink" content-type="zoobank" xlink:type="simple">http://zoobank.org/7B2B79CA-DC0A-4E14-9ED0-06F2AB20C245</object-id>
            </tp:taxon-name><tp:taxon-authority>(Cerfontaine, 1891)</tp:taxon-authority><tp:nomenclature-citation-list><tp:nomenclature-citation><tp:taxon-name>
                  <tp:taxon-name-part taxon-name-part-type="genus" reg="Cerianthus">Cerianthus</tp:taxon-name-part> <tp:taxon-name-part taxon-name-part-type="species" reg="oligopodus">oligopodus</tp:taxon-name-part></tp:taxon-name><comment>Cerfontaine, 1891a: 32–38; <xref ref-type="bibr" rid="B23">Carlgren 1895</xref>: 284; <xref ref-type="bibr" rid="B267">van Beneden 1897</xref>:140; <xref ref-type="bibr" rid="B101">Gravier 1904</xref>: 286; <xref ref-type="bibr" rid="B45">Cerfontaine 1909</xref>: 653–707; <xref ref-type="bibr" rid="B161">McMurrich 1910</xref>a: 165; <xref ref-type="bibr" rid="B200">Pax 1910</xref>: 166; <xref ref-type="bibr" rid="B162">Mello-Leitão 1919</xref>: 36, 39; <xref ref-type="bibr" rid="B268">van Beneden 1924</xref>: 12, 20, 30, 45, 92, 97, 98; <xref ref-type="bibr" rid="B259">Torelli 1932</xref>:12; <xref ref-type="bibr" rid="B260">Torelli 1961</xref>: 17–28</comment></tp:nomenclature-citation><tp:nomenclature-citation><tp:taxon-name>
                  <tp:taxon-name-part taxon-name-part-type="genus" reg="Pachycerianthus">Pachycerianthus</tp:taxon-name-part> <tp:taxon-name-part taxon-name-part-type="species" reg="oligopodus">oligopodus</tp:taxon-name-part></tp:taxon-name><comment>: <xref ref-type="bibr" rid="B161">McMurrich 1910</xref>b: 11–13</comment></tp:nomenclature-citation><tp:nomenclature-citation><tp:taxon-name>
                  <tp:taxon-name-part taxon-name-part-type="genus" reg="Arachnanthus">Arachnanthus</tp:taxon-name-part> <tp:taxon-name-part taxon-name-part-type="species" reg="oligopodus">oligopodus</tp:taxon-name-part></tp:taxon-name><comment>: <xref ref-type="bibr" rid="B27">Carlgren 1912a</xref>: 367–388; <xref ref-type="bibr" rid="B28">Carlgren 1912b</xref>: 44–47; <xref ref-type="bibr" rid="B196">Panikkar 1947</xref>: 243; <xref ref-type="bibr" rid="B143">Leloup 1960</xref>: 2; <xref ref-type="bibr" rid="B67">den Hartog 1977</xref>: 235; <xref ref-type="bibr" rid="B266">Vafidis and Koukouras 1998</xref>: 123–124; <xref ref-type="bibr" rid="B173">Molodtsova 2003</xref>: 253; <xref ref-type="bibr" rid="B54">Çinar et al. 2014</xref>: 677, 683, 687, 688; <xref ref-type="bibr" rid="B215">Rastorgueff et al. 2015</xref>: 142, 148</comment></tp:nomenclature-citation></tp:nomenclature-citation-list></tp:nomenclature><tp:treatment-sec sec-type="type locality" id="SECID0ER5EK"><title>Type locality.</title><p>Italian Coast, Mediterranean Sea (not specified in detail).</p></tp:treatment-sec><tp:treatment-sec sec-type="distribution" id="SECID0EW5EK"><title>Distribution.</title><p>Mediterranean Sea, shallow waters and caves.</p></tp:treatment-sec><tp:treatment-sec sec-type="remarks" id="SECID0E25EK"><title>Remarks.</title><p><italic><tp:taxon-name><tp:taxon-name-part taxon-name-part-type="genus" reg="Arachnanthus">Arachnanthus</tp:taxon-name-part> <tp:taxon-name-part taxon-name-part-type="species" reg="oligopodus">oligopodus</tp:taxon-name-part></tp:taxon-name></italic> was initially described as a species of the genus <italic><tp:taxon-name><tp:taxon-name-part taxon-name-part-type="genus" reg="Cerianthus">Cerianthus</tp:taxon-name-part></tp:taxon-name></italic> by <xref ref-type="bibr" rid="B43">Cerfontaine (1891a)</xref>, and was moved to the genus <italic><tp:taxon-name><tp:taxon-name-part taxon-name-part-type="genus" reg="Arachnanthus">Arachnanthus</tp:taxon-name-part></tp:taxon-name></italic> by <xref ref-type="bibr" rid="B28">Carlgren (1912b)</xref>. This is a very common species in several areas of the Mediterranean Sea, especially on the Italian Coast (<xref ref-type="bibr" rid="B30">Carlgren 1924</xref>; <xref ref-type="bibr" rid="B260">Torelli 1961</xref>). This species has a number of descriptions with appropriate levels of detail (e.g., <xref ref-type="bibr" rid="B45">Cerfontaine 1909</xref>; <xref ref-type="bibr" rid="B27">Carlgren 1912a</xref>). However, knowledge of the species is still incipient. Biological aspects, especially on the life cycle, are still quite unknown.</p></tp:treatment-sec><tp:treatment-sec sec-type="type material" id="SECID0ESAFK"><title>Type material.</title><p>Not found in this study.</p></tp:treatment-sec><ref-list><ref id="B23"><mixed-citation xmlns:xlink="http://www.w3.org/1999/xlink" xlink:type="simple"><person-group><name name-style="western"><surname>Carlgren</surname><given-names>O</given-names></name></person-group> (<year>1895</year>) <article-title>Jahresberichte für 1889, 1890, und 1891 über die Anthozoen.</article-title><source>Archiv für Naturgeschichte</source><volume>61</volume>: <fpage>235</fpage>–<lpage>298</lpage>.</mixed-citation></ref><ref id="B267"><mixed-citation xmlns:xlink="http://www.w3.org/1999/xlink" xlink:type="simple"><person-group><name name-style="western"><surname>van Beneden</surname><given-names>E</given-names></name></person-group> (<year>1897</year>) Les Anthozoaires de la “Plankton-Expedition” (Die Anthozoen der Plankton-Expedition). Ergebnisse der Plankton-Expedition der Humboldt-Stiftung 2K: 1–222.</mixed-citation></ref><ref id="B101"><mixed-citation xmlns:xlink="http://www.w3.org/1999/xlink" xlink:type="simple"><person-group><name name-style="western"><surname>Gravier</surname><given-names>C</given-names></name></person-group> (<year>1904</year>) <article-title>Recherches sur un cérianthaire pélagique du Golfe de Californie (<italic><tp:taxon-name><tp:taxon-name-part taxon-name-part-type="genus">Dactilactis</tp:taxon-name-part> <tp:taxon-name-part taxon-name-part-type="species">benedeni</tp:taxon-name-part></tp:taxon-name></italic>, n. sp.).</article-title><source>Annales des Sciences Naturelles</source><volume>20</volume>: <fpage>253</fpage>–<lpage>294</lpage>.</mixed-citation></ref><ref id="B45"><mixed-citation xmlns:xlink="http://www.w3.org/1999/xlink" xlink:type="simple"><person-group><name name-style="western"><surname>Cerfontaine</surname><given-names>P</given-names></name></person-group> (<year>1909</year>) <article-title>Contribution à l’études des Cerianthides.</article-title><source>Archives de Biologie</source><volume>24</volume>: <fpage>653</fpage>–<lpage>707</lpage>.</mixed-citation></ref><ref id="B161"><mixed-citation xmlns:xlink="http://www.w3.org/1999/xlink" xlink:type="simple"><person-group><name name-style="western"><surname>McMurrich</surname><given-names>JP</given-names></name></person-group> (<year>1910</year>) <article-title><tp:taxon-name><tp:taxon-name-part taxon-name-part-type="order">Actiniaria</tp:taxon-name-part></tp:taxon-name> of the Siboga expedition, Part I. <tp:taxon-name><tp:taxon-name-part taxon-name-part-type="order">Ceriantharia</tp:taxon-name-part></tp:taxon-name>.</article-title><source>Siboga-Expeditie Monographes</source><volume>10</volume>: <fpage>1</fpage>–<lpage>48</lpage>.</mixed-citation></ref><ref id="B200"><mixed-citation xmlns:xlink="http://www.w3.org/1999/xlink" xlink:type="simple"><person-group><name name-style="western"><surname>Pax</surname><given-names>F</given-names></name></person-group> (<year>1910</year>) <article-title>Studien an westindischen Actinien. Zoologische jahrbucher.</article-title><source>Abteilung fur allgemeine zoologie und physiologie der tiere suppl</source><volume>11</volume>: <fpage>157</fpage>–<lpage>330</lpage>.</mixed-citation></ref><ref id="B162"><mixed-citation xmlns:xlink="http://www.w3.org/1999/xlink" xlink:type="simple"><person-group><name name-style="western"><surname>Mello-Leitão</surname><given-names>CF</given-names></name></person-group> (<year>1919</year>) <article-title><italic><tp:taxon-name><tp:taxon-name-part taxon-name-part-type="genus">Cerianthus</tp:taxon-name-part> <tp:taxon-name-part taxon-name-part-type="species">Brasiliensis</tp:taxon-name-part></tp:taxon-name></italic>; um novo cerianthoide americano.</article-title><source>Archivos da Escola Superior de Agricultura e Medicina Veterinaria</source><volume>3</volume>: <fpage>35</fpage>–<lpage>39</lpage>.</mixed-citation></ref><ref id="B268"><mixed-citation xmlns:xlink="http://www.w3.org/1999/xlink" xlink:type="simple"><person-group><name name-style="western"><surname>van Beneden</surname><given-names>E</given-names></name></person-group> (<year>1924</year>) Travaux posthumes d’ Edouard van Beneden sur les cérianthaires collationnés par Paul Cerfontaine. Archives de Biologie (hors série): 1–242.</mixed-citation></ref><ref id="B259"><mixed-citation xmlns:xlink="http://www.w3.org/1999/xlink" xlink:type="simple"><person-group><name name-style="western"><surname>Torelli</surname><given-names>B</given-names></name></person-group> (<year>1932</year>) <article-title>Nuova specie di <italic><tp:taxon-name><tp:taxon-name-part taxon-name-part-type="genus">Cerianthus</tp:taxon-name-part></tp:taxon-name></italic> del Golfo di Napoli (<italic><tp:taxon-name><tp:taxon-name-part taxon-name-part-type="genus">Cerianthus</tp:taxon-name-part> <tp:taxon-name-part taxon-name-part-type="species">viridis</tp:taxon-name-part></tp:taxon-name></italic>).</article-title><source>Pubblicazioni della Stazione Zoologica di Napoli</source><volume>12</volume>: <fpage>1</fpage>–<lpage>15</lpage>.</mixed-citation></ref><ref id="B260"><mixed-citation xmlns:xlink="http://www.w3.org/1999/xlink" xlink:type="simple"><person-group><name name-style="western"><surname>Torelli</surname><given-names>B</given-names></name></person-group> (<year>1961</year>) <article-title>Un <italic><tp:taxon-name><tp:taxon-name-part taxon-name-part-type="genus">Cerianthus</tp:taxon-name-part></tp:taxon-name></italic> del Golfo di Napoli: <italic><tp:taxon-name><tp:taxon-name-part taxon-name-part-type="genus">C.</tp:taxon-name-part> <tp:taxon-name-part taxon-name-part-type="species">bicyclus</tp:taxon-name-part></tp:taxon-name></italic> n. sp. (<tp:taxon-name><tp:taxon-name-part taxon-name-part-type="class">Anthozoa</tp:taxon-name-part></tp:taxon-name>).</article-title><source>Pubblicazioni della Stazione Zoologica di Napoli</source><volume>32</volume>: <fpage>17</fpage>–<lpage>28</lpage>.</mixed-citation></ref><ref id="B27"><mixed-citation xmlns:xlink="http://www.w3.org/1999/xlink" xlink:type="simple"><person-group><name name-style="western"><surname>Carlgren</surname><given-names>O</given-names></name></person-group> (<year>1912a</year>) <article-title><tp:taxon-name><tp:taxon-name-part taxon-name-part-type="order">Ceriantharia</tp:taxon-name-part></tp:taxon-name>.</article-title><source>Danish Ingolf-Expedition</source><volume>5</volume>: <fpage>1</fpage>–<lpage>79</lpage>.</mixed-citation></ref><ref id="B28"><mixed-citation xmlns:xlink="http://www.w3.org/1999/xlink" xlink:type="simple"><person-group><name name-style="western"><surname>Carlgren</surname><given-names>O</given-names></name></person-group> (<year>1912b</year>) <article-title>Über Ceriantharien des Mittelmeers.</article-title><source>Mitteilungen aus der Zoologischen Station zu Neapel</source><volume>20</volume>: <fpage>356</fpage>–<lpage>391</lpage>.</mixed-citation></ref><ref id="B196"><mixed-citation xmlns:xlink="http://www.w3.org/1999/xlink" xlink:type="simple"><person-group><name name-style="western"><surname>Panikkar</surname><given-names>NK</given-names></name></person-group> (<year>1947</year>) <article-title>Observations on the structure and developmental stages of a new species of <italic><tp:taxon-name><tp:taxon-name-part taxon-name-part-type="genus">Arachnactis</tp:taxon-name-part></tp:taxon-name></italic> from the Madras plankton.</article-title><source>Annales des Sciences Naturelles</source><volume>9</volume>: <fpage>227</fpage>–<lpage>250</lpage>.</mixed-citation></ref><ref id="B143"><mixed-citation xmlns:xlink="http://www.w3.org/1999/xlink" xlink:type="simple"><person-group><name name-style="western"><surname>Leloup</surname><given-names>E</given-names></name></person-group> (<year>1960</year>) <article-title>Larves de Cérianthaires de Monaco et de Villefranche-sur-Mer.</article-title><source>Bulletin de l’Institut Océanographique</source><volume>1185</volume>: <fpage>1</fpage>–<lpage>19</lpage>.</mixed-citation></ref><ref id="B67"><mixed-citation xmlns:xlink="http://www.w3.org/1999/xlink" xlink:type="simple"><person-group><name name-style="western"><surname>den Hartog</surname><given-names>JC</given-names></name></person-group> (<year>1977</year>) <article-title>Descriptions of two new <tp:taxon-name><tp:taxon-name-part taxon-name-part-type="order">Ceriantharia</tp:taxon-name-part></tp:taxon-name> from the Caribbean region, <italic><tp:taxon-name><tp:taxon-name-part taxon-name-part-type="genus">Pachycerianthus</tp:taxon-name-part> <tp:taxon-name-part taxon-name-part-type="species">curancaoensis</tp:taxon-name-part></tp:taxon-name></italic> n. sp. and <italic><tp:taxon-name><tp:taxon-name-part taxon-name-part-type="genus">Arachnanthus</tp:taxon-name-part> <tp:taxon-name-part taxon-name-part-type="species">nocturnus</tp:taxon-name-part></tp:taxon-name></italic> n. sp. with a discussion of the Cnidom and of the classification of the <tp:taxon-name><tp:taxon-name-part taxon-name-part-type="order">Ceriantharia</tp:taxon-name-part></tp:taxon-name>.</article-title><source>Zoologische Mededelingen</source><volume>51</volume>: <fpage>211</fpage>–<lpage>242</lpage>.</mixed-citation></ref><ref id="B266"><mixed-citation xmlns:xlink="http://www.w3.org/1999/xlink" xlink:type="simple"><person-group><name name-style="western"><surname>Vafidis</surname><given-names>D</given-names></name><name name-style="western"><surname>Koukouras</surname><given-names>A</given-names></name></person-group> (<year>1998</year>) <article-title><tp:taxon-name><tp:taxon-name-part taxon-name-part-type="order">Antipatharia</tp:taxon-name-part></tp:taxon-name>, <tp:taxon-name><tp:taxon-name-part taxon-name-part-type="order">Ceriantharia</tp:taxon-name-part></tp:taxon-name>, and <tp:taxon-name><tp:taxon-name-part taxon-name-part-type="order">Zoantharia</tp:taxon-name-part></tp:taxon-name> (<tp:taxon-name><tp:taxon-name-part taxon-name-part-type="subclass">Hexacorallia</tp:taxon-name-part></tp:taxon-name>, <tp:taxon-name><tp:taxon-name-part taxon-name-part-type="class">Anthozoa</tp:taxon-name-part></tp:taxon-name>) of the Aegean Sea with a check list of the Mediterranean and Black Sea species.</article-title><source>Annales de l’Institute Oceanographique</source><volume>74</volume>: <fpage>115</fpage>–<lpage>126</lpage>.</mixed-citation></ref><ref id="B173"><mixed-citation xmlns:xlink="http://www.w3.org/1999/xlink" xlink:type="simple"><person-group><name name-style="western"><surname>Molodtsova</surname><given-names>TN</given-names></name></person-group> (<year>2003</year>) <article-title>On <italic><tp:taxon-name><tp:taxon-name-part taxon-name-part-type="genus">Isarachnanthus</tp:taxon-name-part></tp:taxon-name></italic> from Central Atlantic and Caribbean region with notes on <italic><tp:taxon-name><tp:taxon-name-part taxon-name-part-type="genus">Isarachnactis</tp:taxon-name-part> <tp:taxon-name-part taxon-name-part-type="species">lobiancoi</tp:taxon-name-part></tp:taxon-name></italic> (Carlgren, 1912).</article-title><source>Zoologische Verhandelingen</source><volume>345</volume>: <fpage>249</fpage>–<lpage>255</lpage>.</mixed-citation></ref><ref id="B54"><mixed-citation xmlns:xlink="http://www.w3.org/1999/xlink" xlink:type="simple"><person-group><name name-style="western"><surname>Çinar</surname><given-names>ME</given-names></name><name name-style="western"><surname>Yokes</surname><given-names>MB</given-names></name><name name-style="western"><surname>Açik</surname><given-names>S</given-names></name><name name-style="western"><surname>Bakir</surname><given-names>AK</given-names></name></person-group> (<year>2014</year>) <article-title>Checklist of <tp:taxon-name><tp:taxon-name-part taxon-name-part-type="phylum">Cnidaria</tp:taxon-name-part></tp:taxon-name> and <tp:taxon-name><tp:taxon-name-part taxon-name-part-type="phylum">Ctenophora</tp:taxon-name-part></tp:taxon-name> from the coasts of Turkey.</article-title><source>Turkish Journal of Zoology</source><volume>38</volume>: <fpage>677</fpage>–<lpage>697</lpage>. <ext-link xlink:type="simple" ext-link-type="doi" xlink:href="10.3906/zoo-1405-68">https://doi.org/10.3906/zoo-1405-68</ext-link></mixed-citation></ref><ref id="B215"><mixed-citation xmlns:xlink="http://www.w3.org/1999/xlink" xlink:type="simple"><person-group><name name-style="western"><surname>Rastorgueff</surname><given-names>PA</given-names></name><name name-style="western"><surname>Bellan-Santini</surname><given-names>D</given-names></name><name name-style="western"><surname>Bianchi</surname><given-names>CN</given-names></name><name name-style="western"><surname>Bussotti</surname><given-names>S</given-names></name><name name-style="western"><surname>Chevaldonn</surname><given-names>P</given-names></name><name name-style="western"><surname>Guidetti</surname><given-names>P</given-names></name><name name-style="western"><surname>Harmelin</surname><given-names>JG</given-names></name><name name-style="western"><surname>Montefalcone</surname><given-names>M</given-names></name><name name-style="western"><surname>Morri</surname><given-names>C</given-names></name><name name-style="western"><surname>Perez</surname><given-names>T</given-names></name><name name-style="western"><surname>Ruitton</surname><given-names>S</given-names></name><name name-style="western"><surname>Vacelet</surname><given-names>J</given-names></name><name name-style="western"><surname>Personnic</surname><given-names>S</given-names></name></person-group> (<year>2015</year>) <article-title>An ecosystem-based approach to evaluate the ecological quality of Mediterranean undersea caves.</article-title><source>Ecological Indicators</source><volume>54</volume>: <fpage>137</fpage>–<lpage>152</lpage>. <ext-link xlink:type="simple" ext-link-type="doi" xlink:href="10.1016/j.ecolind.2015.02.014">https://doi.org/10.1016/j.ecolind.2015.02.014</ext-link></mixed-citation></ref><ref id="B43"><mixed-citation xmlns:xlink="http://www.w3.org/1999/xlink" xlink:type="simple"><person-group><name name-style="western"><surname>Cerfontaine</surname><given-names>P</given-names></name></person-group> (<year>1891a</year>) Notes préliminaires sur l’organisation et le développement de différentes formes d’Anthozoaires. IV. Sur un nouveau cerianthe du golfe de Naples, <italic><tp:taxon-name><tp:taxon-name-part taxon-name-part-type="genus">Cerianthus</tp:taxon-name-part> <tp:taxon-name-part taxon-name-part-type="species">oligopodus</tp:taxon-name-part></tp:taxon-name></italic> (n. sp.). Bulletin de l’Académie Royale des Sciences, des Lettres et des Beaux-Arts de Belgique (3<sup>me</sup> série) 21: 32–39.</mixed-citation></ref><ref id="B30"><mixed-citation xmlns:xlink="http://www.w3.org/1999/xlink" xlink:type="simple"><person-group><name name-style="western"><surname>Carlgren</surname><given-names>O</given-names></name></person-group> (<year>1924</year>) <article-title>Papers from Dr. Th. Mortensen’s Pacific expedition 1914-16. XVI. <tp:taxon-name><tp:taxon-name-part taxon-name-part-type="order">Ceriantharia</tp:taxon-name-part></tp:taxon-name>.</article-title><source>Videnskabelige Meddelelser fra Dansk Naturhistorisk Forening</source><volume>75</volume>: <fpage>169</fpage>–<lpage>195</lpage>.</mixed-citation></ref></ref-list></tp:taxon-treatment>
