# Supplementary material for: Ceriantharia (Cnidaria) of the World: an annotated catalogue and key to species
Source: Zookeys. 2020 Jul 23;952:1–63. doi: 10.3897/zookeys.952.50617 (PMC7394777; doi:10.3897/zookeys.952.50617)
Supplement: XML Treatment for Arachnanthus sarsi [file zookeys.952.50617-treatment57.xml]

<!DOCTYPE tp:taxon-treatment
  PUBLIC "-//TaxonX//DTD Taxonomic Treatment Publishing DTD v0 20100105//EN" "tax-treatment-NSO.dtd">
<tp:taxon-treatment xmlns:tp="http://www.plazi.org/taxpub"><tp:treatment-meta><kwd-group><label>Taxon classification</label><kwd><named-content xmlns:xlink="http://www.w3.org/1999/xlink" content-type="kingdom">Animalia</named-content></kwd><kwd><named-content xmlns:xlink="http://www.w3.org/1999/xlink" content-type="order">Spirularia</named-content></kwd><kwd><named-content xmlns:xlink="http://www.w3.org/1999/xlink" content-type="family">Cerianthidae</named-content></kwd></kwd-group><mixed-citation publication-type="journal"><person-group><name><surname>Stampar</surname><given-names>Sérgio N.</given-names></name><name><surname>Reimer</surname><given-names>James D.</given-names></name><name><surname>Maronna</surname><given-names>Maximiliano M.</given-names></name><name><surname>Lopes</surname><given-names>Celine S. S.</given-names></name><name><surname>Ceriello</surname><given-names>Hellen</given-names></name><name><surname>Santos</surname><given-names>Thais B.</given-names></name><name><surname>Acuña</surname><given-names>Fabián H.</given-names></name><name><surname>Morandini</surname><given-names>André C.</given-names></name></person-group><article-title><tp:taxon-name><tp:taxon-name-part taxon-name-part-type="order">Ceriantharia</tp:taxon-name-part></tp:taxon-name> (<tp:taxon-name><tp:taxon-name-part taxon-name-part-type="phylum">Cnidaria</tp:taxon-name-part></tp:taxon-name>) of the World: an annotated catalogue and key to species</article-title><source>Zookeys</source><day>23</day><month>7</month><year>2020</year><volume>952</volume><fpage>1</fpage><lpage>63</lpage><pub-id pub-id-type="doi">10.3897/zookeys.952.50617</pub-id></mixed-citation></tp:treatment-meta><tp:nomenclature><label>50</label><tp:taxon-name><object-id xmlns:xlink="http://www.w3.org/1999/xlink" content-type="arpha" xlink:type="simple">C7E918DA-5C4A-5678-9D1A-0EF53F8167F3</object-id>
              <tp:taxon-name-part taxon-name-part-type="genus" reg="Arachnanthus">Arachnanthus</tp:taxon-name-part>
              <tp:taxon-name-part taxon-name-part-type="species" reg="sarsi">sarsi</tp:taxon-name-part>
              <object-id xmlns:xlink="http://www.w3.org/1999/xlink" content-type="zoobank" xlink:type="simple">http://zoobank.org/04EE6C07-87AA-4137-8391-D6FE93024EFB</object-id>
            </tp:taxon-name><tp:taxon-authority>Carlgren, 1912</tp:taxon-authority><tp:nomenclature-citation-list><tp:nomenclature-citation><tp:taxon-name>
                  <tp:taxon-name-part taxon-name-part-type="genus" reg="Arachnanthus">Arachnanthus</tp:taxon-name-part> <tp:taxon-name-part taxon-name-part-type="species" reg="sarsi">sarsi</tp:taxon-name-part></tp:taxon-name><comment>Carlgren, 1912a: 27–30; <xref ref-type="bibr" rid="B37">Carlgren 1942</xref>: 70–71; <xref ref-type="bibr" rid="B187">Nair 1949</xref>: 243; <xref ref-type="bibr" rid="B211">Picton and Manuel 1985</xref>: 343–349; <xref ref-type="bibr" rid="B210">Picton 1985</xref>: 485–486; <xref ref-type="bibr" rid="B168">Molodtsova 2000</xref>: 15, 17; <xref ref-type="bibr" rid="B173">Molodtsova 2003</xref>: 251; <xref ref-type="bibr" rid="B248">Stampar et al. 2015c</xref>: 2164</comment></tp:nomenclature-citation><tp:nomenclature-citation><tp:taxon-name>
                  <tp:taxon-name-part taxon-name-part-type="genus" reg="Arachnanthus">Arachnanthus</tp:taxon-name-part> <tp:taxon-name-part taxon-name-part-type="species" reg="sarsii">sarsii</tp:taxon-name-part></tp:taxon-name><comment>: <xref ref-type="bibr" rid="B33">Carlgren 1931</xref>: 9–10; <xref ref-type="bibr" rid="B36">Carlgren 1940</xref>: 6, 11, 13, 15</comment></tp:nomenclature-citation></tp:nomenclature-citation-list></tp:nomenclature><tp:treatment-sec sec-type="type locality" id="SECID0EQGFK"><title>Type locality.</title><p>Röberg Indalbay, Trondheim, Norway.</p></tp:treatment-sec><tp:treatment-sec sec-type="distribution" id="SECID0EVGFK"><title>Distribution.</title><p>North Sea, at 10–200 m depth.</p></tp:treatment-sec><tp:treatment-sec sec-type="remarks" id="SECID0E1GFK"><title>Remarks.</title><p>This species is rather common in some areas of Great Britain and Scotland and there are two detailed descriptions; the original (<xref ref-type="bibr" rid="B28">Carlgren 1912b</xref>) and a redescription (<xref ref-type="bibr" rid="B211">Picton and Manuel 1985</xref>). The life cycle has been inferred from the occurrence of larvae named as <italic><tp:taxon-name><tp:taxon-name-part taxon-name-part-type="genus" reg="Arachnactis">Arachnactis</tp:taxon-name-part> <tp:taxon-name-part taxon-name-part-type="species" reg="albida">albida</tp:taxon-name-part></tp:taxon-name></italic> (<xref ref-type="bibr" rid="B211">Picton and Manuel 1985</xref>), but further study is needed to understand the relationship in detail. Not much is known about ecological aspects of this species and this should be a very interesting field of study.</p></tp:treatment-sec><tp:treatment-sec sec-type="type material" id="SECID0EXHFK"><title>Type material.</title><p>Swedish Museum of Natural History (Naturhistoriska riksmuseet) – NRM 134778 (Holotype).</p></tp:treatment-sec><ref-list><ref id="B37"><mixed-citation xmlns:xlink="http://www.w3.org/1999/xlink" xlink:type="simple"><person-group><name name-style="western"><surname>Carlgren</surname><given-names>O</given-names></name></person-group> (<year>1942</year>) <article-title><tp:taxon-name><tp:taxon-name-part taxon-name-part-type="order">Actiniaria</tp:taxon-name-part></tp:taxon-name> Part II.</article-title><source>Danish Ingolf-Expedition</source><volume>5</volume>: <fpage>1</fpage>–<lpage>92</lpage>.</mixed-citation></ref><ref id="B187"><mixed-citation xmlns:xlink="http://www.w3.org/1999/xlink" xlink:type="simple"><person-group><name name-style="western"><surname>Nair</surname><given-names>RV</given-names></name></person-group> (<year>1949</year>) <article-title>On two new ceriantharian larvae from the Madras plankton.</article-title><source>Records of the Indian Museum</source><volume>47</volume>: <fpage>239</fpage>–<lpage>251</lpage>.</mixed-citation></ref><ref id="B211"><mixed-citation xmlns:xlink="http://www.w3.org/1999/xlink" xlink:type="simple"><person-group><name name-style="western"><surname>Picton</surname><given-names>BE</given-names></name><name name-style="western"><surname>Manuel</surname><given-names>RL</given-names></name></person-group> (<year>1985</year>) <article-title><italic><tp:taxon-name><tp:taxon-name-part taxon-name-part-type="genus">Arachnanthus</tp:taxon-name-part> <tp:taxon-name-part taxon-name-part-type="species">sarsi</tp:taxon-name-part></tp:taxon-name></italic> Carlgren, 1912: a redescription of a cerianthid anemone new to the British Isles.</article-title><source>Zoological Journal of the Linnean Society</source><volume>83</volume>: <fpage>343</fpage>–<lpage>349</lpage>. <ext-link xlink:type="simple" ext-link-type="doi" xlink:href="10.1111/j.1096-3642.1985.tb01180.x">https://doi.org/10.1111/j.1096-3642.1985.tb01180.x</ext-link></mixed-citation></ref><ref id="B210"><mixed-citation xmlns:xlink="http://www.w3.org/1999/xlink" xlink:type="simple"><person-group><name name-style="western"><surname>Picton</surname><given-names>BE</given-names></name></person-group> (<year>1985</year>) <article-title>Anthozoans (<tp:taxon-name><tp:taxon-name-part taxon-name-part-type="phylum">Coelenterata</tp:taxon-name-part></tp:taxon-name>: <tp:taxon-name><tp:taxon-name-part taxon-name-part-type="class">Anthozoa</tp:taxon-name-part></tp:taxon-name>) new to Ireland and new records of some rarely recorded species.</article-title><source>Irish Naturalists Journal</source><volume>21</volume>: <fpage>484</fpage>–<lpage>488</lpage>.</mixed-citation></ref><ref id="B168"><mixed-citation xmlns:xlink="http://www.w3.org/1999/xlink" xlink:type="simple"><person-group><name name-style="western"><surname>Molodtsova</surname><given-names>TN</given-names></name></person-group> (<year>2000</year>) <source>Fauna ceriantariy atlanticheskogo okeana I sostav roda <tp:taxon-name><tp:taxon-name-part taxon-name-part-type="genus">Cerianthus</tp:taxon-name-part></tp:taxon-name> mirovoy fauny. Aftoreferat na soiskanie uchenoy stepeni kandidata biologicheskih nauk.</source><publisher-name>Dialog-MGU</publisher-name>, <publisher-loc>Moscow</publisher-loc>, <size units="page">21 pp</size>.</mixed-citation></ref><ref id="B173"><mixed-citation xmlns:xlink="http://www.w3.org/1999/xlink" xlink:type="simple"><person-group><name name-style="western"><surname>Molodtsova</surname><given-names>TN</given-names></name></person-group> (<year>2003</year>) <article-title>On <italic><tp:taxon-name><tp:taxon-name-part taxon-name-part-type="genus">Isarachnanthus</tp:taxon-name-part></tp:taxon-name></italic> from Central Atlantic and Caribbean region with notes on <italic><tp:taxon-name><tp:taxon-name-part taxon-name-part-type="genus">Isarachnactis</tp:taxon-name-part> <tp:taxon-name-part taxon-name-part-type="species">lobiancoi</tp:taxon-name-part></tp:taxon-name></italic> (Carlgren, 1912).</article-title><source>Zoologische Verhandelingen</source><volume>345</volume>: <fpage>249</fpage>–<lpage>255</lpage>.</mixed-citation></ref><ref id="B248"><mixed-citation xmlns:xlink="http://www.w3.org/1999/xlink" xlink:type="simple"><person-group><name name-style="western"><surname>Stampar</surname><given-names>SN</given-names></name><name name-style="western"><surname>Scarabino</surname><given-names>F</given-names></name><name name-style="western"><surname>Pastorino</surname><given-names>G</given-names></name><name name-style="western"><surname>Morandini</surname><given-names>AC</given-names></name></person-group> (<year>2015c</year>) <article-title>A new species of tube-dwelling anemone (<tp:taxon-name><tp:taxon-name-part taxon-name-part-type="phylum">Cnidaria</tp:taxon-name-part></tp:taxon-name>, <tp:taxon-name><tp:taxon-name-part taxon-name-part-type="class">Anthozoa</tp:taxon-name-part></tp:taxon-name>, <tp:taxon-name><tp:taxon-name-part taxon-name-part-type="order">Ceriantharia</tp:taxon-name-part></tp:taxon-name>, <italic><tp:taxon-name><tp:taxon-name-part taxon-name-part-type="genus">Ceriantheopsis</tp:taxon-name-part></tp:taxon-name></italic>) from the Warm Temperate South-western Atlantic.</article-title><source>Journal of the Marine Biological Association of the United Kingdom:</source><volume>96</volume>(<issue>7</issue>): <fpage>1475</fpage>–<lpage>1481</lpage>. <ext-link xlink:type="simple" ext-link-type="doi" xlink:href="10.1017/S0025315415001745">https://doi.org/10.1017/S0025315415001745</ext-link></mixed-citation></ref><ref id="B33"><mixed-citation xmlns:xlink="http://www.w3.org/1999/xlink" xlink:type="simple"><person-group><name name-style="western"><surname>Carlgren</surname><given-names>O</given-names></name></person-group> (<year>1931</year>) <article-title>On some <tp:taxon-name><tp:taxon-name-part taxon-name-part-type="order">Ceriantharia</tp:taxon-name-part></tp:taxon-name>.</article-title><source>Arkiv för Zoologi</source><volume>23</volume>: <fpage>1</fpage>–<lpage>10</lpage>.</mixed-citation></ref><ref id="B36"><mixed-citation xmlns:xlink="http://www.w3.org/1999/xlink" xlink:type="simple"><person-group><name name-style="western"><surname>Carlgren</surname><given-names>O</given-names></name></person-group> (<year>1940</year>) <article-title>A contribution to the knowledge of the structure and distribution of the cnidae in the <tp:taxon-name><tp:taxon-name-part taxon-name-part-type="class">Anthozoa</tp:taxon-name-part></tp:taxon-name>.</article-title><source>Kungliga Fysiografiska Sällskapets Handlingar</source><volume>51</volume>: <fpage>1</fpage>–<lpage>62</lpage>.</mixed-citation></ref><ref id="B28"><mixed-citation xmlns:xlink="http://www.w3.org/1999/xlink" xlink:type="simple"><person-group><name name-style="western"><surname>Carlgren</surname><given-names>O</given-names></name></person-group> (<year>1912b</year>) <article-title>Über Ceriantharien des Mittelmeers.</article-title><source>Mitteilungen aus der Zoologischen Station zu Neapel</source><volume>20</volume>: <fpage>356</fpage>–<lpage>391</lpage>.</mixed-citation></ref></ref-list></tp:taxon-treatment>
