# Supplementary material for: Ceriantharia (Cnidaria) of the World: an annotated catalogue and key to species
Source: Zookeys. 2020 Jul 23;952:1–63. doi: 10.3897/zookeys.952.50617 (PMC7394777; doi:10.3897/zookeys.952.50617)
Supplement: XML Treatment for Isarachnanthus [file zookeys.952.50617-treatment58.xml]

<!DOCTYPE tp:taxon-treatment
  PUBLIC "-//TaxonX//DTD Taxonomic Treatment Publishing DTD v0 20100105//EN" "tax-treatment-NSO.dtd">
<tp:taxon-treatment xmlns:tp="http://www.plazi.org/taxpub"><tp:treatment-meta><kwd-group><label>Taxon classification</label><kwd><named-content xmlns:xlink="http://www.w3.org/1999/xlink" content-type="kingdom">Animalia</named-content></kwd><kwd><named-content xmlns:xlink="http://www.w3.org/1999/xlink" content-type="order">Spirularia</named-content></kwd><kwd><named-content xmlns:xlink="http://www.w3.org/1999/xlink" content-type="family">Cerianthidae</named-content></kwd></kwd-group><mixed-citation publication-type="journal"><person-group><name><surname>Stampar</surname><given-names>Sérgio N.</given-names></name><name><surname>Reimer</surname><given-names>James D.</given-names></name><name><surname>Maronna</surname><given-names>Maximiliano M.</given-names></name><name><surname>Lopes</surname><given-names>Celine S. S.</given-names></name><name><surname>Ceriello</surname><given-names>Hellen</given-names></name><name><surname>Santos</surname><given-names>Thais B.</given-names></name><name><surname>Acuña</surname><given-names>Fabián H.</given-names></name><name><surname>Morandini</surname><given-names>André C.</given-names></name></person-group><article-title><tp:taxon-name><tp:taxon-name-part taxon-name-part-type="order">Ceriantharia</tp:taxon-name-part></tp:taxon-name> (<tp:taxon-name><tp:taxon-name-part taxon-name-part-type="phylum">Cnidaria</tp:taxon-name-part></tp:taxon-name>) of the World: an annotated catalogue and key to species</article-title><source>Zookeys</source><day>23</day><month>7</month><year>2020</year><volume>952</volume><fpage>1</fpage><lpage>63</lpage><pub-id pub-id-type="doi">10.3897/zookeys.952.50617</pub-id></mixed-citation></tp:treatment-meta><tp:nomenclature><label>Genus</label><tp:taxon-name><object-id xmlns:xlink="http://www.w3.org/1999/xlink" content-type="arpha" xlink:type="simple">176A5DEE-6D84-5820-86E8-4E52984F2642</object-id>
              <tp:taxon-name-part taxon-name-part-type="genus" reg="Isarachnanthus">Isarachnanthus</tp:taxon-name-part>
            </tp:taxon-name><tp:taxon-authority>Carlgren, 1924</tp:taxon-authority><xref ref-type="table" rid="T8">Table 8</xref></tp:nomenclature><tp:treatment-sec sec-type="type species" id="SECID0EBJFK"><title>Type species.</title><p><italic><tp:taxon-name><tp:taxon-name-part taxon-name-part-type="genus" reg="Isarachnanthus">Isarachnanthus</tp:taxon-name-part> <tp:taxon-name-part taxon-name-part-type="species" reg="maderensis">maderensis</tp:taxon-name-part></tp:taxon-name></italic> (Johnson, 1861)</p><p>Number of valid species: 4</p><table-wrap id="T8" position="float" orientation="portrait"><label>Table 8.</label><caption><p>Comparison of anatomical features of <italic><tp:taxon-name><tp:taxon-name-part taxon-name-part-type="genus" reg="Isarachnanthus">Isarachnanthus</tp:taxon-name-part></tp:taxon-name></italic> species.</p></caption><table id="TID0EG6DM" rules="all"><tbody><tr><th rowspan="1" colspan="1"/><th rowspan="1" colspan="1">
                      <italic><tp:taxon-name><tp:taxon-name-part taxon-name-part-type="genus" reg="Isarachnanthus">I.</tp:taxon-name-part> <tp:taxon-name-part taxon-name-part-type="species" reg="bandanensis">bandanensis</tp:taxon-name-part></tp:taxon-name></italic>
                    </th><th rowspan="1" colspan="1">
                      <italic><tp:taxon-name><tp:taxon-name-part taxon-name-part-type="genus" reg="Isarachnanthus">I.</tp:taxon-name-part> <tp:taxon-name-part taxon-name-part-type="species" reg="maderensis">maderensis</tp:taxon-name-part></tp:taxon-name></italic>
                    </th><th rowspan="1" colspan="1">
                      <italic><tp:taxon-name><tp:taxon-name-part taxon-name-part-type="genus" reg="Isarachnanthus">I.</tp:taxon-name-part> <tp:taxon-name-part taxon-name-part-type="species" reg="nocturnus">nocturnus</tp:taxon-name-part></tp:taxon-name></italic>
                    </th><th rowspan="1" colspan="1">
                      <italic><tp:taxon-name><tp:taxon-name-part taxon-name-part-type="genus" reg="Isarachnanthus">I.</tp:taxon-name-part> <tp:taxon-name-part taxon-name-part-type="species" reg="panamensis">panamensis</tp:taxon-name-part></tp:taxon-name></italic>
                    </th></tr><tr><td rowspan="1" colspan="1">
                      <bold>Marginal tentacles</bold>
                    </td><td rowspan="1" colspan="1">Up to 40</td><td rowspan="1" colspan="1">Up to 42</td><td rowspan="1" colspan="1">Up to 60</td><td rowspan="1" colspan="1">Up to 32</td></tr><tr><td rowspan="1" colspan="1">
                      <bold>Arrangement of labial tentacles</bold>
                    </td><td rowspan="1" colspan="1">(3)413.4242.4312.4312</td><td rowspan="1" colspan="1">(1)1.11.11.11.11</td><td rowspan="1" colspan="1">(1)2.12.12.12.12</td><td rowspan="1" colspan="1">(2)431.4231.4231</td></tr><tr><td rowspan="1" colspan="1">
                      <bold>Length of actinopharynx</bold>
                    </td><td rowspan="1" colspan="1">~1/4 of gastric cavity</td><td rowspan="1" colspan="1">~2/5 of gastric cavity</td><td rowspan="1" colspan="1">~2/5 of gastric cavity</td><td rowspan="1" colspan="1">~1/2 to 1/3 of gastric cavity</td></tr><tr><td rowspan="1" colspan="1">
                      <bold>Hyposulcus</bold>
                    </td><td rowspan="1" colspan="1">~2/3 size of stomodeum</td><td rowspan="1" colspan="1">= size of stomodeum</td><td rowspan="1" colspan="1">= size of stomodeum</td><td rowspan="1" colspan="1">= size of stomodeum</td></tr><tr><td rowspan="1" colspan="1">
                      <bold>Oral disc diameter</bold>
                    </td><td rowspan="1" colspan="1">~2cm</td><td rowspan="1" colspan="1">2 cm</td><td rowspan="1" colspan="1">3.5 cm</td><td rowspan="1" colspan="1">~0.5 cm</td></tr><tr><td rowspan="1" colspan="1">
                      <bold>Mesentery attached to siphonoglyph</bold>
                    </td><td rowspan="1" colspan="1">Broad, 18 mesenteries attached</td><td rowspan="1" colspan="1">Broad, 10 mesenteries attached</td><td rowspan="1" colspan="1">Broad, 12-14 mesenteries attached</td><td rowspan="1" colspan="1">Broad, 16 mesenteries attached</td></tr><tr><td rowspan="1" colspan="1">
                      <bold>Directive mesenteries</bold>
                    </td><td rowspan="1" colspan="1">= length of Actinopharynx</td><td rowspan="1" colspan="1">&gt; length of Actinopharynx</td><td rowspan="1" colspan="1">&gt; length of Actinopharynx</td><td rowspan="1" colspan="1">&gt;length of Actinopharynx</td></tr><tr><td rowspan="1" colspan="1">
                      <bold>P(C)2</bold>
                    </td><td rowspan="1" colspan="1">Long, 3/4 of gastric cavity</td><td rowspan="1" colspan="1">Short, 1/3 of gastric cavity</td><td rowspan="1" colspan="1">Short, 1/3 of gastric cavity</td><td rowspan="1" colspan="1">Long, 3/4 of gastric cavity</td></tr><tr><td rowspan="1" colspan="1">
                      <bold>P(C)3</bold>
                    </td><td rowspan="1" colspan="1">Very short, &lt;1/8 of gastric cavity</td><td rowspan="1" colspan="1">Very short, ~1/6 of gastric cavity</td><td rowspan="1" colspan="1">Very short, ~1/5 of gastric cavity</td><td rowspan="1" colspan="1">Short, ~1/5 of gastric cavity</td></tr><tr><td rowspan="1" colspan="1">
                      <bold>M1</bold>
                    </td><td rowspan="1" colspan="1">Almost to aboral pore</td><td rowspan="1" colspan="1">Almost to aboral pore</td><td rowspan="1" colspan="1">Almost to aboral pore</td><td rowspan="1" colspan="1">Reach aboral pore</td></tr><tr><td rowspan="1" colspan="1">
                      <bold>M3</bold>
                    </td><td rowspan="1" colspan="1">Almost to aboral pore</td><td rowspan="1" colspan="1">Almost to aboral pore</td><td rowspan="1" colspan="1">Almost to aboral pore</td><td rowspan="1" colspan="1">Reach aboral pore</td></tr><tr><td rowspan="1" colspan="1">
                      <bold>Cnido-glandular tract of fertile mesenteries</bold>
                    </td><td rowspan="1" colspan="1">Present (short?)</td><td rowspan="1" colspan="1">Present</td><td rowspan="1" colspan="1">Present</td><td rowspan="1" colspan="1">Present (short?)</td></tr><tr><td rowspan="1" colspan="1">
                      <bold>Cnido-glandular tract of B</bold>
                    </td><td rowspan="1" colspan="1">Present (short?)</td><td rowspan="1" colspan="1">Present (short)</td><td rowspan="1" colspan="1">Present (short)</td><td rowspan="1" colspan="1">Present (short?)</td></tr><tr><td rowspan="1" colspan="1">
                      <bold>Acontioids</bold>
                    </td><td rowspan="1" colspan="1">Only in M1- M4</td><td rowspan="1" colspan="1">Only in M1-M6</td><td rowspan="1" colspan="1">M1-M3 (sometimes in M4 and M5)</td><td rowspan="1" colspan="1">Only in M1- M5 or absent</td></tr></tbody></table></table-wrap></tp:treatment-sec></tp:taxon-treatment>
