# Supplementary material for: Ceriantharia (Cnidaria) of the World: an annotated catalogue and key to species
Source: Zookeys. 2020 Jul 23;952:1–63. doi: 10.3897/zookeys.952.50617 (PMC7394777; doi:10.3897/zookeys.952.50617)
Supplement: XML Treatment for Isarachnanthus bandanensis [file zookeys.952.50617-treatment59.xml]

<!DOCTYPE tp:taxon-treatment
  PUBLIC "-//TaxonX//DTD Taxonomic Treatment Publishing DTD v0 20100105//EN" "tax-treatment-NSO.dtd">
<tp:taxon-treatment xmlns:tp="http://www.plazi.org/taxpub"><tp:treatment-meta><kwd-group><label>Taxon classification</label><kwd><named-content xmlns:xlink="http://www.w3.org/1999/xlink" content-type="kingdom">Animalia</named-content></kwd><kwd><named-content xmlns:xlink="http://www.w3.org/1999/xlink" content-type="order">Spirularia</named-content></kwd><kwd><named-content xmlns:xlink="http://www.w3.org/1999/xlink" content-type="family">Cerianthidae</named-content></kwd></kwd-group><mixed-citation publication-type="journal"><person-group><name><surname>Stampar</surname><given-names>Sérgio N.</given-names></name><name><surname>Reimer</surname><given-names>James D.</given-names></name><name><surname>Maronna</surname><given-names>Maximiliano M.</given-names></name><name><surname>Lopes</surname><given-names>Celine S. S.</given-names></name><name><surname>Ceriello</surname><given-names>Hellen</given-names></name><name><surname>Santos</surname><given-names>Thais B.</given-names></name><name><surname>Acuña</surname><given-names>Fabián H.</given-names></name><name><surname>Morandini</surname><given-names>André C.</given-names></name></person-group><article-title><tp:taxon-name><tp:taxon-name-part taxon-name-part-type="order">Ceriantharia</tp:taxon-name-part></tp:taxon-name> (<tp:taxon-name><tp:taxon-name-part taxon-name-part-type="phylum">Cnidaria</tp:taxon-name-part></tp:taxon-name>) of the World: an annotated catalogue and key to species</article-title><source>Zookeys</source><day>23</day><month>7</month><year>2020</year><volume>952</volume><fpage>1</fpage><lpage>63</lpage><pub-id pub-id-type="doi">10.3897/zookeys.952.50617</pub-id></mixed-citation></tp:treatment-meta><tp:nomenclature><label>51</label><tp:taxon-name><object-id xmlns:xlink="http://www.w3.org/1999/xlink" content-type="arpha" xlink:type="simple">74D105BD-66CF-5354-B9D0-89871EF96434</object-id>
              <tp:taxon-name-part taxon-name-part-type="genus" reg="Isarachnanthus">Isarachnanthus</tp:taxon-name-part>
              <tp:taxon-name-part taxon-name-part-type="species" reg="bandanensis">bandanensis</tp:taxon-name-part>
              <object-id xmlns:xlink="http://www.w3.org/1999/xlink" content-type="zoobank" xlink:type="simple">http://zoobank.org/66c30a7f-149e-4c92-8a8d-c7a63fe71194</object-id>
            </tp:taxon-name><tp:taxon-authority>Carlgren, 1924</tp:taxon-authority><tp:nomenclature-citation-list><tp:nomenclature-citation><tp:taxon-name>
                  <tp:taxon-name-part taxon-name-part-type="genus" reg="Isarachnanthus">Isarachnanthus</tp:taxon-name-part> <tp:taxon-name-part taxon-name-part-type="species" reg="bandanensis">bandanensis</tp:taxon-name-part></tp:taxon-name><comment>Carlgren, 1924: 187–190, 195; <xref ref-type="bibr" rid="B58">Cutress 1977</xref>: 145; <xref ref-type="bibr" rid="B67">den Hartog 1977</xref>: 235; <xref ref-type="bibr" rid="B59">Cutress and Arneson 1987</xref>: 54, 56–58; <xref ref-type="bibr" rid="B68">den Hartog 1997</xref>: 352; <xref ref-type="bibr" rid="B243">Stampar et al. 2012</xref>: 1–2, 5–9.</comment></tp:nomenclature-citation></tp:nomenclature-citation-list></tp:nomenclature><tp:treatment-sec sec-type="type locality" id="SECID0E2WFK"><title>Type locality.</title><p>Neira, Banda Island, Indonesia.</p></tp:treatment-sec><tp:treatment-sec sec-type="distribution" id="SECID0EAXFK"><title>Distribution.</title><p>Indonesia, French Polynesia, and Hawaii (USA), shallow waters.</p></tp:treatment-sec><tp:treatment-sec sec-type="remarks" id="SECID0EFXFK"><title>Remarks.</title><p>This species was described based on two specimens from the Banda Islands, Indonesia. The diagram of mesenteries, part of cnidome, and tentacle organization are present in the original description, however, there are some evident similarities in relation to <italic><tp:taxon-name><tp:taxon-name-part taxon-name-part-type="genus" reg="Isarachnanthus">Isarachnanthus</tp:taxon-name-part> <tp:taxon-name-part taxon-name-part-type="species" reg="panamensis">panamensis</tp:taxon-name-part></tp:taxon-name></italic>. Furthermore, unpublished molecular data indicate similarity between these two species and studies on this clade should be prioritized.</p></tp:treatment-sec><tp:treatment-sec sec-type="type material" id="SECID0EWXFK"><title>Type material.</title><p>Zoological Museum of Amsterdam (now Naturalis Biodiversity Center, Leiden) – (ZMA.COEL.000209 – Lectotype/ ZMA.COEL.000210 – Paralectotype).</p></tp:treatment-sec><ref-list><ref id="B58"><mixed-citation xmlns:xlink="http://www.w3.org/1999/xlink" xlink:type="simple"><person-group><name name-style="western"><surname>Cutress</surname><given-names>CE</given-names></name></person-group> (<year>1977</year>) <article-title><tp:taxon-name><tp:taxon-name-part taxon-name-part-type="order">Corallimorpharia</tp:taxon-name-part></tp:taxon-name>, <tp:taxon-name><tp:taxon-name-part taxon-name-part-type="order">Actiniaria</tp:taxon-name-part></tp:taxon-name>, <tp:taxon-name><tp:taxon-name-part taxon-name-part-type="order">Ceriantharia</tp:taxon-name-part></tp:taxon-name>.</article-title> In: <person-group><name name-style="western"><surname>Devaney</surname><given-names>DM</given-names></name><name name-style="western"><surname>Eldredge</surname><given-names>LG</given-names></name></person-group> (<role>Eds</role>) <issue-title>Reef and Shore Fauna of Hawaii.</issue-title><source>Bishop Museum Press, Honolulu</source>, <fpage>130</fpage>–<lpage>147</lpage>.</mixed-citation></ref><ref id="B67"><mixed-citation xmlns:xlink="http://www.w3.org/1999/xlink" xlink:type="simple"><person-group><name name-style="western"><surname>den Hartog</surname><given-names>JC</given-names></name></person-group> (<year>1977</year>) <article-title>Descriptions of two new <tp:taxon-name><tp:taxon-name-part taxon-name-part-type="order">Ceriantharia</tp:taxon-name-part></tp:taxon-name> from the Caribbean region, <italic><tp:taxon-name><tp:taxon-name-part taxon-name-part-type="genus">Pachycerianthus</tp:taxon-name-part> <tp:taxon-name-part taxon-name-part-type="species">curancaoensis</tp:taxon-name-part></tp:taxon-name></italic> n. sp. and <italic><tp:taxon-name><tp:taxon-name-part taxon-name-part-type="genus">Arachnanthus</tp:taxon-name-part> <tp:taxon-name-part taxon-name-part-type="species">nocturnus</tp:taxon-name-part></tp:taxon-name></italic> n. sp. with a discussion of the Cnidom and of the classification of the <tp:taxon-name><tp:taxon-name-part taxon-name-part-type="order">Ceriantharia</tp:taxon-name-part></tp:taxon-name>.</article-title><source>Zoologische Mededelingen</source><volume>51</volume>: <fpage>211</fpage>–<lpage>242</lpage>.</mixed-citation></ref><ref id="B59"><mixed-citation xmlns:xlink="http://www.w3.org/1999/xlink" xlink:type="simple"><person-group><name name-style="western"><surname>Cutress</surname><given-names>CE</given-names></name><name name-style="western"><surname>Arneson</surname><given-names>CA</given-names></name></person-group> (<year>1987</year>) <article-title>Sea anemones of Enewetak Atoll.</article-title> In: <person-group><name name-style="western"><surname>Devaney</surname><given-names>DM</given-names></name><name name-style="western"><surname>Reese</surname><given-names>ES</given-names></name><name name-style="western"><surname>Burch</surname><given-names>BL</given-names></name><name name-style="western"><surname>Helfrich</surname><given-names>P</given-names></name></person-group> (<role>Eds</role>) <issue-title>The Natural History of Enewetak Atoll.</issue-title><source>Office of Scientific and Technical Information, US Department of Energy, Honolulu</source>, <fpage>53</fpage>–<lpage>62</lpage>.</mixed-citation></ref><ref id="B68"><mixed-citation xmlns:xlink="http://www.w3.org/1999/xlink" xlink:type="simple"><person-group><name name-style="western"><surname>den Hartog</surname><given-names>JC</given-names></name></person-group> (<year>1997</year>) <article-title>The sea anemone fauna of Indonesian coral reefs.</article-title> In: <person-group><name name-style="western"><surname>Tomascik</surname><given-names>T</given-names></name><name name-style="western"><surname>Mah</surname><given-names>AJ</given-names></name><name name-style="western"><surname>Nontji</surname><given-names>A</given-names></name><name name-style="western"><surname>Moosa</surname><given-names>MK</given-names></name></person-group> (<role>Eds</role>) <issue-title>The ecology of the Indonesian seas 1.</issue-title><source>Periplus Editions, Singapore</source>, <fpage>351</fpage>–<lpage>370</lpage>.</mixed-citation></ref><ref id="B243"><mixed-citation xmlns:xlink="http://www.w3.org/1999/xlink" xlink:type="simple"><person-group><name name-style="western"><surname>Stampar</surname><given-names>SN</given-names></name><name name-style="western"><surname>Maronna</surname><given-names>MM</given-names></name><name name-style="western"><surname>Vermeij</surname><given-names>MJA</given-names></name><name name-style="western"><surname>Silveira</surname><given-names>FLD</given-names></name><name name-style="western"><surname>Morandini</surname><given-names>AC</given-names></name></person-group> (<year>2012</year>) Evolutionary diversification of banded tube-dwelling anemones (<tp:taxon-name><tp:taxon-name-part taxon-name-part-type="phylum">Cnidaria</tp:taxon-name-part></tp:taxon-name>; <tp:taxon-name><tp:taxon-name-part taxon-name-part-type="order">Ceriantharia</tp:taxon-name-part></tp:taxon-name>; <italic><tp:taxon-name><tp:taxon-name-part taxon-name-part-type="genus">Isarachnanthus</tp:taxon-name-part></tp:taxon-name></italic>) in the Atlantic Ocean. PLoS ONE 7: e4109. <ext-link xlink:type="simple" ext-link-type="doi" xlink:href="10.1371/journal.pone.0041091">https://doi.org/10.1371/journal.pone.0041091</ext-link></mixed-citation></ref></ref-list></tp:taxon-treatment>
