# Supplementary material for: Ceriantharia (Cnidaria) of the World: an annotated catalogue and key to species
Source: Zookeys. 2020 Jul 23;952:1–63. doi: 10.3897/zookeys.952.50617 (PMC7394777; doi:10.3897/zookeys.952.50617)
Supplement: XML Treatment for Isarachnanthus maderensis [file zookeys.952.50617-treatment60.xml]

<!DOCTYPE tp:taxon-treatment
  PUBLIC "-//TaxonX//DTD Taxonomic Treatment Publishing DTD v0 20100105//EN" "tax-treatment-NSO.dtd">
<tp:taxon-treatment xmlns:tp="http://www.plazi.org/taxpub"><tp:treatment-meta><kwd-group><label>Taxon classification</label><kwd><named-content xmlns:xlink="http://www.w3.org/1999/xlink" content-type="kingdom">Animalia</named-content></kwd><kwd><named-content xmlns:xlink="http://www.w3.org/1999/xlink" content-type="order">Spirularia</named-content></kwd><kwd><named-content xmlns:xlink="http://www.w3.org/1999/xlink" content-type="family">Cerianthidae</named-content></kwd></kwd-group><mixed-citation publication-type="journal"><person-group><name><surname>Stampar</surname><given-names>Sérgio N.</given-names></name><name><surname>Reimer</surname><given-names>James D.</given-names></name><name><surname>Maronna</surname><given-names>Maximiliano M.</given-names></name><name><surname>Lopes</surname><given-names>Celine S. S.</given-names></name><name><surname>Ceriello</surname><given-names>Hellen</given-names></name><name><surname>Santos</surname><given-names>Thais B.</given-names></name><name><surname>Acuña</surname><given-names>Fabián H.</given-names></name><name><surname>Morandini</surname><given-names>André C.</given-names></name></person-group><article-title><tp:taxon-name><tp:taxon-name-part taxon-name-part-type="order">Ceriantharia</tp:taxon-name-part></tp:taxon-name> (<tp:taxon-name><tp:taxon-name-part taxon-name-part-type="phylum">Cnidaria</tp:taxon-name-part></tp:taxon-name>) of the World: an annotated catalogue and key to species</article-title><source>Zookeys</source><day>23</day><month>7</month><year>2020</year><volume>952</volume><fpage>1</fpage><lpage>63</lpage><pub-id pub-id-type="doi">10.3897/zookeys.952.50617</pub-id></mixed-citation></tp:treatment-meta><tp:nomenclature><label>52</label><tp:taxon-name><object-id xmlns:xlink="http://www.w3.org/1999/xlink" content-type="arpha" xlink:type="simple">CCEB0788-9093-5718-908B-43818509081D</object-id>
              <tp:taxon-name-part taxon-name-part-type="genus" reg="Isarachnanthus">Isarachnanthus</tp:taxon-name-part>
              <tp:taxon-name-part taxon-name-part-type="species" reg="maderensis">maderensis</tp:taxon-name-part>
              <object-id xmlns:xlink="http://www.w3.org/1999/xlink" content-type="zoobank" xlink:type="simple">http://zoobank.org/B6923781-7CEE-4F15-89C6-A35765626176</object-id>
            </tp:taxon-name><tp:taxon-authority>(Johnson, 1861)</tp:taxon-authority><tp:nomenclature-citation-list><tp:nomenclature-citation><tp:taxon-name>
                  <tp:taxon-name-part taxon-name-part-type="genus" reg="Saccanthus">Saccanthus</tp:taxon-name-part> <tp:taxon-name-part taxon-name-part-type="species" reg="maderensis">maderensis</tp:taxon-name-part></tp:taxon-name><comment>Johnson, 1861: 305–306; <xref ref-type="bibr" rid="B5">Andres 1883</xref>: 346</comment></tp:nomenclature-citation><tp:nomenclature-citation><tp:taxon-name>
                  <tp:taxon-name-part taxon-name-part-type="genus" reg="Cerianthus">Cerianthus</tp:taxon-name-part> <tp:taxon-name-part taxon-name-part-type="species" reg="maderensis">maderensis</tp:taxon-name-part></tp:taxon-name><comment>: <xref ref-type="bibr" rid="B198">Pax 1908</xref>: 262–263;</comment></tp:nomenclature-citation><tp:nomenclature-citation><tp:taxon-name>
                  <tp:taxon-name-part taxon-name-part-type="genus" reg="Cerianthus"/>
                  <tp:taxon-name-part taxon-name-part-type="species" reg="membranaceus"/>
                </tp:taxon-name><comment>In part <tp:taxon-name><tp:taxon-name-part taxon-name-part-type="genus" reg="Cerianthus">Cerianthus</tp:taxon-name-part> <tp:taxon-name-part taxon-name-part-type="species" reg="membranaceus">membranaceus</tp:taxon-name-part></tp:taxon-name><xref ref-type="bibr" rid="B198">Pax 1908</xref>: 464–465, 497–498 </comment></tp:nomenclature-citation><tp:nomenclature-citation><tp:taxon-name>
                  <tp:taxon-name-part taxon-name-part-type="genus" reg="Arachnanthus">Arachnanthus</tp:taxon-name-part> <tp:taxon-name-part taxon-name-part-type="species" reg="nocturnus">nocturnus</tp:taxon-name-part></tp:taxon-name><comment>: <xref ref-type="bibr" rid="B194">Ocaña et al. 2000b</xref>: 107; <xref ref-type="bibr" rid="B291">Wirtz et al. 2003</xref>: 114–116</comment></tp:nomenclature-citation><tp:nomenclature-citation><tp:taxon-name>
                  <tp:taxon-name-part taxon-name-part-type="genus" reg="Isarachnanthus">Isarachnanthus</tp:taxon-name-part> <tp:taxon-name-part taxon-name-part-type="species" reg="cruzi">cruzi</tp:taxon-name-part></tp:taxon-name><comment>Brito, 1986: 174–181</comment></tp:nomenclature-citation><tp:nomenclature-citation><tp:taxon-name>
                  <tp:taxon-name-part taxon-name-part-type="genus" reg="Cerianthus"/>
                </tp:taxon-name><comment>? <tp:taxon-name><tp:taxon-name-part taxon-name-part-type="genus" reg="Cerianthus">Cerianthus</tp:taxon-name-part></tp:taxon-name> sp. <xref ref-type="bibr" rid="B261">Torelli 1963</xref>: 714–715 </comment></tp:nomenclature-citation><tp:nomenclature-citation><tp:taxon-name>
                  <tp:taxon-name-part taxon-name-part-type="genus" reg="Isarachnanthus">Isarachnanthus</tp:taxon-name-part> <tp:taxon-name-part taxon-name-part-type="species" reg="maderensis">maderensis</tp:taxon-name-part></tp:taxon-name><comment>: <xref ref-type="bibr" rid="B173">Molodtsova 2003</xref>: 249–253; <xref ref-type="bibr" rid="B243">Stampar et al. 2012</xref>: 1–9; <xref ref-type="bibr" rid="B251">Stampar and Morandini 2017</xref>: 689–693</comment></tp:nomenclature-citation></tp:nomenclature-citation-list></tp:nomenclature><tp:treatment-sec sec-type="type locality" id="SECID0E43FK"><title>Type locality.</title><p>Madeira Island, Portugal.</p></tp:treatment-sec><tp:treatment-sec sec-type="distribution" id="SECID0EC4FK"><title>Distribution.</title><p>Madeira Island (Portugal), Ascension Island, Rocas Atoll (Brazil), Caribbean Sea, (?) Mediterranean Sea; at 2–30 m depth.</p></tp:treatment-sec><tp:treatment-sec sec-type="remarks" id="SECID0EH4FK"><title>Remarks.</title><p>This species was described by <xref ref-type="bibr" rid="B126">Johnson (1861)</xref> from Madeira Island. However, the first detailed morphological characterization was presented by <xref ref-type="bibr" rid="B18">Brito (1986)</xref> (as <italic><tp:taxon-name><tp:taxon-name-part taxon-name-part-type="genus" reg="Isarachnanthus">I.</tp:taxon-name-part> <tp:taxon-name-part taxon-name-part-type="species" reg="cruzi">cruzi</tp:taxon-name-part></tp:taxon-name></italic>). The delimitation of this species is quite complicated, as according to <xref ref-type="bibr" rid="B243">Stampar et al. (2012)</xref> only molecular data or morphometric data of the cnidome can be used to compare to other species of the genus. The distribution of this species is quite wide, from oceanic islands of the South Atlantic to the Caribbean Sea and the Mediterranean Sea (<xref ref-type="bibr" rid="B251">Stampar and Morandini 2017</xref>).</p></tp:treatment-sec><tp:treatment-sec sec-type="type material" id="SECID0EI5FK"><title>Type material.</title><p>Not found in this study.</p></tp:treatment-sec><ref-list><ref id="B5"><mixed-citation xmlns:xlink="http://www.w3.org/1999/xlink" xlink:type="simple"><person-group><name name-style="western"><surname>Andres</surname><given-names>A</given-names></name></person-group> (<year>1883</year>) <source>Le Attinie.</source><publisher-name>Coi Tipi der Salviucci</publisher-name>, <publisher-loc>Roma</publisher-loc>, <size units="page">460 pp</size>.</mixed-citation></ref><ref id="B198"><mixed-citation xmlns:xlink="http://www.w3.org/1999/xlink" xlink:type="simple"><person-group><name name-style="western"><surname>Pax</surname><given-names>F</given-names></name></person-group> (<year>1908</year>) <article-title><tp:taxon-name><tp:taxon-name-part taxon-name-part-type="class">Anthozoa</tp:taxon-name-part></tp:taxon-name>. Die Aktinienfauna Westafrikas.</article-title><source>Denkschriften der Medizinisch-Naturwissenschaftlichen Gesellschaft</source><volume>13</volume>: <fpage>261</fpage>–<lpage>302</lpage>.</mixed-citation></ref><ref id="B194"><mixed-citation xmlns:xlink="http://www.w3.org/1999/xlink" xlink:type="simple"><person-group><name name-style="western"><surname>Ocaña</surname><given-names>O</given-names></name><name name-style="western"><surname>Tocino</surname><given-names>LS</given-names></name><name name-style="western"><surname>Lopéz-González</surname><given-names>PJ</given-names></name></person-group> (<year>2000b</year>) <article-title>Consideraciones faunística y biogeográficas de los antozoos (<tp:taxon-name><tp:taxon-name-part taxon-name-part-type="phylum">Cnidaria</tp:taxon-name-part></tp:taxon-name>: <tp:taxon-name><tp:taxon-name-part taxon-name-part-type="class">Anthozoa</tp:taxon-name-part></tp:taxon-name>) de la costa de Granada (Mar de Alborán).</article-title><source>Zoologica Baetica</source><volume>11</volume>: <fpage>51</fpage>–<lpage>65</lpage>.</mixed-citation></ref><ref id="B291"><mixed-citation xmlns:xlink="http://www.w3.org/1999/xlink" xlink:type="simple"><person-group><name name-style="western"><surname>Wirtz</surname><given-names>P</given-names></name><name name-style="western"><surname>Ocaña</surname><given-names>O</given-names></name><name name-style="western"><surname>Molodtsova</surname><given-names>TN</given-names></name></person-group> (<year>2003</year>) <article-title><tp:taxon-name><tp:taxon-name-part taxon-name-part-type="order">Actiniaria</tp:taxon-name-part></tp:taxon-name> and <tp:taxon-name><tp:taxon-name-part taxon-name-part-type="order">Ceriantharia</tp:taxon-name-part></tp:taxon-name> of the Azores (<tp:taxon-name><tp:taxon-name-part taxon-name-part-type="phylum">Cnidaria</tp:taxon-name-part></tp:taxon-name><tp:taxon-name><tp:taxon-name-part taxon-name-part-type="class">Anthozoa</tp:taxon-name-part></tp:taxon-name>).</article-title><source>Helgoland Marine Research</source><volume>57</volume>: <fpage>114</fpage>–<lpage>117</lpage>. <ext-link xlink:type="simple" ext-link-type="doi" xlink:href="10.1007/s10152-003-0146-2">https://doi.org/10.1007/s10152-003-0146-2</ext-link></mixed-citation></ref><ref id="B261"><mixed-citation xmlns:xlink="http://www.w3.org/1999/xlink" xlink:type="simple"><person-group><name name-style="western"><surname>Torelli</surname><given-names>B</given-names></name></person-group> (<year>1963</year>) <article-title>Due larve di <tp:taxon-name><tp:taxon-name-part taxon-name-part-type="order">Ceriantharia</tp:taxon-name-part></tp:taxon-name> del Golfo di Napoli (<tp:taxon-name><tp:taxon-name-part taxon-name-part-type="class">Anthozoa</tp:taxon-name-part></tp:taxon-name>).</article-title><source>Pubblicazioni della Stazione Zoologica di Napoli</source><volume>33</volume>: <fpage>169</fpage>–<lpage>177</lpage>.</mixed-citation></ref><ref id="B173"><mixed-citation xmlns:xlink="http://www.w3.org/1999/xlink" xlink:type="simple"><person-group><name name-style="western"><surname>Molodtsova</surname><given-names>TN</given-names></name></person-group> (<year>2003</year>) <article-title>On <italic><tp:taxon-name><tp:taxon-name-part taxon-name-part-type="genus">Isarachnanthus</tp:taxon-name-part></tp:taxon-name></italic> from Central Atlantic and Caribbean region with notes on <italic><tp:taxon-name><tp:taxon-name-part taxon-name-part-type="genus">Isarachnactis</tp:taxon-name-part> <tp:taxon-name-part taxon-name-part-type="species">lobiancoi</tp:taxon-name-part></tp:taxon-name></italic> (Carlgren, 1912).</article-title><source>Zoologische Verhandelingen</source><volume>345</volume>: <fpage>249</fpage>–<lpage>255</lpage>.</mixed-citation></ref><ref id="B243"><mixed-citation xmlns:xlink="http://www.w3.org/1999/xlink" xlink:type="simple"><person-group><name name-style="western"><surname>Stampar</surname><given-names>SN</given-names></name><name name-style="western"><surname>Maronna</surname><given-names>MM</given-names></name><name name-style="western"><surname>Vermeij</surname><given-names>MJA</given-names></name><name name-style="western"><surname>Silveira</surname><given-names>FLD</given-names></name><name name-style="western"><surname>Morandini</surname><given-names>AC</given-names></name></person-group> (<year>2012</year>) Evolutionary diversification of banded tube-dwelling anemones (<tp:taxon-name><tp:taxon-name-part taxon-name-part-type="phylum">Cnidaria</tp:taxon-name-part></tp:taxon-name>; <tp:taxon-name><tp:taxon-name-part taxon-name-part-type="order">Ceriantharia</tp:taxon-name-part></tp:taxon-name>; <italic><tp:taxon-name><tp:taxon-name-part taxon-name-part-type="genus">Isarachnanthus</tp:taxon-name-part></tp:taxon-name></italic>) in the Atlantic Ocean. PLoS ONE 7: e4109. <ext-link xlink:type="simple" ext-link-type="doi" xlink:href="10.1371/journal.pone.0041091">https://doi.org/10.1371/journal.pone.0041091</ext-link></mixed-citation></ref><ref id="B251"><mixed-citation xmlns:xlink="http://www.w3.org/1999/xlink" xlink:type="simple"><person-group><name name-style="western"><surname>Stampar</surname><given-names>SN</given-names></name><name name-style="western"><surname>Morandini</surname><given-names>AC</given-names></name></person-group> (<year>2017</year>) <article-title>Occurrence of <italic><tp:taxon-name><tp:taxon-name-part taxon-name-part-type="genus">Isarachnanthus</tp:taxon-name-part></tp:taxon-name></italic> (<tp:taxon-name><tp:taxon-name-part taxon-name-part-type="phylum">Cnidaria</tp:taxon-name-part></tp:taxon-name>: <tp:taxon-name><tp:taxon-name-part taxon-name-part-type="class">Anthozoa</tp:taxon-name-part></tp:taxon-name>: <tp:taxon-name><tp:taxon-name-part taxon-name-part-type="order">Ceriantharia</tp:taxon-name-part></tp:taxon-name>) at Ascension Island: A test of hypothesis.</article-title><source>Journal of the Marine Biological Association of the United Kingdom</source><volume>97</volume>: <fpage>689</fpage>–<lpage>693</lpage>. <ext-link xlink:type="simple" ext-link-type="doi" xlink:href="10.1017/S0025315414000423">https://doi.org/10.1017/S0025315414000423</ext-link></mixed-citation></ref><ref id="B126"><mixed-citation xmlns:xlink="http://www.w3.org/1999/xlink" xlink:type="simple"><person-group><name name-style="western"><surname>Johnson</surname><given-names>JY</given-names></name></person-group> (<year>1861</year>) <article-title>Notes on the sea-anemones of Madeira, with descriptions of new species.</article-title><source>Proceedings of the Zoological Society of London</source><volume>1861</volume>: <fpage>298</fpage>–<lpage>306</lpage>.</mixed-citation></ref><ref id="B18"><mixed-citation xmlns:xlink="http://www.w3.org/1999/xlink" xlink:type="simple"><person-group><name name-style="western"><surname>Brito</surname><given-names>A</given-names></name></person-group> (<year>1986</year>) <article-title>Descripcion de <italic><tp:taxon-name><tp:taxon-name-part taxon-name-part-type="genus">Isarachnanthus</tp:taxon-name-part> <tp:taxon-name-part taxon-name-part-type="species">cruzi</tp:taxon-name-part></tp:taxon-name></italic>, una nueva specie de cerianthario (<tp:taxon-name><tp:taxon-name-part taxon-name-part-type="phylum">Cnidaria</tp:taxon-name-part></tp:taxon-name>: <tp:taxon-name><tp:taxon-name-part taxon-name-part-type="class">Anthozoa</tp:taxon-name-part></tp:taxon-name>: <tp:taxon-name><tp:taxon-name-part taxon-name-part-type="order">Ceriantharia</tp:taxon-name-part></tp:taxon-name>) de las Islas Canarias.</article-title><source>Vieraea</source><volume>16</volume>: <fpage>173</fpage>–<lpage>181</lpage>.</mixed-citation></ref></ref-list></tp:taxon-treatment>
