# Supplementary material for: Ceriantharia (Cnidaria) of the World: an annotated catalogue and key to species
Source: Zookeys. 2020 Jul 23;952:1–63. doi: 10.3897/zookeys.952.50617 (PMC7394777; doi:10.3897/zookeys.952.50617)
Supplement: XML Treatment for Isarachnanthus panamensis [file zookeys.952.50617-treatment62.xml]

<!DOCTYPE tp:taxon-treatment
  PUBLIC "-//TaxonX//DTD Taxonomic Treatment Publishing DTD v0 20100105//EN" "tax-treatment-NSO.dtd">
<tp:taxon-treatment xmlns:tp="http://www.plazi.org/taxpub"><tp:treatment-meta><kwd-group><label>Taxon classification</label><kwd><named-content xmlns:xlink="http://www.w3.org/1999/xlink" content-type="kingdom">Animalia</named-content></kwd><kwd><named-content xmlns:xlink="http://www.w3.org/1999/xlink" content-type="order">Spirularia</named-content></kwd><kwd><named-content xmlns:xlink="http://www.w3.org/1999/xlink" content-type="family">Cerianthidae</named-content></kwd></kwd-group><mixed-citation publication-type="journal"><person-group><name><surname>Stampar</surname><given-names>Sérgio N.</given-names></name><name><surname>Reimer</surname><given-names>James D.</given-names></name><name><surname>Maronna</surname><given-names>Maximiliano M.</given-names></name><name><surname>Lopes</surname><given-names>Celine S. S.</given-names></name><name><surname>Ceriello</surname><given-names>Hellen</given-names></name><name><surname>Santos</surname><given-names>Thais B.</given-names></name><name><surname>Acuña</surname><given-names>Fabián H.</given-names></name><name><surname>Morandini</surname><given-names>André C.</given-names></name></person-group><article-title><tp:taxon-name><tp:taxon-name-part taxon-name-part-type="order">Ceriantharia</tp:taxon-name-part></tp:taxon-name> (<tp:taxon-name><tp:taxon-name-part taxon-name-part-type="phylum">Cnidaria</tp:taxon-name-part></tp:taxon-name>) of the World: an annotated catalogue and key to species</article-title><source>Zookeys</source><day>23</day><month>7</month><year>2020</year><volume>952</volume><fpage>1</fpage><lpage>63</lpage><pub-id pub-id-type="doi">10.3897/zookeys.952.50617</pub-id></mixed-citation></tp:treatment-meta><tp:nomenclature><label>54</label><tp:taxon-name><object-id xmlns:xlink="http://www.w3.org/1999/xlink" content-type="arpha" xlink:type="simple">A0E8CE8E-DE4A-5F0E-BCD1-24FF52B75F8D</object-id>
              <tp:taxon-name-part taxon-name-part-type="genus" reg="Isarachnanthus">Isarachnanthus</tp:taxon-name-part>
              <tp:taxon-name-part taxon-name-part-type="species" reg="panamensis">panamensis</tp:taxon-name-part>
              <object-id xmlns:xlink="http://www.w3.org/1999/xlink" content-type="zoobank" xlink:type="simple">http://zoobank.org/CB322F62-0E21-4157-9107-4279DA1E16A9</object-id>
            </tp:taxon-name><tp:taxon-authority>Carlgren, 1924</tp:taxon-authority><tp:nomenclature-citation-list><tp:nomenclature-citation><tp:taxon-name>
                  <tp:taxon-name-part taxon-name-part-type="genus" reg="Isarachnanthus">Isarachnanthus</tp:taxon-name-part> <tp:taxon-name-part taxon-name-part-type="species" reg="panamensis">panamensis</tp:taxon-name-part></tp:taxon-name><comment>Carlgren, 1924: 190–193, 195; <xref ref-type="bibr" rid="B36">Carlgren 1940</xref>: 6, 11, 13–14; <xref ref-type="bibr" rid="B173">Molodtsova 2003</xref>: 251; <xref ref-type="bibr" rid="B243">Stampar et al. 2012</xref>: 1–2</comment></tp:nomenclature-citation></tp:nomenclature-citation-list></tp:nomenclature><tp:treatment-sec sec-type="type locality" id="SECID0EAHGK"><title>Type locality.</title><p>Taboga, Panama (Pacific coast).</p></tp:treatment-sec><tp:treatment-sec sec-type="distribution" id="SECID0EFHGK"><title>Distribution.</title><p>Only known from shallow water at the type locality</p></tp:treatment-sec><tp:treatment-sec sec-type="remarks" id="SECID0EKHGK"><title>Remarks.</title><p>This species was described from the Panama coast based on three specimens. The description is also detailed, including two mesentery diagrams. Thus, variation in mesenterial organization is quite evident, especially in relation to the size of directive mesenteries. As discussed above, regarding <italic><tp:taxon-name><tp:taxon-name-part taxon-name-part-type="genus" reg="Isarachnanthus">Isarachnanthus</tp:taxon-name-part> <tp:taxon-name-part taxon-name-part-type="species" reg="bandanensis">bandanensis</tp:taxon-name-part></tp:taxon-name></italic>, these two species are very similar in terms of both morphological and molecular data and further studies are needed.</p></tp:treatment-sec><tp:treatment-sec sec-type="type material" id="SECID0E2HGK"><title>Type material.</title><p>Zoological Museum of Amsterdam (now Naturalis Biodiversity Center, Leiden) – ZMA.COEL .000211) (holotype).</p></tp:treatment-sec><ref-list><ref id="B36"><mixed-citation xmlns:xlink="http://www.w3.org/1999/xlink" xlink:type="simple"><person-group><name name-style="western"><surname>Carlgren</surname><given-names>O</given-names></name></person-group> (<year>1940</year>) <article-title>A contribution to the knowledge of the structure and distribution of the cnidae in the <tp:taxon-name><tp:taxon-name-part taxon-name-part-type="class">Anthozoa</tp:taxon-name-part></tp:taxon-name>.</article-title><source>Kungliga Fysiografiska Sällskapets Handlingar</source><volume>51</volume>: <fpage>1</fpage>–<lpage>62</lpage>.</mixed-citation></ref><ref id="B173"><mixed-citation xmlns:xlink="http://www.w3.org/1999/xlink" xlink:type="simple"><person-group><name name-style="western"><surname>Molodtsova</surname><given-names>TN</given-names></name></person-group> (<year>2003</year>) <article-title>On <italic><tp:taxon-name><tp:taxon-name-part taxon-name-part-type="genus">Isarachnanthus</tp:taxon-name-part></tp:taxon-name></italic> from Central Atlantic and Caribbean region with notes on <italic><tp:taxon-name><tp:taxon-name-part taxon-name-part-type="genus">Isarachnactis</tp:taxon-name-part> <tp:taxon-name-part taxon-name-part-type="species">lobiancoi</tp:taxon-name-part></tp:taxon-name></italic> (Carlgren, 1912).</article-title><source>Zoologische Verhandelingen</source><volume>345</volume>: <fpage>249</fpage>–<lpage>255</lpage>.</mixed-citation></ref><ref id="B243"><mixed-citation xmlns:xlink="http://www.w3.org/1999/xlink" xlink:type="simple"><person-group><name name-style="western"><surname>Stampar</surname><given-names>SN</given-names></name><name name-style="western"><surname>Maronna</surname><given-names>MM</given-names></name><name name-style="western"><surname>Vermeij</surname><given-names>MJA</given-names></name><name name-style="western"><surname>Silveira</surname><given-names>FLD</given-names></name><name name-style="western"><surname>Morandini</surname><given-names>AC</given-names></name></person-group> (<year>2012</year>) Evolutionary diversification of banded tube-dwelling anemones (<tp:taxon-name><tp:taxon-name-part taxon-name-part-type="phylum">Cnidaria</tp:taxon-name-part></tp:taxon-name>; <tp:taxon-name><tp:taxon-name-part taxon-name-part-type="order">Ceriantharia</tp:taxon-name-part></tp:taxon-name>; <italic><tp:taxon-name><tp:taxon-name-part taxon-name-part-type="genus">Isarachnanthus</tp:taxon-name-part></tp:taxon-name></italic>) in the Atlantic Ocean. PLoS ONE 7: e4109. <ext-link xlink:type="simple" ext-link-type="doi" xlink:href="10.1371/journal.pone.0041091">https://doi.org/10.1371/journal.pone.0041091</ext-link></mixed-citation></ref></ref-list></tp:taxon-treatment>
